# Supplementary material for: Crystal structures and Hirshfeld surface analyses of hypoxanthine salts involving 5-sulfosalicylate and perchlorate anions
Source: Acta Crystallogr E Crystallogr Commun. 2022 May 13;78(Pt 6):574–83. doi: 10.1107/S2056989022004753 (PMC9431789; doi:10.1107/S2056989022004753)
Supplement: Supplementary file 1 [file e-78-00574-sup1.cif]

##############################################################################
#                                                                            #
# This CIF contains the data in a paper accepted for publication in          #
# Acta Crystallographica Section E. It conforms to the requirements of       #
# Notes for Authors for Acta Crystallographica Section E, and has been       #
# peer reviewed under the auspices of the IUCr Commission on Journals.       #
#                                                                            #
# Full details of the Crystallographic Information File format               #
# are given in the paper "The Crystallographic Information File (CIF):       #
# a New Standard Archive File for Crystallography" by S. R. Hall, F. H.      #
# Allen and I. D. Brown [Acta Cryst. (1991), A47, 655-685].                  #
#                                                                            #
# The current version of the core CIF dictionary is obtainable from          #
# ftp://ftp.iucr.org/pub/cif_core.dic.                                       #
#                                                                            #
# Software is freely available for graphical display of the structure(s)     #
# in this CIF. For information consult the CIF software page                 #
# http://www.iucr.org/resources/cif/software.                                #
#                                                                            #
# This file may be used for bona fide research purposes within the           #
# scientific community so long as proper attribution is given to the journal # 
# article from which it was obtained.                                        #
#                                                                            #
##############################################################################
data_I
_audit_creation_method     'SHELXL-2018/3'
_chemical_name_systematic
;
6-Oxo-1,9-dihydropurin-7-ium 5-sulfosalicylate dihydrate
;
_chemical_name_common     'Hypoxanthinium 5-sulfosalicylate dihydrate'
_chemical_formula_moiety     'C5 H5 N4 O +, C7 H5 O6 S -, 2(H2 O)'
_chemical_formula_sum     'C12 H14 N4 O9 S'
_chemical_formula_iupac     'C5 H5 N4 O +, C7 H5 O6 S -, 2H2 O'
_chemical_formula_weight     388.32
_chemical_melting_point     ?
_space_group_crystal_system     monoclinic
_space_group_name_H-M_alt     'P 21/c'
_space_group_name_Hall     '-P 2ybc'
loop_
    _space_group_symop_operation_xyz
    'x, y, z'
    '-x, y+1/2, -z+1/2'
    '-x, -y, -z'
    'x, -y-1/2, z-1/2'
_cell_length_a     8.7055(3)
_cell_length_b     25.9927(13)
_cell_length_c     13.6479(5)
_cell_angle_alpha     90
_cell_angle_beta     91.864(3)
_cell_angle_gamma     90
_cell_volume     3086.6(2)
_cell_formula_units_Z     8
_cell_measurement_reflns_used     7079
_cell_measurement_theta_min     2.8
_cell_measurement_theta_max     27.5
_cell_measurement_temperature     293(2)
_exptl_crystal_description     'needle'
_exptl_crystal_colour     'colourless'
_exptl_crystal_size_max     0.550
_exptl_crystal_size_mid     0.200
_exptl_crystal_size_min     0.100
_exptl_crystal_density_diffrn     1.671
_exptl_crystal_density_meas     ?
_exptl_crystal_density_method     ?
_exptl_crystal_F_000     1600
_exptl_absorpt_coefficient_mu     0.272
_exptl_absorpt_correction_type     none
_exptl_absorpt_process_details     ?
_exptl_absorpt_correction_T_min     ?
_exptl_absorpt_correction_T_max     ?
_diffrn_ambient_temperature     293(2)
_diffrn_source     ?
_diffrn_radiation_type     MoK\a
_diffrn_radiation_wavelength     0.71073
_diffrn_measurement_device_type     'Bruker APEXII CCD'
_diffrn_measurement_method     '\f and \w scans'
_diffrn_detector_area_resol_mean     ?
_diffrn_reflns_number     21075
_diffrn_reflns_av_R_equivalents     0.0315
_diffrn_reflns_av_unetI/netI     0.0346
_diffrn_reflns_theta_min     2.846
_diffrn_reflns_theta_max     27.484
_diffrn_reflns_theta_full     25.242
_diffrn_measured_fraction_theta_max     0.999
_diffrn_measured_fraction_theta_full     0.998
_diffrn_reflns_limit_h_min     -11
_diffrn_reflns_limit_h_max     11
_diffrn_reflns_limit_k_min     -23
_diffrn_reflns_limit_k_max     33
_diffrn_reflns_limit_l_min     -17
_diffrn_reflns_limit_l_max     17
_refine_special_details     ?
_reflns_number_total     7079
_reflns_number_gt     5905
_reflns_threshold_expression     'I > 2\s(I)'
_refine_ls_structure_factor_coef     Fsqd
_refine_ls_matrix_type     full
_refine_ls_R_factor_all     0.1000
_refine_ls_R_factor_gt     0.0869
_refine_ls_wR_factor_gt     0.1843
_refine_ls_wR_factor_ref     0.1896
_refine_ls_goodness_of_fit_ref     1.223
_refine_ls_restrained_S_all     1.223
_refine_ls_number_reflns     7079
_refine_ls_number_parameters     521
_refine_ls_number_restraints     2
_refine_ls_hydrogen_treatment     mixed
_refine_ls_weighting_scheme     calc
_refine_ls_weighting_details
             'w=1/[\s^2^(Fo^2^)+(0.0167P)^2^+13.1153P] where P=(Fo^2^+2Fc^2^)/3'
_atom_sites_solution_hydrogens     mixed
_atom_sites_solution_primary     ?
_atom_sites_solution_secondary     ?
_refine_ls_shift/su_max     0.000
_refine_ls_shift/su_mean     0.000
_refine_diff_density_max     0.738
_refine_diff_density_min     -0.434
_refine_ls_extinction_method
;
SHELXL (Sheldrick, 2015b)
;
_refine_ls_extinction_coef     0.0013(3)
_refine_ls_extinction_expression
                                  'Fc^*^=kFc[1+0.001xFc^2^\l^3^/sin(2\q)]^-1/4^'
loop_
    _atom_type_symbol
    _atom_type_description
    _atom_type_scat_dispersion_real
    _atom_type_scat_dispersion_imag
    _atom_type_scat_source
    'C' 'C' 0.0033 0.0016
                         'International Tables Vol C Tables 4.2.6.8 and 6.1.1.4'
    'H' 'H' 0.0000 0.0000
                         'International Tables Vol C Tables 4.2.6.8 and 6.1.1.4'
    'N' 'N' 0.0061 0.0033
                         'International Tables Vol C Tables 4.2.6.8 and 6.1.1.4'
    'O' 'O' 0.0106 0.0060
                         'International Tables Vol C Tables 4.2.6.8 and 6.1.1.4'
    'S' 'S' 0.1246 0.1234
                         'International Tables Vol C Tables 4.2.6.8 and 6.1.1.4'
_computing_data_collection
;
APEX2 (Bruker, 2016)
;
_computing_cell_refinement
;
SAINT (Bruker, 2016)
;
_computing_data_reduction
;
SAINT (Bruker, 2016)
;
_computing_structure_solution
;
SHELXT (Sheldrick, 2015a)
;
_computing_structure_refinement
;
SHELXL (Sheldrick, 2015b)
;
_computing_molecular_graphics
;
PLATON (Spek, 2020), Mercury (Macrae <i>et al.</i>, 2020)
and POVRay (Cason, 2004)
;
_computing_publication_material
;
PLATON (Spek, 2020) and publCIF (Westrip, 2010)
;
loop_
    _atom_site_type_symbol
    _atom_site_label
    _atom_site_fract_x
    _atom_site_fract_y
    _atom_site_fract_z
    _atom_site_U_iso_or_equiv
    _atom_site_adp_type
    _atom_site_calc_flag
    _atom_site_occupancy
    _atom_site_disorder_assembly
    _atom_site_disorder_group
    O O6A 0.1947(4) 0.49617(15) 0.5394(2) 0.0415(8) Uani d 1 . .
    N N1A -0.0096(4) 0.49891(15) 0.6407(3) 0.0312(8) Uani d 1 . .
    H H1A -0.072122 0.497638 0.590694 0.037 Uiso calc 1 . .
    N N3A 0.0062(4) 0.50335(15) 0.8125(3) 0.0311(8) Uani d 1 . .
    N N7A 0.3886(4) 0.49922(15) 0.7338(3) 0.0321(8) Uani d 1 . .
    H H7A 0.459823 0.497846 0.691626 0.038 Uiso calc 1 . .
    N N9A 0.2725(4) 0.50320(16) 0.8730(3) 0.0331(9) Uani d 1 . .
    H H9A 0.257740 0.504829 0.934876 0.040 Uiso calc 1 . .
    C C2A -0.0710(5) 0.50158(18) 0.7299(3) 0.0325(10) Uani d 1 . .
    H H2A -0.177576 0.502197 0.732324 0.039 Uiso calc 1 . .
    C C4A 0.1607(5) 0.50245(17) 0.8000(3) 0.0263(9) Uani d 1 . .
    C C5A 0.2318(4) 0.50003(17) 0.7134(3) 0.0261(9) Uani d 1 . .
    C C6A 0.1473(5) 0.49805(18) 0.6231(3) 0.0287(9) Uani d 1 . .
    C C8A 0.4084(5) 0.50097(19) 0.8307(3) 0.0355(10) Uani d 1 . .
    H H8A 0.503178 0.500683 0.864222 0.043 Uiso calc 1 . .
    N N1B 0.7702(5) 0.25698(19) 0.9705(5) 0.0620(15) Uani d 1 . .
    H H1C 0.689866 0.258941 1.005445 0.074 Uiso calc 0.497(18) A 1
    H H1B 0.716586 0.258513 1.022312 0.074 Uiso calc 0.503(18) A 2
    C C2B 0.7345(7) 0.2589(2) 0.8774(6) 0.0581(16) Uani d 1 . .
    H H2B 0.631879 0.262454 0.857329 0.070 Uiso calc 1 A 2
    N N3B 0.8390(5) 0.25613(17) 0.8117(3) 0.0445(10) Uani d 1 . .
    C C4B 0.9779(5) 0.25070(18) 0.8592(3) 0.0331(10) Uani d 1 . .
    O O6B 0.9419(18) 0.2493(6) 1.1190(8) 0.054(3) Uani d 0.497(18) A 1
    C C5C 1.0267(15) 0.2496(4) 0.9577(8) 0.035(3) Uani d 0.497(18) A 1
    C C6B 0.9094(14) 0.2524(4) 1.0314(7) 0.035(3) Uani d 0.497(18) A 1
    O O6C 1.0195(19) 0.2484(6) 1.1206(10) 0.062(3) Uani d 0.503(18) A 2
    C C5B 0.9336(17) 0.2513(4) 0.9552(8) 0.040(3) Uani d 0.503(18) A 2
    C C6C 1.0442(17) 0.2479(4) 1.0326(7) 0.048(4) Uani d 0.503(18) A 2
    N N7B 1.1875(6) 0.2444(2) 0.9780(5) 0.0680(16) Uani d 1 . .
    H H7B 1.241971 0.242864 1.031666 0.082 Uiso calc 0.497(18) A 1
    H H7C 1.267726 0.243141 1.016423 0.082 Uiso calc 0.503(18) A 2
    C C8B 1.2225(7) 0.2428(2) 0.8848(6) 0.0565(16) Uani d 1 . .
    H H8B 1.324295 0.239139 0.867383 0.068 Uiso calc 1 A 1
    N N9B 1.1141(5) 0.24629(17) 0.8172(4) 0.0479(11) Uani d 1 . .
    H H9B 1.127857 0.245844 0.755081 0.058 Uiso calc 1 . .
    O O3WA 0.367(4) 0.2714(4) 1.1689(17) 0.063(5) Uani d 0.58(6) B 1
    O O3WB 0.296(4) 0.2700(6) 1.1468(11) 0.043(6) Uani d 0.42(6) B 2
    S S1A 0.40654(12) 0.36757(5) 0.96698(8) 0.0300(3) Uani d 1 . .
    O O7A -0.1915(4) 0.38972(17) 0.9153(3) 0.0473(10) Uani d 1 . .
    H H7D -0.284261 0.394380 0.919381 0.071 Uiso calc 1 . .
    O O8A -0.2547(4) 0.38674(17) 0.7567(3) 0.0489(10) Uani d 1 . .
    O O9A -0.0354(4) 0.37374(16) 0.6296(2) 0.0453(9) Uani d 1 . .
    H H9D -0.123261 0.380142 0.645875 0.068 Uiso calc 1 . .
    O O10A 0.5153(4) 0.40963(14) 0.9514(3) 0.0386(8) Uani d 1 . .
    O O11A 0.4769(4) 0.31756(14) 0.9629(3) 0.0467(9) Uani d 1 . .
    O O12A 0.3208(4) 0.37511(15) 1.0554(2) 0.0429(9) Uani d 1 . .
    C C9A -0.1574(5) 0.38438(18) 0.8225(3) 0.0309(9) Uani d 1 . .
    C C10A 0.0083(5) 0.37720(17) 0.8061(3) 0.0295(9) Uani d 1 . .
    C C11A 0.0590(5) 0.37254(18) 0.7101(3) 0.0322(10) Uani d 1 . .
    C C12A 0.2158(5) 0.3673(2) 0.6944(4) 0.0381(11) Uani d 1 . .
    H H12A 0.250192 0.364424 0.630852 0.046 Uiso calc 1 . .
    C C13A 0.3201(5) 0.36641(19) 0.7726(3) 0.0352(10) Uani d 1 . .
    H H13A 0.424567 0.363245 0.761467 0.042 Uiso calc 1 . .
    C C14A 0.2696(5) 0.37022(17) 0.8681(3) 0.0299(9) Uani d 1 . .
    C C15A 0.1145(5) 0.37553(17) 0.8842(3) 0.0287(9) Uani d 1 . .
    H H15A 0.080905 0.378003 0.948039 0.034 Uiso calc 1 . .
    S S1B 0.56102(12) 0.37011(5) 0.45829(9) 0.0341(3) Uani d 1 . .
    O O7B 1.1577(4) 0.38612(17) 0.4147(2) 0.0443(9) Uani d 1 . .
    H H7E 1.248391 0.394576 0.418788 0.066 Uiso calc 1 . .
    O O8B 1.2092(4) 0.37883(17) 0.2566(3) 0.0497(10) Uani d 1 . .
    O O9B 0.9832(4) 0.36982(17) 0.1295(2) 0.0492(9) Uani d 1 . .
    H H9E 1.073533 0.369136 0.148463 0.074 Uiso calc 1 . .
    O O10B 0.4520(4) 0.41174(15) 0.4380(3) 0.0465(9) Uani d 1 . .
    O O11B 0.4889(4) 0.31994(16) 0.4549(3) 0.0542(10) Uani d 1 . .
    O O12B 0.6496(4) 0.37900(17) 0.5491(3) 0.0509(10) Uani d 1 . .
    C C9B 1.1165(5) 0.37948(18) 0.3224(3) 0.0317(10) Uani d 1 . .
    C C10B 0.9504(5) 0.37406(17) 0.3041(3) 0.0280(9) Uani d 1 . .
    C C11B 0.8925(5) 0.37007(18) 0.2071(3) 0.0333(10) Uani d 1 . .
    C C12B 0.7338(6) 0.3667(2) 0.1889(4) 0.0405(11) Uani d 1 . .
    H H12B 0.695190 0.363737 0.124781 0.049 Uiso calc 1 . .
    C C13B 0.6350(5) 0.36764(19) 0.2646(4) 0.0365(11) Uani d 1 . .
    H H13B 0.529554 0.365968 0.251642 0.044 Uiso calc 1 . .
    C C14B 0.6914(5) 0.37113(17) 0.3618(3) 0.0287(9) Uani d 1 . .
    C C15B 0.8480(5) 0.37456(16) 0.3811(3) 0.0269(9) Uani d 1 . .
    H H15B 0.885372 0.377214 0.445531 0.032 Uiso calc 1 . .
    O O1W 0.6140(4) 0.48175(16) 0.6162(2) 0.0449(9) Uani d 1 . .
    H H1WA 0.605842 0.503025 0.569001 0.067 Uiso d 1 . .
    H H1WB 0.613001 0.452409 0.588798 0.067 Uiso d 1 . .
    O O2W 0.2476(4) 0.48039(15) 1.0649(3) 0.0412(8) Uani d 1 . .
    O O4W 0.6239(8) 0.2277(2) 1.1488(4) 0.100(2) Uani d 1 . .
    H H2WA 0.161(5) 0.487(4) 1.082(7) 0.150 Uiso d 1 . .
    H H2WB 0.270(12) 0.4502(13) 1.075(8) 0.150 Uiso d 1 . .
loop_
    _atom_site_aniso_label
    _atom_site_aniso_U_11
    _atom_site_aniso_U_22
    _atom_site_aniso_U_33
    _atom_site_aniso_U_12
    _atom_site_aniso_U_13
    _atom_site_aniso_U_23
    O6A 0.0336(17) 0.066(2) 0.0244(16) -0.0003(17) 0.0008(13) -0.0022(16)
    N1A 0.0239(18) 0.041(2) 0.0279(19) 0.0016(16) -0.0058(14) -0.0027(17)
    N3A 0.0270(18) 0.040(2) 0.0268(19) 0.0015(16) 0.0048(15) 0.0003(16)
    N7A 0.0220(17) 0.045(2) 0.0296(19) 0.0007(16) 0.0021(14) 0.0066(17)
    N9A 0.0300(19) 0.049(2) 0.0205(17) 0.0018(17) -0.0007(14) 0.0037(17)
    C2A 0.026(2) 0.036(2) 0.036(2) 0.0014(18) 0.0062(18) -0.002(2)
    C4A 0.028(2) 0.031(2) 0.0198(19) 0.0007(17) 0.0007(16) 0.0010(17)
    C5A 0.0191(18) 0.036(2) 0.023(2) 0.0006(17) 0.0023(15) 0.0005(18)
    C6A 0.030(2) 0.034(2) 0.023(2) -0.0007(18) 0.0008(16) 0.0000(18)
    C8A 0.025(2) 0.047(3) 0.034(2) -0.003(2) 0.0002(18) 0.007(2)
    N1B 0.034(2) 0.046(3) 0.106(5) 0.002(2) 0.006(3) -0.012(3)
    C2B 0.046(3) 0.044(3) 0.086(5) 0.003(3) 0.017(3) -0.002(3)
    N3B 0.037(2) 0.043(2) 0.052(3) 0.0017(19) -0.008(2) 0.003(2)
    C4B 0.038(2) 0.029(2) 0.032(2) 0.0005(19) 0.0027(19) 0.0034(19)
    O6B 0.058(7) 0.077(7) 0.026(4) -0.009(7) -0.003(5) -0.003(4)
    C5C 0.023(6) 0.030(5) 0.051(7) 0.004(4) -0.005(5) -0.003(4)
    C6B 0.052(8) 0.034(5) 0.020(5) -0.003(5) -0.004(4) -0.001(4)
    O6C 0.061(8) 0.081(7) 0.044(6) -0.014(8) -0.012(6) 0.009(5)
    C5B 0.040(8) 0.031(5) 0.048(7) -0.006(5) 0.001(5) -0.001(5)
    C6C 0.094(12) 0.032(5) 0.018(5) -0.013(6) 0.020(5) 0.004(4)
    N7B 0.041(3) 0.047(3) 0.115(5) -0.003(2) -0.009(3) 0.002(3)
    C8B 0.035(3) 0.044(3) 0.089(5) 0.005(2) -0.015(3) -0.004(3)
    N9B 0.047(3) 0.044(3) 0.053(3) -0.004(2) 0.011(2) -0.008(2)
    O3WA 0.054(12) 0.070(6) 0.065(7) -0.018(5) 0.002(9) 0.012(5)
    O3WB 0.039(13) 0.056(6) 0.032(6) 0.001(6) -0.005(5) -0.005(5)
    S1A 0.0190(5) 0.0406(6) 0.0304(5) 0.0041(4) 0.0014(4) 0.0024(5)
    O7A 0.0204(15) 0.082(3) 0.0395(19) 0.0058(18) 0.0025(14) 0.0025(19)
    O8A 0.0254(16) 0.081(3) 0.040(2) 0.0042(17) -0.0062(14) 0.0015(19)
    O9A 0.0374(19) 0.064(2) 0.0339(18) 0.0009(19) -0.0081(15) 0.0020(18)
    O10A 0.0233(15) 0.048(2) 0.045(2) -0.0038(14) -0.0008(14) 0.0051(16)
    O11A 0.0363(19) 0.045(2) 0.058(2) 0.0119(16) -0.0007(17) 0.0030(18)
    O12A 0.0297(17) 0.066(2) 0.0331(18) 0.0037(17) 0.0043(14) 0.0005(17)
    C9A 0.024(2) 0.036(2) 0.033(2) -0.0022(18) -0.0001(17) 0.0048(19)
    C10A 0.0214(19) 0.029(2) 0.038(2) 0.0005(17) 0.0022(17) 0.0051(19)
    C11A 0.032(2) 0.031(2) 0.033(2) 0.0002(19) -0.0038(18) 0.0015(19)
    C12A 0.036(2) 0.048(3) 0.031(2) 0.001(2) 0.0036(19) -0.001(2)
    C13A 0.024(2) 0.044(3) 0.038(2) 0.005(2) 0.0063(18) -0.004(2)
    C14A 0.024(2) 0.031(2) 0.035(2) 0.0021(17) -0.0004(17) -0.0004(19)
    C15A 0.024(2) 0.032(2) 0.031(2) 0.0006(17) 0.0008(16) -0.0007(18)
    S1B 0.0199(5) 0.0449(7) 0.0374(6) 0.0012(5) -0.0017(4) 0.0018(5)
    O7B 0.0216(15) 0.080(3) 0.0314(17) -0.0009(17) -0.0012(13) 0.0034(18)
    O8B 0.0331(18) 0.080(3) 0.0366(19) -0.0020(18) 0.0085(15) -0.0028(19)
    O9B 0.048(2) 0.069(3) 0.0303(18) 0.000(2) 0.0063(15) -0.0004(18)
    O10B 0.0261(17) 0.053(2) 0.060(2) 0.0086(16) -0.0035(16) -0.0015(19)
    O11B 0.041(2) 0.052(2) 0.070(3) -0.0094(18) 0.0085(19) 0.003(2)
    O12B 0.0287(17) 0.088(3) 0.0354(19) 0.0048(19) -0.0048(14) -0.003(2)
    C9B 0.029(2) 0.036(2) 0.030(2) 0.0049(19) 0.0029(18) 0.0043(19)
    C10B 0.025(2) 0.029(2) 0.030(2) 0.0021(17) -0.0024(16) 0.0034(18)
    C11B 0.038(2) 0.035(2) 0.027(2) 0.000(2) 0.0025(18) 0.0020(19)
    C12B 0.039(3) 0.050(3) 0.032(2) -0.002(2) -0.007(2) -0.006(2)
    C13B 0.027(2) 0.041(3) 0.041(3) -0.003(2) -0.0124(19) -0.002(2)
    C14B 0.025(2) 0.031(2) 0.030(2) -0.0007(17) -0.0004(16) 0.0033(19)
    C15B 0.0243(19) 0.029(2) 0.027(2) 0.0013(17) -0.0014(16) -0.0012(18)
    O1W 0.0373(19) 0.064(2) 0.0336(18) -0.0042(19) 0.0112(16) 0.0006(17)
    O2W 0.0378(19) 0.057(2) 0.0288(17) 0.0041(17) 0.0081(14) 0.0002(17)
    O4W 0.165(6) 0.065(3) 0.067(3) 0.006(4) -0.048(4) -0.014(3)
_geom_special_details
;
 All esds (except the esd in the dihedral angle between two l.s. planes)
 are estimated using the full covariance matrix.  The cell esds are taken
 into account individually in the estimation of esds in distances, angles
 and torsion angles; correlations between esds in cell parameters are only
 used when they are defined by crystal symmetry.  An approximate (isotropic)
 treatment of cell esds is used for estimating esds involving l.s. planes.
;
loop_
    _geom_bond_atom_site_label_1
    _geom_bond_atom_site_label_2
    _geom_bond_site_symmetry_2
    _geom_bond_distance
    _geom_bond_publ_flag
    O6A C6A . 1.228(5) ?
    N1A C2A . 1.346(6) ?
    N1A C6A . 1.395(5) ?
    N1A H1A . 0.8600 ?
    N3A C2A . 1.293(6) ?
    N3A C4A . 1.362(5) ?
    N7A C8A . 1.330(6) ?
    N7A C5A . 1.384(5) ?
    N7A H7A . 0.8600 ?
    N9A C8A . 1.334(6) ?
    N9A C4A . 1.370(5) ?
    N9A H9A . 0.8600 ?
    C2A H2A . 0.9300 ?
    C4A C5A . 1.354(6) ?
    C5A C6A . 1.415(6) ?
    C8A H8A . 0.9300 ?
    N1B C2B . 1.300(9) ?
    N1B C6B . 1.452(12) ?
    N1B C5B . 1.452(15) ?
    N1B H1C . 0.8600 ?
    N1B H1B . 0.8600 ?
    C2B N3B . 1.301(7) ?
    C2B C5B . 2.013(16) ?
    C2B H2B . 0.9300 ?
    N3B C4B . 1.361(6) ?
    C4B N9B . 1.339(6) ?
    C4B C5B . 1.378(12) ?
    C4B C5C . 1.396(12) ?
    O6B C6B . 1.222(15) ?
    C5C N7B . 1.425(13) ?
    C5C C6B . 1.458(18) ?
    C5C C8B . 2.009(15) ?
    O6C C6C . 1.227(16) ?
    C5B C6C . 1.41(2) ?
    C6C N7B . 1.476(14) ?
    N7B C8B . 1.319(9) ?
    N7B H7B . 0.8600 ?
    N7B H7C . 0.8600 ?
    C8B N9B . 1.301(7) ?
    C8B H8B . 0.9300 ?
    N9B H9B . 0.8600 ?
    S1A O11A . 1.439(4) ?
    S1A O12A . 1.453(3) ?
    S1A O10A . 1.466(3) ?
    S1A C14A . 1.772(4) ?
    O7A C9A . 1.318(6) ?
    O7A H7D . 0.8200 ?
    O8A C9A . 1.216(5) ?
    O9A C11A . 1.350(5) ?
    O9A H9D . 0.8200 ?
    C9A C10A . 1.479(6) ?
    C10A C15A . 1.389(6) ?
    C10A C11A . 1.402(6) ?
    C11A C12A . 1.395(6) ?
    C12A C13A . 1.378(7) ?
    C12A H12A . 0.9300 ?
    C13A C14A . 1.394(6) ?
    C13A H13A . 0.9300 ?
    C14A C15A . 1.382(6) ?
    C15A H15A . 0.9300 ?
    S1B O11B . 1.447(4) ?
    S1B O12B . 1.456(4) ?
    S1B O10B . 1.460(4) ?
    S1B C14B . 1.767(4) ?
    O7B C9B . 1.310(5) ?
    O7B H7E . 0.8200 ?
    O8B C9B . 1.227(5) ?
    O9B C11B . 1.342(6) ?
    O9B H9E . 0.8200 ?
    C9B C10B . 1.466(6) ?
    C10B C15B . 1.401(6) ?
    C10B C11B . 1.405(6) ?
    C11B C12B . 1.399(7) ?
    C12B C13B . 1.366(7) ?
    C12B H12B . 0.9300 ?
    C13B C14B . 1.401(6) ?
    C13B H13B . 0.9300 ?
    C14B C15B . 1.383(6) ?
    C15B H15B . 0.9300 ?
    O1W H1WA . 0.8501 ?
    O1W H1WB . 0.8493 ?
    O2W H2WA . 0.821(10) ?
    O2W H2WB . 0.820(10) ?
loop_
    _geom_angle_atom_site_label_1
    _geom_angle_atom_site_label_2
    _geom_angle_atom_site_label_3
    _geom_angle_site_symmetry_1
    _geom_angle_site_symmetry_3
    _geom_angle
    _geom_angle_publ_flag
    C2A N1A C6A . . 125.2(4) ?
    C2A N1A H1A . . 117.4 ?
    C6A N1A H1A . . 117.4 ?
    C2A N3A C4A . . 112.2(4) ?
    C8A N7A C5A . . 107.1(4) ?
    C8A N7A H7A . . 126.4 ?
    C5A N7A H7A . . 126.4 ?
    C8A N9A C4A . . 107.7(4) ?
    C8A N9A H9A . . 126.1 ?
    C4A N9A H9A . . 126.1 ?
    N3A C2A N1A . . 125.4(4) ?
    N3A C2A H2A . . 117.3 ?
    N1A C2A H2A . . 117.3 ?
    C5A C4A N3A . . 126.3(4) ?
    C5A C4A N9A . . 107.5(4) ?
    N3A C4A N9A . . 126.2(4) ?
    C4A C5A N7A . . 107.5(4) ?
    C4A C5A C6A . . 121.5(4) ?
    N7A C5A C6A . . 131.0(4) ?
    O6A C6A N1A . . 121.4(4) ?
    O6A C6A C5A . . 129.1(4) ?
    N1A C6A C5A . . 109.5(4) ?
    N7A C8A N9A . . 110.1(4) ?
    N7A C8A H8A . . 125.0 ?
    N9A C8A H8A . . 125.0 ?
    C2B N1B C6B . . 137.0(7) ?
    C2B N1B C5B . . 93.9(7) ?
    C2B N1B H1C . . 111.5 ?
    C6B N1B H1C . . 111.5 ?
    C2B N1B H1B . . 133.1 ?
    C5B N1B H1B . . 133.1 ?
    N1B C2B N3B . . 121.5(6) ?
    N1B C2B C5B . . 46.0(5) ?
    N3B C2B C5B . . 75.5(5) ?
    N1B C2B H2B . . 119.3 ?
    N3B C2B H2B . . 119.3 ?
    C5B C2B H2B . . 165.3 ?
    C2B N3B C4B . . 107.9(5) ?
    N9B C4B N3B . . 126.2(5) ?
    N9B C4B C5B . . 133.4(8) ?
    N3B C4B C5B . . 100.4(7) ?
    N9B C4B C5C . . 99.5(7) ?
    N3B C4B C5C . . 134.3(7) ?
    C4B C5C N7B . . 117.1(10) ?
    C4B C5C C6B . . 117.7(10) ?
    N7B C5C C6B . . 125.2(10) ?
    C4B C5C C8B . . 76.2(6) ?
    N7B C5C C8B . . 40.9(5) ?
    C6B C5C C8B . . 166.0(9) ?
    O6B C6B N1B . . 136.7(11) ?
    O6B C6B C5C . . 121.8(11) ?
    N1B C6B C5C . . 101.5(8) ?
    C4B C5B C6C . . 120.4(12) ?
    C4B C5B N1B . . 116.4(10) ?
    C6C C5B N1B . . 123.2(10) ?
    C4B C5B C2B . . 76.3(7) ?
    C6C C5B C2B . . 163.3(10) ?
    N1B C5B C2B . . 40.1(5) ?
    O6C C6C C5B . . 126.6(13) ?
    O6C C6C N7B . . 132.2(13) ?
    C5B C6C N7B . . 101.2(8) ?
    C8B N7B C5C . . 94.1(7) ?
    C8B N7B C6C . . 135.6(7) ?
    C8B N7B H7B . . 133.0 ?
    C5C N7B H7B . . 133.0 ?
    C8B N7B H7C . . 112.2 ?
    C6C N7B H7C . . 112.2 ?
    N9B C8B N7B . . 119.8(6) ?
    N9B C8B C5C . . 74.8(5) ?
    N7B C8B C5C . . 45.0(4) ?
    N9B C8B H8B . . 120.1 ?
    N7B C8B H8B . . 120.1 ?
    C5C C8B H8B . . 165.1 ?
    C8B N9B C4B . . 109.5(5) ?
    C8B N9B H9B . . 125.2 ?
    C4B N9B H9B . . 125.2 ?
    O11A S1A O12A . . 112.6(2) ?
    O11A S1A O10A . . 113.0(2) ?
    O12A S1A O10A . . 111.8(2) ?
    O11A S1A C14A . . 106.4(2) ?
    O12A S1A C14A . . 106.0(2) ?
    O10A S1A C14A . . 106.4(2) ?
    C9A O7A H7D . . 109.5 ?
    C11A O9A H9D . . 109.5 ?
    O8A C9A O7A . . 122.1(4) ?
    O8A C9A C10A . . 123.6(4) ?
    O7A C9A C10A . . 114.2(4) ?
    C15A C10A C11A . . 119.5(4) ?
    C15A C10A C9A . . 121.1(4) ?
    C11A C10A C9A . . 119.4(4) ?
    O9A C11A C12A . . 116.8(4) ?
    O9A C11A C10A . . 123.8(4) ?
    C12A C11A C10A . . 119.4(4) ?
    C13A C12A C11A . . 120.5(4) ?
    C13A C12A H12A . . 119.8 ?
    C11A C12A H12A . . 119.8 ?
    C12A C13A C14A . . 120.2(4) ?
    C12A C13A H13A . . 119.9 ?
    C14A C13A H13A . . 119.9 ?
    C15A C14A C13A . . 119.7(4) ?
    C15A C14A S1A . . 121.3(3) ?
    C13A C14A S1A . . 119.0(3) ?
    C14A C15A C10A . . 120.7(4) ?
    C14A C15A H15A . . 119.6 ?
    C10A C15A H15A . . 119.6 ?
    O11B S1B O12B . . 112.8(3) ?
    O11B S1B O10B . . 112.5(2) ?
    O12B S1B O10B . . 111.5(2) ?
    O11B S1B C14B . . 106.2(2) ?
    O12B S1B C14B . . 107.3(2) ?
    O10B S1B C14B . . 106.1(2) ?
    C9B O7B H7E . . 109.5 ?
    C11B O9B H9E . . 109.5 ?
    O8B C9B O7B . . 122.7(4) ?
    O8B C9B C10B . . 122.9(4) ?
    O7B C9B C10B . . 114.4(4) ?
    C15B C10B C11B . . 119.4(4) ?
    C15B C10B C9B . . 121.3(4) ?
    C11B C10B C9B . . 119.3(4) ?
    O9B C11B C12B . . 117.6(4) ?
    O9B C11B C10B . . 122.8(4) ?
    C12B C11B C10B . . 119.6(4) ?
    C13B C12B C11B . . 120.5(4) ?
    C13B C12B H12B . . 119.8 ?
    C11B C12B H12B . . 119.8 ?
    C12B C13B C14B . . 120.5(4) ?
    C12B C13B H13B . . 119.8 ?
    C14B C13B H13B . . 119.8 ?
    C15B C14B C13B . . 119.8(4) ?
    C15B C14B S1B . . 120.8(3) ?
    C13B C14B S1B . . 119.4(3) ?
    C14B C15B C10B . . 120.2(4) ?
    C14B C15B H15B . . 119.9 ?
    C10B C15B H15B . . 119.9 ?
    H1WA O1W H1WB . . 104.5 ?
    H2WA O2W H2WB . . 112(10) ?
loop_
    _geom_torsion_atom_site_label_1
    _geom_torsion_atom_site_label_2
    _geom_torsion_atom_site_label_3
    _geom_torsion_atom_site_label_4
    _geom_torsion_site_symmetry_1
    _geom_torsion_site_symmetry_2
    _geom_torsion_site_symmetry_3
    _geom_torsion_site_symmetry_4
    _geom_torsion
    _geom_torsion_publ_flag
    C4A N3A C2A N1A . . . . 0.3(7) ?
    C6A N1A C2A N3A . . . . -0.5(8) ?
    C2A N3A C4A C5A . . . . 0.0(7) ?
    C2A N3A C4A N9A . . . . -179.1(4) ?
    C8A N9A C4A C5A . . . . -0.4(5) ?
    C8A N9A C4A N3A . . . . 179.0(4) ?
    N3A C4A C5A N7A . . . . -179.2(4) ?
    N9A C4A C5A N7A . . . . 0.1(5) ?
    N3A C4A C5A C6A . . . . -0.1(7) ?
    N9A C4A C5A C6A . . . . 179.2(4) ?
    C8A N7A C5A C4A . . . . 0.2(5) ?
    C8A N7A C5A C6A . . . . -178.8(5) ?
    C2A N1A C6A O6A . . . . -179.1(5) ?
    C2A N1A C6A C5A . . . . 0.4(6) ?
    C4A C5A C6A O6A . . . . 179.4(5) ?
    N7A C5A C6A O6A . . . . -1.7(9) ?
    C4A C5A C6A N1A . . . . -0.1(6) ?
    N7A C5A C6A N1A . . . . 178.7(4) ?
    C5A N7A C8A N9A . . . . -0.4(6) ?
    C4A N9A C8A N7A . . . . 0.5(6) ?
    C6B N1B C2B N3B . . . . 0.6(12) ?
    C5B N1B C2B N3B . . . . -0.6(8) ?
    N1B C2B N3B C4B . . . . 0.6(8) ?
    C5B C2B N3B C4B . . . . 0.2(5) ?
    C2B N3B C4B N9B . . . . 179.7(5) ?
    C2B N3B C4B C5B . . . . -0.2(7) ?
    C2B N3B C4B C5C . . . . -2.7(10) ?
    N9B C4B C5C N7B . . . . -0.4(9) ?
    N3B C4B C5C N7B . . . . -178.3(6) ?
    N9B C4B C5C C6B . . . . -178.6(8) ?
    N3B C4B C5C C6B . . . . 3.4(13) ?
    N9B C4B C5C C8B . . . . -0.3(4) ?
    N3B C4B C5C C8B . . . . -178.3(6) ?
    C2B N1B C6B O6B . . . . -177.8(13) ?
    C2B N1B C6B C5C . . . . -0.1(12) ?
    C4B C5C C6B O6B . . . . 176.7(11) ?
    N7B C5C C6B O6B . . . . -1.4(17) ?
    C8B C5C C6B O6B . . . . 4(4) ?
    C4B C5C C6B N1B . . . . -1.5(11) ?
    N7B C5C C6B N1B . . . . -179.6(8) ?
    C8B C5C C6B N1B . . . . -174(3) ?
    N9B C4B C5B C6C . . . . 1.7(14) ?
    N3B C4B C5B C6C . . . . -178.4(9) ?
    N9B C4B C5B N1B . . . . 179.9(6) ?
    N3B C4B C5B N1B . . . . -0.1(9) ?
    N9B C4B C5B C2B . . . . -179.8(6) ?
    N3B C4B C5B C2B . . . . 0.1(4) ?
    C2B N1B C5B C4B . . . . 0.4(9) ?
    C2B N1B C5B C6C . . . . 178.6(9) ?
    C4B C5B C6C O6C . . . . 179.4(12) ?
    N1B C5B C6C O6C . . . . 1.2(19) ?
    C2B C5B C6C O6C . . . . 4(4) ?
    C4B C5B C6C N7B . . . . 0.0(12) ?
    N1B C5B C6C N7B . . . . -178.2(8) ?
    C2B C5B C6C N7B . . . . -175(3) ?
    C4B C5C N7B C8B . . . . 0.1(9) ?
    C6B C5C N7B C8B . . . . 178.1(9) ?
    O6C C6C N7B C8B . . . . 178.6(13) ?
    C5B C6C N7B C8B . . . . -2.0(12) ?
    C5C N7B C8B N9B . . . . 0.3(8) ?
    C6C N7B C8B N9B . . . . 2.6(12) ?
    N7B C8B N9B C4B . . . . -0.6(8) ?
    C5C C8B N9B C4B . . . . -0.4(5) ?
    N3B C4B N9B C8B . . . . 178.7(5) ?
    C5B C4B N9B C8B . . . . -1.3(10) ?
    C5C C4B N9B C8B . . . . 0.5(7) ?
    O8A C9A C10A C15A . . . . 179.1(5) ?
    O7A C9A C10A C15A . . . . 1.1(6) ?
    O8A C9A C10A C11A . . . . -0.3(7) ?
    O7A C9A C10A C11A . . . . -178.2(4) ?
    C15A C10A C11A O9A . . . . -180.0(4) ?
    C9A C10A C11A O9A . . . . -0.6(7) ?
    C15A C10A C11A C12A . . . . -1.3(7) ?
    C9A C10A C11A C12A . . . . 178.1(4) ?
    O9A C11A C12A C13A . . . . 179.2(5) ?
    C10A C11A C12A C13A . . . . 0.4(7) ?
    C11A C12A C13A C14A . . . . 0.6(8) ?
    C12A C13A C14A C15A . . . . -0.8(7) ?
    C12A C13A C14A S1A . . . . 178.7(4) ?
    O11A S1A C14A C15A . . . . 116.8(4) ?
    O12A S1A C14A C15A . . . . -3.4(5) ?
    O10A S1A C14A C15A . . . . -122.5(4) ?
    O11A S1A C14A C13A . . . . -62.7(4) ?
    O12A S1A C14A C13A . . . . 177.2(4) ?
    O10A S1A C14A C13A . . . . 58.0(4) ?
    C13A C14A C15A C10A . . . . -0.1(7) ?
    S1A C14A C15A C10A . . . . -179.6(3) ?
    C11A C10A C15A C14A . . . . 1.1(7) ?
    C9A C10A C15A C14A . . . . -178.2(4) ?
    O8B C9B C10B C15B . . . . 179.5(5) ?
    O7B C9B C10B C15B . . . . -1.8(6) ?
    O8B C9B C10B C11B . . . . -2.8(7) ?
    O7B C9B C10B C11B . . . . 175.9(4) ?
    C15B C10B C11B O9B . . . . 179.4(4) ?
    C9B C10B C11B O9B . . . . 1.6(7) ?
    C15B C10B C11B C12B . . . . 0.0(7) ?
    C9B C10B C11B C12B . . . . -177.8(5) ?
    O9B C11B C12B C13B . . . . -178.9(5) ?
    C10B C11B C12B C13B . . . . 0.5(8) ?
    C11B C12B C13B C14B . . . . -1.1(8) ?
    C12B C13B C14B C15B . . . . 1.2(7) ?
    C12B C13B C14B S1B . . . . -177.9(4) ?
    O11B S1B C14B C15B . . . . -114.7(4) ?
    O12B S1B C14B C15B . . . . 6.0(5) ?
    O10B S1B C14B C15B . . . . 125.3(4) ?
    O11B S1B C14B C13B . . . . 64.3(4) ?
    O12B S1B C14B C13B . . . . -174.9(4) ?
    O10B S1B C14B C13B . . . . -55.6(4) ?
    C13B C14B C15B C10B . . . . -0.6(7) ?
    S1B C14B C15B C10B . . . . 178.4(3) ?
    C11B C10B C15B C14B . . . . 0.0(7) ?
    C9B C10B C15B C14B . . . . 177.8(4) ?
loop_
    _geom_hbond_atom_site_label_d
    _geom_hbond_atom_site_label_h
    _geom_hbond_atom_site_label_a
    _geom_hbond_site_symmetry_a
    _geom_hbond_distance_dh
    _geom_hbond_distance_ha
    _geom_hbond_distance_da
    _geom_hbond_angle_dha
    N7B H7B O3WA 1_655 0.86 2.26 3.08 158
    O7A H7D O10A 1_455 0.82 1.86 2.677 170
    O7B H7E O10B 1_655 0.82 1.84 2.655 175
    O9A H9D O12B 1_455 0.82 2.34 2.924 128
    O9B H9E O12A 1_654 0.82 2.54 3.143 131
    O1W H1WA O6A 3_666 0.85 2.31 2.801 117
    O1W H1WA O10B 3_666 0.85 2.28 2.917 132
    N9B H9B O6B 4_565 0.86 2.42 3.044 130
    N9B H9B O3WA 4_665 0.86 2.47 3.07 128
    N1A H1A O6A 3_566 0.86 2.05 2.898 170
    N1B H1C O4W . 0.86 2.22 2.890 135
    N1B H1C O11A . 0.86 2.45 2.998 122
    O1W H1WB O12B . 0.85 2.01 2.844 169
    O2W H2WA N3A . 0.83 2.07 2.849 157
    O2W H2WB O12A . 0.82 2.03 2.815 160
    N7A H7A O1W . 0.86 1.77 2.615 168
    N9A H9A O2W . 0.86 1.89 2.697 157
    C2A H2A O1W 1_455 0.93 2.43 3.149 134
    C2B H2B O11A . 0.93 2.46 2.974 114
    C8A H8A O2W 3_667 0.93 2.40 3.310 167
    C15B H15B O9A . 0.93 2.59 3.510 172
_shelx_space_group_comment
;
The symmetry employed for this shelxl refinement is uniquely defined
by the following loop, which should always be used as a source of
symmetry information in preference to the above space-group names.
They are only intended as comments.
;
_shelx_estimated_absorpt_T_min     0.822
_shelx_estimated_absorpt_T_max     0.948
_shelx_hkl_file
;
   0   0  -2   10.66    0.62
   0   0  -3   -0.37    0.36
   0   0  -4   92.98    2.57
   0   0  -5    0.54    0.42
   0   0   5    0.45    0.30
   0   0   6   12.49    1.17
   0   0  -6   11.87    1.34
   0   0   7    0.66    0.35
   0   0  -7    0.17    0.60
   0   0   8   45.55    2.46
   0   0  -8   48.73    2.79
   0   0  -9    0.34    0.71
   0   0   9    0.56    0.52
   0   0 -10  537.43    7.38
   0   0 -10  556.05   10.65
   0   0 -11   14.01    1.36
   0   0 -11   16.86    2.26
   0   0 -12 1011.38   10.78
   0   0 -12 1027.47   16.21
   0   0 -13    0.58    0.85
   0   0 -13    1.47    1.28
   0   0 -13    0.02    0.42
   0   0 -14  143.22    7.46
   0   0 -14  133.37    4.12
   0   0 -14  144.56    6.82
   0   0  14  138.69    6.07
   0   0 -15   -0.07    0.98
   0   0  15    0.17    0.66
   0   0 -15    1.11    1.40
   0   0 -16   35.51    4.28
   0   0 -16   33.46    3.71
   0   0 -17    2.14    1.15
   0   0 -17   -0.02    1.08
   0  -1  -2 1761.86    6.87
   0   1  -3    0.57    0.42
   0  -1  -3    0.09    0.24
   0   1  -3    0.04    0.17
   0  -1  -4 1148.49    8.36
   0   1  -4 1160.73    9.67
   0   1   4 1171.70    8.08
   0   1   5   52.59    1.96
   0  -1  -5   52.44    2.08
   0  -1   5   49.63    2.08
   0   1  -5   51.22    2.32
   0  -1   6 1165.40   10.87
   0   1  -6 1180.34   11.88
   0  -1  -6 1176.91   10.83
   0  -1  -7    1.74    0.58
   0   1  -7    2.34    0.44
   0  -1   7    1.50    0.56
   0   1  -7    2.21    0.81
   0   1  -8   81.24    3.68
   0  -1   8   90.34    3.48
   0  -1  -8   86.30    3.57
   0   1  -8   94.77    2.77
   0   1  -9  105.76    4.51
   0   1  -9  110.26    3.15
   0  -1  -9  101.12    4.14
   0   1 -10   26.88    1.66
   0   1 -10   29.00    2.59
   0  -1 -10   30.57    2.57
   0   1 -11  151.89    4.03
   0  -1 -11  150.38    5.79
   0   1 -11  131.54    5.68
   0  -1 -11  137.33    4.00
   0   1 -12   38.37    3.48
   0  -1 -12   37.44    3.36
   0   1 -12   35.17    2.10
   0   1 -12   39.58    3.76
   0  -1 -12   41.15    2.36
   0  -1 -13    4.18    1.34
   0   1 -13    5.09    1.52
   0   1 -13    4.70    0.80
   0   1 -13    2.69    1.27
   0  -1 -13    5.12    0.91
   0  -1 -14    9.48    2.16
   0   1  14    9.59    1.79
   0  -1 -14   11.78    2.46
   0   1 -14    7.86    1.85
   0   1 -14    9.01    1.14
   0  -1 -14    8.93    1.19
   0   1 -14    9.14    2.21
   0   1 -15    7.83    2.03
   0   1  15    9.04    1.82
   0   1 -15    9.50    2.35
   0  -1 -15    8.18    2.06
   0  -1  15    7.26    1.54
   0  -1 -15    6.88    1.69
   0   1 -16   28.66    3.79
   0  -1 -16   32.77    4.05
   0   1 -16   29.83    3.58
   0  -1 -16   32.48    3.59
   0   1 -17   -0.91    1.29
   0   1 -17    0.49    0.94
   0   2  -2  872.41    7.02
   0   2  -3    9.74    0.93
   0  -2   3    8.62    0.55
   0   2  -3   10.01    0.58
   0   2  -4    9.82    1.05
   0  -2  -4   10.05    0.81
   0   2  -4    9.06    0.65
   0   2  -5    5.54    0.89
   0  -2   5    4.44    0.71
   0   2  -5    4.58    0.52
   0  -2  -5    4.17    0.61
   0   2  -6  750.37    6.65
   0  -2  -6  770.71    8.46
   0  -2   6  765.04    9.24
   0   2  -6  740.98    9.90
   0  -2   7    3.92    0.79
   0  -2  -7    3.99    0.82
   0   2  -7    2.96    0.52
   0   2  -7    3.08    0.88
   0  -2  -8   23.63    1.85
   0   2  -8   22.44    2.07
   0  -2   8   25.26    1.91
   0   2  -8   22.83    1.37
   0  -2  -9   44.09    2.74
   0   2  -9   46.97    2.05
   0   2  -9   43.96    3.03
   0   2 -10    3.69    0.66
   0   2 -10    8.98    1.64
   0  -2 -10    9.94    1.52
   0  -2  10    9.46    1.37
   0   2 -10    9.51    1.84
   0  -2  11   80.98    4.04
   0   2 -11   69.89    4.59
   0   2 -11   64.88    4.15
   0   2 -11   72.68    2.80
   0  -2 -11   73.72    3.99
   0   2 -12    1.29    1.41
   0  -2 -12    1.69    1.15
   0   2 -12    1.01    0.62
   0   2 -12    0.31    1.14
   0  -2 -13   11.55    1.36
   0   2 -13   13.84    1.31
   0  -2 -13   12.50    1.96
   0   2 -13   14.66    2.45
   0   2 -13   11.74    2.10
   0  -2 -14    9.96    1.26
   0   2  14   11.61    2.04
   0   2 -14   13.16    2.55
   0   2 -14   14.76    2.54
   0  -2 -14   11.60    2.06
   0   2 -14   10.60    1.23
   0   2 -15    5.13    1.68
   0  -2  15    7.36    1.53
   0   2 -15    8.53    2.05
   0   2  15    7.19    1.67
   0  -2 -15    9.93    1.99
   0  -2 -16   12.83    2.69
   0   2 -16   12.95    2.72
   0  -2 -16   15.70    2.59
   0   2 -16   13.36    2.47
   0  -2 -17    2.23    1.08
   0   2 -17    0.58    1.29
   0   3  -2  331.86    4.81
   0  -3   2  338.58    2.96
   0   3  -2  347.72    4.39
   0  -3   2  326.52    4.53
   0  -3   2  339.21    3.61
   0  -3   3   17.58    1.22
   0   3  -3   17.33    1.30
   0   3  -3   19.75    0.94
   0  -3   3   18.98    0.86
   0  -3   4  172.79    2.79
   0  -3  -4  176.94    3.07
   0   3  -4  185.17    2.95
   0   3  -4  173.76    4.30
   0  -3   4  174.86    4.00
   0   3  -5    0.33    0.57
   0  -3  -5    0.92    0.39
   0   3  -5    0.52    0.25
   0  -3  -6   40.39    1.97
   0  -3   6   39.66    2.26
   0  -3  -7   22.35    1.60
   0   3  -7   24.61    1.34
   0   3  -7   22.15    1.97
   0  -3   7   23.11    1.82
   0   3  -8    1.75    0.83
   0  -3   8    2.06    0.77
   0   3  -8    1.83    0.51
   0  -3  -8    3.61    0.83
   0   3  -9  182.94    6.27
   0   3  -9  198.33    4.20
   0  -3  -9  188.70    5.35
   0   3 -10   10.48    1.69
   0  -3 -10   11.86    1.55
   0  -3  10   14.43    1.70
   0   3 -10   13.22    1.23
   0  -3 -11   82.42    4.10
   0   3 -11   82.70    2.99
   0   3 -11   83.10    4.99
   0  -3  11   92.73    4.37
   0   3 -11   79.44    4.68
   0   3 -12    2.23    0.73
   0   3 -12    2.38    1.28
   0  -3 -12    4.20    1.31
   0   3 -12    1.92    1.32
   0   3 -13    1.25    1.09
   0   3 -13    0.05    0.41
   0   3  13    0.67    1.00
   0  -3 -13    0.87    0.84
   0   3 -13    0.11    0.84
   0   3 -14   44.24    4.30
   0  -3 -14   46.56    2.64
   0   3 -14   46.26    2.40
   0   3  14   46.11    3.86
   0  -3 -14   51.91    3.97
   0   3 -14   49.03    4.30
   0   3 -15   27.72    3.43
   0  -3 -15   28.05    3.11
   0   3 -15   30.17    3.83
   0   3  15   29.93    3.25
   0  -3 -16   11.58    2.04
   0   3 -16    5.91    1.75
   0  -3 -16    9.25    2.43
   0   3 -16    7.62    2.22
   0   3  16   10.13    2.15
   0   3 -17    4.66    1.98
   0  -3 -17   -1.60    1.28
   0   4   0  847.72    6.77
   0   4   1    7.68    0.64
   0   4  -2   42.44    1.19
   0  -4   2   42.07    1.76
   0  -4   2   44.59    1.55
   0  -4   2   44.99    1.28
   0   4  -2   43.43    1.72
   0  -4   3    3.52    0.46
   0   4  -3    4.30    0.84
   0  -4   3    3.90    0.64
   0  -4   3    3.83    0.40
   0   4  -3    3.92    0.60
   0   4  -4  816.76    6.93
   0   4  -4  847.65    9.95
   0  -4   4  790.22    8.84
   0  -4  -5    5.51    0.66
   0  -4   5    5.26    0.60
   0  -4   5    5.71    0.87
   0   4  -5    4.95    0.96
   0   4  -5    5.91    0.65
   0   4  -6  799.78    7.54
   0   4  -6  790.79   11.17
   0  -4   6  790.72   10.28
   0  -4  -6  805.11    8.13
   0   4  -7    4.38    1.07
   0   4  -7    4.14    0.65
   0  -4   7    4.22    0.85
   0  -4  -7    2.80    0.66
   0  -4   7    4.40    0.89
   0  -4   8  198.33    5.86
   0   4  -8  200.36    4.16
   0  -4  -8  204.14    4.97
   0   4  -8  201.56    6.37
   0  -4   9    4.06    1.06
   0   4  -9    4.56    0.79
   0   4  -9    4.23    1.26
   0  -4  -9    4.82    1.04
   0  -4  10   51.72    3.20
   0  -4 -10   51.74    2.99
   0   4 -10   43.27    3.42
   0   4 -10   52.23    2.35
   0   4 -10   47.83    3.64
   0  -4  10   48.44    3.28
   0   4 -11    4.03    1.36
   0  -4 -11    4.83    1.26
   0   4 -11    3.97    1.50
   0   4 -11    4.98    0.89
   0   4 -12   24.02    1.73
   0  -4 -12   28.77    2.64
   0   4 -12   23.86    2.99
   0   4 -12   27.34    2.98
   0   4 -13   -0.72    1.09
   0  -4 -13    0.11    0.72
   0   4  13   -0.98    1.19
   0   4 -13    0.57    0.91
   0   4 -13    0.46    0.46
   0   4  14   49.50    4.15
   0  -4 -14   47.30    3.71
   0   4 -14   47.50    4.45
   0   4 -14   48.67    4.32
   0   4 -15    3.84    1.58
   0   4 -15    3.47    1.70
   0   4  15    5.43    1.55
   0  -4 -15    4.02    1.49
   0   4  16    0.56    0.79
   0  -4 -16    0.91    1.06
   0   4 -16    2.12    1.72
   0  -4 -17    4.29    1.80
   0   4 -17    2.56    1.53
   0   5   0    0.14    0.28
   0   5   0    0.14    0.32
   0   5   1   26.41    1.26
   0   5   1   29.48    1.62
   0   5  -1   26.67    1.20
   0  -5   1   23.88    1.20
   0   5  -2  299.59    3.63
   0   5   2  291.89    4.07
   0   5  -2  298.25    4.94
   0   5   2  311.82    5.56
   0  -5   2  296.70    4.98
   0  -5   3   11.98    1.11
   0   5  -3   12.69    1.10
   0   5  -3   13.51    1.34
   0  -5   3   12.27    0.75
   0  -5   3   13.11    0.97
   0   5  -4  354.34    6.81
   0  -5   4  361.71    6.50
   0  -5   4  352.54    4.63
   0  -5   4  346.42    4.01
   0  -5   5    8.98    0.78
   0  -5   5    7.90    1.02
   0   5  -5    8.23    0.85
   0   5  -5    9.33    1.31
   0   5  -6   44.90    1.94
   0   5  -6   33.64    2.52
   0  -5  -6   40.42    1.90
   0  -5   6   38.22    2.40
   0  -5   6   38.85    2.48
   0   5  -7    4.12    1.09
   0  -5   7    6.05    1.06
   0  -5  -7    8.48    0.99
   0  -5   7    5.06    0.96
   0   5  -7    5.78    0.78
   0  -5   8   44.71    2.88
   0   5  -8   48.09    3.32
   0   5  -8   47.66    2.14
   0  -5  -8   45.34    2.33
   0   5  -9  150.79    3.94
   0  -5   9  152.89    5.43
   0  -5   9  145.71    5.43
   0   5  -9  141.32    5.86
   0  -5  -9  150.85    4.56
   0   5 -10  133.54    5.94
   0  -5 -10  130.16    4.61
   0   5 -10  139.11    6.16
   0   5 -10  133.39    3.86
   0  -5  10  139.57    5.34
   0   5 -11   86.92    3.20
   0  -5 -11   84.91    4.04
   0   5 -11   78.48    4.84
   0   5 -11   79.59    4.96
   0  -5 -12    4.64    1.23
   0   5 -12    4.78    0.95
   0   5 -12    4.98    1.72
   0   5  12    6.06    1.66
   0   5 -12    7.25    2.09
   0  -5 -13    1.00    0.79
   0   5 -13    1.25    0.60
   0   5  13    1.39    1.17
   0   5 -13    1.45    1.13
   0   5 -14   32.83    3.83
   0   5 -14   32.63    3.66
   0  -5 -14   33.43    3.08
   0   5  14   32.88    3.49
   0  -5 -15   14.58    2.24
   0   5 -15   15.33    2.70
   0   5  15   19.06    2.71
   0   5 -15   13.14    2.56
   0   5  16   26.89    3.21
   0   5 -16   23.20    3.50
   0   5 -17    0.69    1.62
   0   6   0   16.33    1.21
   0   6   0   16.54    1.21
   0   6  -1   17.98    1.10
   0  -6   1   15.76    1.12
   0   6   1   17.78    1.38
   0   6   1   17.14    1.16
   0   6   2  741.57    9.16
   0   6   2  729.36    6.97
   0   6  -2  727.05    6.32
   0   6  -2  745.61    8.37
   0  -6   2  732.80    8.43
   0  -6   3   11.44    1.14
   0   6  -3   10.70    1.08
   0  -6   3    9.47    0.75
   0   6   3   10.20    0.83
   0   6  -3   10.04    0.73
   0  -6   3   10.31    0.95
   0   6  -4  107.49    3.49
   0   6  -4  116.86    4.12
   0  -6   4  108.97    3.73
   0  -6   4  107.34    2.41
   0  -6   5   14.22    1.44
   0   6  -5   16.19    1.73
   0  -6   5   16.44    1.12
   0  -6   5   15.55    1.52
   0  -6   5   15.47    0.95
   0   6  -6   22.16    2.18
   0   6  -6   19.40    1.39
   0  -6   6   17.98    1.22
   0  -6   6   17.60    1.10
   0  -6   6   17.86    1.74
   0  -6   7   16.21    1.72
   0  -6  -7   17.63    1.34
   0   6  -7   20.05    1.43
   0   6  -7   17.06    1.96
   0  -6  -8   10.15    1.14
   0  -6   8   10.22    1.51
   0   6  -8    9.24    1.08
   0   6  -8   10.16    1.69
   0   6  -9    3.16    1.24
   0   6  -9    3.42    0.73
   0   6  -9    3.26    1.32
   0  -6  -9    3.14    0.84
   0  -6   9    2.37    0.87
   0  -6   9    3.10    0.99
   0  -6 -10    1.33    0.71
   0   6 -10    2.69    1.31
   0   6 -10    1.10    1.07
   0   6 -10    1.98    0.66
   0   6 -11    4.00    0.89
   0  -6 -11    5.07    1.24
   0   6 -11    3.63    1.49
   0   6  11    5.34    1.69
   0   6 -11    6.68    1.99
   0   6 -12   75.31    5.16
   0   6 -12   78.99    5.18
   0   6  12   87.50    5.32
   0  -6 -12   74.55    3.99
   0   6  13    3.60    1.32
   0   6 -13    4.93    1.67
   0  -6 -13    5.77    1.29
   0   6 -13    4.71    1.64
   0   6 -14    5.95    1.81
   0   6 -14    4.08    1.79
   0  -6 -14    6.91    1.59
   0   6  14    4.92    1.67
   0  -6 -15   13.28    2.11
   0   6  15   14.05    2.40
   0   6 -15   10.25    2.44
   0   6  16    2.15    1.23
   0   6 -16    4.56    1.80
   0   6 -17    1.36    1.24
   0   7   0   63.94    3.32
   0   7   0   28.27    2.19
   0   7   1   22.74    1.48
   0  -7   1   21.48    1.42
   0   7  -1   23.20    1.42
   0   7   1   21.46    1.68
   0   7   2 2345.61   17.29
   0   7  -2 2354.56   12.59
   0   7   2 2357.20   13.75
   0  -7   2 2344.25   16.07
   0   7   3    6.43    1.10
   0  -7   3    7.08    0.96
   0   7  -3    5.04    0.89
   0  -7   3    5.79    0.66
   0   7  -3    5.90    0.63
   0   7   3    5.30    0.70
   0  -7   3    5.45    0.79
   0  -7   4   70.51    2.52
   0  -7   4   69.03    2.12
   0   7  -4   67.44    2.93
   0   7   4   65.69    3.33
   0  -7   4   67.31    3.09
   0   7   4   69.11    2.32
   0   7  -5    0.03    0.77
   0  -7   5   -0.29    0.50
   0  -7   5   -0.33    0.51
   0  -7   5    0.02    0.24
   0  -7   5   -0.01    0.30
   0   7  -6   76.14    3.89
   0  -7   6   72.79    2.22
   0  -7   6   75.86    2.53
   0  -7   6   73.75    3.55
   0   7  -7    3.82    1.10
   0  -7   7    6.05    1.18
   0  -7   7    5.19    0.67
   0  -7   7    5.80    0.79
   0  -7   8   26.66    2.39
   0  -7  -8   22.54    1.63
   0  -7   8   29.23    2.50
   0  -7   8   22.62    1.38
   0   7  -8   25.08    2.58
   0  -7  -9   35.44    2.19
   0   7  -9   32.30    3.10
   0  -7   9   34.97    2.84
   0   7  -9   36.88    3.23
   0  -7   9   34.22    2.79
   0  -7 -10   16.38    1.68
   0   7  10   18.77    2.48
   0   7 -10   16.87    2.50
   0   7 -10   18.24    2.47
   0   7 -11  123.72    6.33
   0   7  11  135.32    6.46
   0  -7 -11  126.31    4.71
   0   7 -11  129.69    6.48
   0   7 -12   45.44    4.28
   0  -7 -12   46.51    3.23
   0   7 -12   42.56    4.06
   0   7  12   43.51    4.04
   0   7 -13    5.38    1.80
   0   7 -13    4.17    1.57
   0   7  13    3.30    1.26
   0  -7 -13    5.18    1.22
   0   7 -14   10.36    2.52
   0   7  14    8.19    1.98
   0  -7 -14   10.02    1.73
   0   7  15    8.44    2.06
   0  -7 -15   11.50    1.87
   0   7 -15   13.04    2.65
   0   7  16    7.05    1.98
   0   7 -16   10.62    2.61
   0   7 -17    0.56    1.13
   0   8   1   61.92    2.60
   0  -8   1   63.72    2.60
   0   8   1   66.84    3.04
   0   8  -1   71.69    2.60
   0   8  -2  962.73    8.80
   0   8   2  973.77   11.89
   0   8   2  980.21    9.61
   0  -8  -2  949.13    9.26
   0  -8   2  931.86    9.15
   0   8   3    1.11    0.45
   0   8   3    1.99    0.87
   0  -8   3    1.01    0.47
   0   8  -3    0.90    0.33
   0   8  -3    0.93    0.55
   0  -8   3    0.69    0.36
   0   8   4  146.36    5.13
   0  -8   4  131.25    3.71
   0  -8   4  138.44    3.24
   0   8  -4  138.63    4.37
   0   8   4  151.14    3.63
   0  -8   4  144.06    4.64
   0  -8   5   26.83    1.65
   0   8   5   28.45    2.41
   0  -8   5   27.37    1.42
   0   8  -5   25.33    2.00
   0  -8   5   29.46    2.24
   0  -8   5   28.54    2.24
   0  -8   6   31.24    1.53
   0  -8   6   32.99    2.51
   0  -8   6   34.44    2.58
   0   8   6   30.44    2.62
   0  -8   6   28.90    1.71
   0  -8   7   11.50    0.99
   0  -8   7   11.89    1.10
   0  -8   7   12.66    1.67
   0   8  -7   11.30    1.76
   0  -8   8   38.72    2.94
   0  -8  -8   38.42    2.15
   0   8  -8   34.83    3.08
   0  -8   8   35.77    2.84
   0  -8   8   38.19    2.00
   0  -8   8   33.28    1.67
   0   8   8   34.54    3.06
   0   8  -9    0.34    1.01
   0  -8   9    0.56    0.41
   0  -8  -9    1.25    0.63
   0   8   9    1.63    0.94
   0   8  -9    0.70    1.10
   0  -8  10   68.79    2.53
   0   8 -10   74.51    4.82
   0   8  10   72.64    4.71
   0  -8 -10   71.64    3.26
   0   8 -10   71.96    4.68
   0   8  11   24.67    3.06
   0   8 -11   24.89    3.13
   0  -8  11   20.91    1.50
   0  -8 -11   25.53    2.20
   0   8 -11   27.09    3.27
   0  -8  12  511.31    7.25
   0   8  12  520.84   13.40
   0   8 -12  531.83   13.82
   0   8 -13    3.36    1.39
   0  -8 -13    3.03    1.03
   0   8  13    4.50    1.48
   0  -8 -14   83.65    4.55
   0   8 -14   76.64    5.84
   0   8  14   74.06    5.47
   0   8 -15    1.17    1.20
   0  -8 -15    3.00    1.16
   0   8  15    3.72    1.61
   0   8  16   22.85    3.25
   0   8 -16   29.10    4.02
   0   8  17    1.27    1.19
   0   8 -17    0.08    1.09
   0  -9   0   98.48    4.03
   0   9   0  268.02    6.98
   0   9   1   33.31    2.34
   0   9   1   35.71    2.12
   0  -9   1   36.59    2.11
   0   9  -1   40.01    2.09
   0   9   2   37.80    2.08
   0   9   2   36.80    2.49
   0  -9   2   35.07    1.95
   0   9  -2   34.69    1.86
   0  -9  -2   37.59    2.00
   0  -9   3   22.03    1.85
   0   9  -3   23.67    1.88
   0   9   3   22.90    1.59
   0  -9   3   21.64    1.47
   0   9  -3   22.72    1.40
   0   9   3   24.09    2.14
   0  -9   4  146.75    3.57
   0   9   4  145.19    5.30
   0   9  -4  150.54    3.37
   0  -9   4  155.40    4.98
   0   9  -4  145.74    4.67
   0  -9   4  151.80    4.23
   0   9   4  144.27    3.81
   0  -9   5   11.26    1.45
   0  -9   5   10.50    0.97
   0   9   5   10.85    1.65
   0  -9   5   10.37    1.14
   0   9   5   12.20    1.15
   0   9  -5   10.98    1.40
   0  -9   6   21.57    1.34
   0  -9   6   20.74    1.55
   0  -9   6   24.07    2.25
   0  -9   6   26.29    2.31
   0   9   6   23.56    2.47
   0  -9   7    0.56    0.55
   0   9   7    0.04    0.88
   0  -9   7    1.03    0.46
   0  -9   7    0.61    0.36
   0  -9   7    0.20    0.62
   0  -9   8   67.15    2.73
   0  -9   8   61.92    3.84
   0   9  -8   61.89    4.05
   0  -9   8   62.08    3.84
   0   9   8   57.96    3.99
   0  -9   8   61.14    2.30
   0  -9   9   62.09    2.37
   0   9   9   66.20    4.46
   0   9  -9   65.47    4.33
   0  -9  -9   67.41    2.96
   0  -9  10   55.50    2.29
   0  -9 -10   61.07    3.02
   0   9  10   55.22    4.28
   0   9 -10   58.82    4.39
   0  -9  11  134.45    3.61
   0   9  11  137.42    6.93
   0   9 -11  134.04    6.78
   0  -9 -11  142.72    4.89
   0  -9  12   26.21    1.68
   0   9 -12   32.17    3.74
   0   9  12   32.96    3.66
   0  -9 -12   28.22    2.54
   0  -9 -13    2.96    0.99
   0   9 -13    2.09    1.38
   0   9  13    3.38    1.58
   0   9 -14   27.43    3.59
   0  -9 -14   28.69    2.69
   0   9  14   30.73    3.64
   0   9 -15    7.25    1.94
   0   9  15    8.32    2.18
   0   9 -16    7.95    2.28
   0   9  16   11.08    2.44
   0   9 -17   -3.79    1.78
   0   9  17    0.85    1.22
   0  10   0  204.54    5.24
   0 -10   0  198.78    5.34
   0  10   1    1.08    0.67
   0  10   1    1.45    0.75
   0  10  -1    2.08    0.72
   0 -10   1    1.99    0.67
   0 -10  -1    1.60    0.63
   0  10   2  168.03    4.56
   0 -10   2  180.07    4.65
   0 -10  -2  170.35    4.44
   0  10  -2  179.40    4.37
   0  10   2  175.49    5.48
   0  10   3    2.46    0.95
   0  10  -3    3.01    0.80
   0  10  -3    2.06    0.54
   0 -10   3    2.16    0.55
   0  10   3    2.12    0.68
   0 -10   3    2.99    0.78
   0 -10   4    1.41    0.50
   0  10   4    2.19    0.98
   0 -10   4    1.95    0.72
   0  10   4    0.70    0.52
   0 -10   4    3.11    0.79
   0  10  -4    1.32    0.44
   0  10  -4    1.88    0.80
   0  10   5   40.70    2.16
   0 -10   5   43.36    2.37
   0  10  -5   45.40    2.82
   0  10   5   40.00    3.11
   0 -10   5   41.48    2.02
   0 -10   5   40.49    2.77
   0  10  -6  308.20    7.46
   0 -10   6  305.50    6.08
   0 -10   6  320.27    8.13
   0  10   6  308.71    5.88
   0  10   6  304.57    8.66
   0 -10   6  301.70    5.27
   0 -10   7   18.59    1.54
   0 -10   7   18.68    2.10
   0  10   7   16.99    1.42
   0  10   7   16.16    2.20
   0 -10   7   17.77    1.28
   0 -10   7   17.71    2.09
   0 -10   7   19.13    2.13
   0 -10   8   51.69    2.48
   0 -10   8   51.91    3.62
   0  10  -8   50.43    3.75
   0 -10   8   47.04    2.08
   0  10   8   55.31    4.05
   0  10  -9   11.83    2.06
   0 -10   9   16.38    1.46
   0 -10  -9   16.43    1.53
   0 -10   9   13.98    1.17
   0  10   9   17.06    2.47
   0  10  10    5.40    1.65
   0 -10  10    4.84    0.78
   0 -10 -10    4.69    0.97
   0  10 -10    4.19    1.46
   0  10 -11   49.66    4.37
   0 -10  11   48.70    2.18
   0 -10 -11   49.39    2.93
   0  10  11   44.02    4.06
   0 -10 -12   25.66    2.27
   0  10 -12   25.90    3.37
   0  10  12   24.94    3.28
   0  10 -13    2.50    1.58
   0 -10 -13    5.50    1.30
   0  10  13    1.71    1.24
   0  10 -14    8.30    2.30
   0  10  14    6.66    2.05
   0 -10 -14   11.39    1.76
   0  10 -15    3.98    1.75
   0  10  15    3.62    1.69
   0  10 -16    5.21    1.84
   0  10  16    7.07    1.91
   0  10  17    3.20    1.68
   0  10 -17   -2.74    1.62
   0  11   0    3.00    1.01
   0 -11   0    2.31    0.82
   0 -11   1   27.97    2.02
   0  11   1   27.26    2.24
   0 -11  -1   24.56    1.89
   0  11  -1   28.66    1.99
   0  11   1   26.86    2.03
   0  11  -2   66.25    2.86
   0  11   2   59.32    3.43
   0 -11  -2   61.28    2.84
   0 -11   2   66.90    3.04
   0  11   2   62.29    2.93
   0  11  -3   15.70    1.74
   0  11   3   16.42    1.52
   0  11  -3   15.29    1.32
   0 -11   3   17.48    1.54
   0 -11   3   17.77    1.79
   0  11   3   15.60    1.94
   0  11  -4    4.72    0.74
   0  11   4    4.79    1.35
   0 -11   4    4.22    0.90
   0 -11   4    4.92    0.99
   0 -11   4    4.57    0.81
   0  11  -4    4.53    0.99
   0  11   4    4.97    0.90
   0  11   5    1.00    0.51
   0  11  -5    1.51    0.72
   0  11   5    0.79    0.80
   0 -11   5    2.22    0.62
   0 -11   5    1.68    0.67
   0 -11   5    1.41    0.71
   0 -11   6    5.83    1.26
   0  11   6    4.93    1.41
   0 -11   6    3.97    0.72
   0  11  -6    5.09    1.31
   0 -11   6    4.17    0.88
   0  11   6    4.85    0.90
   0  11  -7    0.91    0.85
   0 -11   7    0.96    0.51
   0 -11   7    0.97    0.46
   0 -11   7    2.52    0.99
   0  11   7    1.16    0.61
   0  11   7    0.50    1.00
   0  11   8   26.81    1.88
   0 -11   8   27.53    1.66
   0  11   8   26.88    3.01
   0  11  -8   23.48    2.75
   0 -11   8   28.18    1.94
   0 -11   9   46.99    2.51
   0  11   9   43.06    3.84
   0  11  -9   45.22    3.75
   0 -11   9   46.80    2.16
   0  11   9   44.52    2.46
   0  11  10    4.07    1.65
   0 -11  10    4.87    0.76
   0  11 -10    5.07    1.63
   0 -11 -10    5.90    1.04
   0 -11 -11   46.85    2.79
   0  11 -11   45.21    4.20
   0 -11  11   43.09    2.06
   0  11  11   43.76    4.16
   0  11  12   16.52    2.87
   0 -11 -12   17.81    1.91
   0  11 -12   20.64    3.14
   0  11 -13    6.03    1.96
   0  11  13    5.25    1.69
   0 -11 -13    7.83    1.42
   0 -11 -14   46.28    3.35
   0  11  14   39.63    4.25
   0  11 -14   38.58    4.43
   0  11  15    8.24    2.15
   0  11 -15    6.59    2.27
   0  11  16    3.30    1.67
   0  11 -16    3.77    1.72
   0  11  17    5.72    1.93
   0  12   0   11.01    1.49
   0 -12   0   11.03    1.47
   0 -12  -1   15.06    1.59
   0  12  -1   16.82    1.68
   0 -12   1   16.53    1.73
   0  12   1   18.75    2.02
   0  12   1   18.29    1.80
   0 -12   2   87.78    3.66
   0  12   2   94.11    4.37
   0  12   2   90.74    3.72
   0  12  -2   88.68    3.45
   0 -12   3    1.70    0.69
   0  12   3    2.08    0.95
   0 -12   3    1.92    0.67
   0  12  -3    1.65    0.82
   0  12   3    1.06    0.53
   0  12  -3    1.90    0.64
   0 -12   4   11.91    1.59
   0  12  -4   11.24    1.14
   0  12   4   13.41    1.41
   0  12  -4   11.19    1.56
   0 -12   4   11.31    1.29
   0 -12   4   11.26    1.45
   0  12   4   10.80    1.69
   0  12   5    5.97    1.00
   0 -12   5    6.21    0.96
   0  12   5    3.40    1.25
   0  12  -5    5.17    1.13
   0  12  -5    6.18    0.86
   0 -12   5    5.10    1.02
   0 -12   5    5.85    1.15
   0 -12   6   42.47    2.31
   0  12  -6   46.45    3.14
   0  12   6   44.10    3.58
   0 -12   6   44.48    2.62
   0 -12   6   45.38    3.24
   0  12   6   44.99    2.48
   0 -12   7    5.75    1.01
   0  12   7    4.96    1.43
   0 -12   7    3.90    0.73
   0  12   7    5.39    0.94
   0 -12   8    8.81    1.20
   0  12  -8    5.39    1.41
   0 -12   8    7.73    0.95
   0  12   8    6.76    1.74
   0  12   8    6.96    1.05
   0 -12   9    3.38    0.82
   0  12  -9    2.45    1.24
   0  12   9    4.27    0.83
   0  12   9    4.62    1.69
   0 -12   9    4.89    0.81
   0  12 -10    0.81    1.19
   0  12  10    1.23    0.60
   0  12  10    1.08    1.20
   0 -12  10    1.46    0.54
   0 -12  10    0.70    0.56
   0 -12 -10    1.32    0.69
   0 -12  11    1.37    0.50
   0  12  11    1.73    0.67
   0 -12 -11    2.63    0.90
   0  12 -11    1.60    1.43
   0  12  11    0.56    1.37
   0  12  12    8.74    2.30
   0 -12 -12    9.48    1.49
   0  12 -12    8.74    2.24
   0  12  12    9.62    1.28
   0 -12 -13   -1.80    1.33
   0  12 -13    0.73    1.35
   0  12  13    1.04    1.39
   0  12  14   18.11    3.05
   0  12 -14   16.91    3.14
   0 -12 -14   14.84    1.95
   0  12 -15    3.74    2.02
   0  12  15    5.55    1.69
   0  12 -16    0.11    1.45
   0  12  16   -0.66    1.16
   0  12  17    4.63    1.92
   0  13   0    1.42    0.86
   0 -13   0    0.90    0.70
   0 -13   1    4.59    1.10
   0  13  -1    3.67    0.92
   0 -13  -1    4.76    0.99
   0 -13  -2   27.25    2.14
   0  13   2   28.11    2.23
   0  13  -2   33.74    2.35
   0  13   2   27.12    2.69
   0 -13   2   27.82    2.31
   0  13   3   31.30    2.88
   0  13  -3   31.86    2.07
   0 -13   3   31.00    2.25
   0 -13   3   32.20    2.59
   0  13   3   31.83    2.26
   0 -13   4   52.16    2.80
   0  13   4   47.92    3.57
   0 -13   4   53.77    3.38
   0  13  -4   49.70    2.48
   0  13   4   55.21    2.93
   0  13  -4   56.62    3.49
   0 -13   4   58.53    3.29
   0 -13   5    6.17    1.03
   0 -13   5    6.82    1.31
   0  13  -5    8.56    1.48
   0  13   5    6.75    1.07
   0  13   5    7.55    1.56
   0  13  -5    7.53    1.01
   0 -13   5    7.51    1.27
   0  13   6    6.73    1.07
   0  13   6    7.54    1.63
   0  13  -6    7.13    1.49
   0 -13   6    7.00    1.18
   0 -13   6    6.85    1.04
   0  13  -7    4.51    1.16
   0 -13   7    4.33    0.96
   0  13   7    4.16    0.84
   0  13   7    2.04    1.26
   0 -13   7    3.74    0.79
   0  13   8    9.90    2.13
   0 -13   8    7.76    1.03
   0  13   8   11.13    1.35
   0 -13   8    8.07    1.25
   0 -13   9   38.53    2.10
   0 -13   9   38.88    2.45
   0  13   9   37.95    3.90
   0  13  -9   34.70    3.47
   0  13   9   38.95    2.46
   0 -13 -10  152.08    4.81
   0 -13  10  140.42    4.62
   0  13  10  139.15    7.32
   0  13  10  152.39    4.77
   0  13 -10  138.98    7.13
   0 -13  10  136.56    3.82
   0 -13 -11   29.99    2.29
   0  13  11   24.99    3.31
   0  13  11   30.77    2.17
   0 -13  11   29.64    1.75
   0  13 -11   26.28    3.43
   0 -13 -12   10.84    1.58
   0  13 -12   10.51    2.49
   0  13  12   12.22    1.44
   0  13  12   15.67    2.88
   0 -13 -13   12.03    1.64
   0  13 -13   14.40    2.98
   0  13  13   12.86    2.56
   0  13  14    9.75    2.36
   0  13 -14   12.55    2.89
   0  13 -15    2.10    1.78
   0  13  15    2.72    1.66
   0  13  16   18.77    3.35
   0  13 -16   18.35    3.62
   0  13  17   -2.13    1.36
   0  14   0   20.56    2.11
   0  14   1   11.96    1.88
   0  14  -1   12.48    1.63
   0 -14  -1   12.37    1.60
   0 -14   1   11.71    1.69
   0 -14   2  572.31   10.26
   0  14  -2  580.58    9.60
   0  14   2  581.31   11.60
   0 -14  -2  583.26   10.02
   0  14   2  584.83   10.33
   0 -14   3    4.09    1.07
   0  14  -3    3.50    0.88
   0  14   3    4.76    1.08
   0  14   3    3.26    1.22
   0 -14   3    4.78    1.10
   0  14   4    6.08    1.10
   0  14   4    5.22    1.42
   0 -14   4    3.53    0.87
   0 -14   4    4.73    1.10
   0  14  -4    3.71    0.82
   0  14  -4    3.85    1.24
   0 -14   5    0.49    0.76
   0  14   5    0.06    0.60
   0  14   5   -0.02    1.03
   0 -14   5    0.82    0.77
   0 -14   5    1.63    0.64
   0  14  -5    0.48    0.53
   0  14  -5   -0.40    1.01
   0  14   6   21.03    2.68
   0 -14   6   20.23    1.96
   0  14   6   19.14    1.81
   0 -14   6   17.99    1.67
   0  14  -6   19.84    2.23
   0  14   7    4.49    0.89
   0 -14   7    4.01    0.85
   0  14   7    4.11    1.33
   0 -14   7    3.63    0.93
   0  14  -7    5.08    1.28
   0 -14   8   11.36    1.31
   0  14   8   14.10    1.54
   0  14   8   12.83    2.33
   0 -14   8   12.29    1.50
   0  14   9    9.68    1.29
   0 -14   9    9.45    1.17
   0  14   9   11.72    2.34
   0 -14   9   10.53    1.40
   0  14  10    6.21    1.09
   0 -14  10    4.05    0.97
   0 -14  10    5.25    0.93
   0  14  10    5.52    1.95
   0  14  11    0.48    0.62
   0 -14 -11    0.64    0.76
   0  14  11    0.71    1.37
   0  14 -11    0.45    1.29
   0  14  12   76.58    3.44
   0 -14 -12   68.29    3.56
   0  14  12   75.15    5.86
   0  14 -12   71.75    5.78
   0 -14 -13    2.24    0.84
   0  14 -13    5.34    2.10
   0  14  13    3.83    1.91
   0  14 -14    6.18    2.18
   0  14  14    5.70    1.98
   0  14 -15    7.00    2.42
   0  14  15    8.29    2.27
   0  14 -16    2.63    2.08
   0  14  16    5.70    2.06
   0  14  17   -1.50    1.40
   0  15   0   61.68    4.33
   0  15   1    7.52    1.61
   0 -15   1    9.47    1.60
   0  15  -1    8.81    1.65
   0 -15  -2  929.91   13.15
   0 -15   2  940.21   13.68
   0  15   2  927.68   15.01
   0  15  -2  918.18   12.54
   0  15   3    0.73    0.75
   0  15  -3   -0.38    0.69
   0 -15  -3   -0.55    0.70
   0 -15   3    0.63    0.65
   0 -15   3    0.79    0.67
   0  15   3    1.37    0.98
   0  15   4   22.60    2.67
   0  15   4   22.17    2.05
   0 -15   4   23.43    2.11
   0  15  -4   20.54    2.27
   0  15  -4   20.81    1.81
   0 -15   4   22.73    2.41
   0 -15   5    0.05    0.68
   0  15   5   -0.17    0.59
   0 -15   5    0.36    0.61
   0  15  -5   -0.75    0.95
   0  15   5   -0.51    1.11
   0  15  -5   -0.20    0.48
   0 -15   6   17.51    1.74
   0  15  -6   19.68    2.32
   0  15   6   19.78    1.93
   0 -15   6   19.05    2.02
   0  15   6   17.82    2.57
   0  15   7   27.99    3.26
   0  15  -7   23.98    2.55
   0 -15   7   23.58    2.14
   0 -15   7   24.12    1.93
   0  15   7   23.96    2.09
   0  15   8   11.60    2.25
   0 -15   8   16.47    1.59
   0 -15   8   15.23    1.74
   0  15   8   11.40    1.47
   0 -15   9    1.97    0.67
   0  15   9    1.66    0.78
   0  15   9    0.66    0.97
   0 -15   9    1.65    0.82
   0  15  10    4.54    2.01
   0 -15  10    1.87    0.76
   0 -15  10    3.52    0.83
   0  15  10    4.20    0.98
   0  15  11   53.87    5.04
   0  15  11   54.77    3.00
   0 -15 -11   60.37    3.30
   0  15  12   54.50    5.22
   0 -15 -12   57.28    3.34
   0 -15 -13   14.70    1.80
   0  15  13   15.77    2.96
   0  15 -13   16.61    3.15
   0  15  14    7.76    2.52
   0  15 -14    8.86    2.63
   0  15 -15    0.19    1.64
   0  15  15    1.94    2.08
   0  15 -16    4.52    2.46
   0  15  16    2.24    1.44
   0  15  17    2.82    1.56
   0  16   0 9913.79   46.57
   0 -16   0 9999.00   47.57
   0  16   1   39.62    3.34
   0 -16   1   37.87    3.17
   0  16  -1   45.98    3.26
   0  16  -2   51.71    3.26
   0 -16   2   51.57    3.46
   0  16   2   57.90    3.95
   0 -16   3    0.73    0.85
   0 -16   3    1.80    0.95
   0  16  -3    0.16    0.63
   0  16   3    1.00    1.30
   0  16   3    0.88    0.78
   0 -16   3    0.77    0.69
   0  16   4   13.05    2.20
   0  16  -4   16.57    1.71
   0 -16   4   15.62    1.81
   0  16  -4   14.57    2.09
   0  16   4   19.18    2.04
   0  16   5    1.25    1.08
   0  16  -5    0.37    0.92
   0 -16   5    1.08    0.76
   0  16  -5    1.25    0.62
   0 -16   5   -0.35    0.83
   0  16   5    0.44    0.62
   0 -16   6   66.69    3.44
   0  16  -6   66.84    4.19
   0  16   6   60.20    3.41
   0 -16   6   68.57    3.87
   0  16   6   60.60    4.59
   0 -16   7    0.80    0.67
   0  16   7    0.14    0.56
   0  16  -7    1.41    0.97
   0  16   7    0.60    1.32
   0 -16   7   -0.42    0.79
   0 -16   8   12.98    1.53
   0  16   8   10.94    1.55
   0  16   8   13.22    2.56
   0 -16   8   15.48    1.83
   0 -16   9   10.74    1.34
   0 -16   9   12.09    1.73
   0  16   9   10.32    2.27
   0  16   9    9.47    1.40
   0  16  10   26.98    3.72
   0 -16  10   23.48    2.15
   0  16  10   26.79    2.25
   0 -16  10   21.91    1.75
   0  16  11   15.45    1.72
   0  16  11   19.36    3.28
   0 -16 -11   19.55    2.00
   0  16  12  348.44   12.92
   0 -16 -12  414.12    8.77
   0  16  13    3.95    1.89
   0  16  14   55.95    5.51
   0  16  15    4.01    1.75
   0  16  16    7.10    2.27
   0  16  17    5.80    2.08
   0  17   0   61.76    4.74
   0 -17   0   49.93    3.86
   0  17  -1   35.55    2.96
   0  17   1   32.87    3.09
   0 -17   1   37.37    3.19
   0 -17  -1   35.28    2.94
   0  17   2   32.03    3.30
   0 -17   2   38.08    3.09
   0  17  -2   36.26    2.85
   0  17   3   28.02    3.03
   0  17  -3   29.56    2.40
   0 -17   3   27.43    2.51
   0  17   4   13.31    2.19
   0 -17   4   13.49    1.78
   0  17  -4   14.03    2.03
   0  17  -4   15.65    1.73
   0  17   4   14.85    1.90
   0  17   5    0.59    0.78
   0  17  -5    0.46    0.53
   0  17   5   -0.20    1.21
   0 -17   5    0.13    0.72
   0  17  -5    1.86    1.03
   0 -17   5    0.15    0.75
   0  17  -6   90.30    5.06
   0 -17   6   98.64    4.78
   0 -17   6   90.43    4.16
   0  17  -6   89.63    3.74
   0  17   6   89.85    5.80
   0  17   6   93.98    4.37
   0 -17   7    5.44    1.24
   0  17   7    4.88    1.12
   0 -17   7    6.17    1.26
   0  17  -7    5.70    1.50
   0  17   7    6.64    1.84
   0  17   8  197.15    8.94
   0 -17   8  197.64    6.50
   0  17  -8  197.13    7.69
   0  17   8  195.95    6.19
   0 -17   8  199.73    5.78
   0 -17   9    5.79    1.19
   0  17   9    7.29    1.27
   0 -17   9    7.34    1.23
   0  17  10   67.41    3.56
   0  17  10   66.44    5.58
   0  17  11   86.01    3.94
   0  17  11   81.65    6.37
   0  17  12    6.36    2.78
   0 -17 -12    8.90    1.63
   0  17  13    5.50    2.13
   0  17  14    8.17    2.50
   0  17  15    2.97    1.84
   0  17  16    6.49    2.29
   0  17  17    0.36    0.62
   0  18   0   87.83    4.80
   0 -18   0   91.44    4.90
   0  18  -1    7.49    1.58
   0 -18  -1    9.51    1.71
   0  18   1   11.50    2.08
   0 -18  -2  403.92    9.63
   0  18   2  401.74   10.82
   0  18  -2  401.12    9.24
   0 -18  -3    0.30    0.67
   0 -18   3    1.25    0.94
   0  18   3    0.22    1.04
   0  18  -3   -0.24    0.69
   0  18   4   31.27    3.39
   0  18   4   30.06    2.72
   0 -18   4   34.37    2.88
   0  18  -4   31.35    3.14
   0  18  -4   29.80    2.46
   0  18  -5   20.13    2.57
   0  18   5   17.28    2.67
   0 -18   5   18.47    2.09
   0  18   5   20.32    2.21
   0  18  -5   17.17    1.79
   0  18  -6    7.42    1.27
   0  18   6    8.00    2.05
   0  18   6    8.37    1.52
   0  18  -6    7.42    1.78
   0 -18   6    8.00    1.47
   0  18   7    5.26    1.68
   0  18   7    5.26    1.12
   0  18  -7    6.25    1.68
   0 -18   7    4.92    1.16
   0  18   8    7.92    2.34
   0 -18   8    4.66    1.13
   0  18  -8    6.67    1.81
   0  18   8    5.38    1.20
   0 -18   9    7.10    1.25
   0  18   9    6.63    2.11
   0  18   9    6.18    1.14
   0  18  10   20.35    2.07
   0  18  10   20.14    3.33
   0  18  11   28.06    2.32
   0  18  11   23.64    3.61
   0  18  12   83.76    6.65
   0 -18 -12   89.74    4.24
   0  18  13    4.41    2.03
   0  18  14    7.62    2.53
   0  18  15    2.83    1.67
   0  18  16    2.98    1.76
   0  19   0    9.41    2.08
   0  19   1   10.21    1.97
   0  19  -1   10.42    1.83
   0 -19  -1   10.09    1.77
   0  19  -2   64.14    4.02
   0  19   2   66.43    4.63
   0 -19  -2   67.35    4.13
   0  19  -3   22.65    2.31
   0  19   3   26.32    3.05
   0 -19  -3   20.77    2.27
   0  19  -4   16.54    2.44
   0 -19   4   17.23    2.13
   0  19   4   17.19    2.77
   0  19  -4   16.41    1.90
   0  19   5    4.39    1.64
   0  19   5    1.81    0.96
   0  19  -5    2.79    0.90
   0 -19   5    1.55    0.98
   0  19  -5    1.23    1.17
   0  19  -6    6.84    1.75
   0 -19   6    9.30    1.58
   0  19  -6    8.85    1.40
   0  19   6    9.05    1.62
   0  19   6   11.07    2.31
   0  19   7    0.35    0.75
   0  19  -7    0.53    1.26
   0  19   7   -0.10    1.36
   0 -19   7    0.50    0.67
   0  19  -8   22.35    2.91
   0 -19   8   25.55    2.31
   0  19   8   21.65    2.24
   0  19   8   21.22    3.22
   0  19   9   10.78    1.64
   0  19   9   12.08    2.63
   0  19  10    2.22    0.93
   0  19  10    2.48    1.36
   0  19  11   29.76    4.17
   0  19  12   36.68    4.71
   0  19  13    4.59    2.17
   0  19  14    8.06    2.47
   0  19  15    5.58    2.45
   0  19  16   -1.29    1.50
   0  20   0  124.99    5.96
   0  20  -1    2.73    1.30
   0  20   1    2.84    1.42
   0  20   2   25.41    3.11
   0  20  -2   26.63    2.74
   0  20  -3   -0.29    0.92
   0 -20  -3   -0.08    0.87
   0  20   3    1.83    1.40
   0  20   4    3.26    1.80
   0  20  -4    1.77    1.59
   0  20  -4    0.88    0.86
   0  20  -5    5.37    1.49
   0 -20   5    5.70    1.50
   0  20  -5    6.31    1.27
   0  20   5    5.31    1.80
   0  20   6    1.40    0.97
   0  20  -6    0.25    0.64
   0  20  -6    1.82    1.42
   0  20   6    1.19    1.52
   0 -20   6    1.75    1.02
   0  20   7    8.74    2.29
   0 -20   7    8.69    1.57
   0  20   7    8.67    1.56
   0  20  -7    7.20    1.71
   0  20   8    9.96    2.38
   0 -20   8   12.76    1.71
   0  20   8   11.22    1.78
   0  20  -8   11.50    2.27
   0  20   9    2.68    0.97
   0  20   9    3.68    1.70
   0  20  10    9.79    1.58
   0  20  10   10.67    2.62
   0  20  11    7.44    2.44
   0  20  12   20.27    3.73
   0  20  13    0.55    1.42
   0  20  14    7.92    2.60
   0  20  15    4.96    2.24
   0  21   0   20.46    2.97
   0  21   1    6.06    1.78
   0  21  -1    7.99    1.72
   0  21   2   16.43    2.65
   0  21  -2   14.26    2.17
   0  21  -3    4.17    1.33
   0  21   3    5.22    1.84
   0  21   4  249.32    9.77
   0  21  -4  228.37    7.32
   0  21  -4  252.53    9.25
   0  21   5    6.84    2.15
   0  21  -5    5.55    1.74
   0  21  -5    5.38    1.27
   0  21   6   72.51    5.71
   0  21  -6   67.68    3.78
   0  21  -6   64.46    4.86
   0  21   7    4.66    1.85
   0  21  -7    4.56    1.86
   0  21   8   57.87    5.44
   0  21  -8   56.74    4.64
   0  21   9    8.17    2.36
   0  21  10  102.25    7.43
   0  21  11    7.67    2.54
   0  21  12    8.33    2.69
   0  21  13   17.60    3.57
   0  21  14    2.76    2.02
   0  22   0  399.16   11.17
   0  22   1    4.22    1.71
   0  22  -1    4.85    1.54
   0  22  -2    6.60    1.66
   0  22   2   10.62    2.23
   0  22  -3    6.04    1.25
   0  22   3    7.88    2.10
   0  22   4   36.20    3.96
   0  22  -4   35.79    3.04
   0  22  -4   39.68    4.00
   0  22   5    7.57    2.14
   0  22  -5    7.00    1.78
   0  22  -5    6.93    1.43
   0  22   6    6.09    2.36
   0  22  -6    4.92    1.18
   0  22  -6    4.85    1.61
   0  22   7   -0.25    1.24
   0  22  -7    1.53    1.20
   0  22  -8    3.88    1.77
   0  22   8    2.66    1.73
   0  22   9    2.10    1.62
   0  22  10   24.21    3.91
   0  22  11    2.41    1.91
   0  22  12   84.15    7.18
   0  22  13    4.23    1.91
   0  22  14   -3.37    1.99
   0  23   0   57.04    4.74
   0  23   1    4.25    1.96
   0  23  -1    4.77    1.62
   0  23  -2  104.98    5.58
   0  23   2  108.08    6.40
   0  23  -3    0.63    0.96
   0  23   3    2.03    1.53
   0  23  -4  116.53    6.69
   0  23  -4  114.94    5.46
   0  23   4  118.22    7.05
   0  23  -5    0.11    0.90
   0  23  -5    0.63    1.24
   0  23   5    0.59    1.56
   0  23   6   11.37    2.69
   0  23  -6   12.25    1.79
   0  23  -6    8.88    2.09
   0  23  -7   13.55    2.47
   0  23   7   15.32    2.88
   0  23   8   -0.71    1.53
   0  23  -8    1.90    1.42
   0  23   9   -0.92    1.77
   0  23  -9    1.60    1.18
   0  23  10   12.78    3.18
   0  23  11   20.26    4.00
   0  23  12   20.78    3.82
   0  23  13    6.41    2.53
   0  24   0 1295.43   21.00
   0  24  -1   11.38    2.39
   0  24   1   13.36    2.69
   0  24  -2   14.82    2.43
   0  24   2   16.30    2.74
   0  24  -3    0.76    1.02
   0  24   3    2.35    1.57
   0  24   4    3.60    1.84
   0  24  -4    4.26    1.73
   0  24  -4    3.64    1.33
   0  24  -5    0.71    1.51
   0  24  -5    1.78    0.99
   0  24   5   -0.18    1.43
   0  24   6   22.87    3.51
   0  24  -6   18.26    2.95
   0  24  -6   18.13    2.24
   0  24   7    2.58    1.75
   0  24  -7   -0.49    1.47
   0  24  -8    3.12    1.69
   0  24   8   -1.00    1.58
   0  24   9    2.14    1.75
   0  24  -9    4.88    1.87
   0  24  10    2.13    1.75
   0  24  11    5.12    2.26
   0  24  12  120.59    8.85
   0  24  13    0.93    1.60
   0  25   0   39.34    4.08
   0  25   1   11.64    2.55
   0  25  -1   13.18    2.48
   0  25   2   30.22    3.71
   0  25  -2   30.18    3.27
   0  25  -3    4.47    1.49
   0  25  -3    5.11    1.82
   0  25   3    8.06    2.17
   0  25   4   26.92    3.74
   0  25  -4   30.81    3.67
   0  25  -4   27.03    2.89
   0  25  -5   -0.67    1.52
   0  25   5    0.41    1.26
   0  25  -5   -0.07    0.89
   0  25   6   21.21    3.45
   0  25  -6   17.34    2.90
   0  25  -6   15.97    2.14
   0  25  -7    2.21    1.58
   0  25   7    2.33    1.70
   0  25  -8   57.70    5.13
   0  25   8   56.33    5.65
   0  25   9   -0.66    1.74
   0  25  -9    2.77    1.54
   0  25  10   21.72    3.97
   0  25  11   21.77    4.10
   0  25  12    4.94    1.85
   0  26   0   85.60    5.77
   0  26   1    4.56    1.93
   0  26  -1    3.37    1.59
   0  26  -2  121.45    6.43
   0  26   2  115.16    7.00
   0  26  -3   -0.70    1.36
   0  26   3    2.41    1.69
   0  26  -3    0.29    0.98
   0  26   4   20.11    3.35
   0  26  -4   16.03    2.28
   0  26  -4   19.16    3.10
   0  26  -5   -0.03    1.01
   0  26   5   -2.90    1.67
   0  26  -5   -0.19    1.26
   0  26  -6    0.68    1.41
   0  26   6   -2.59    1.69
   0  26  -6    0.59    0.83
   0  26   7   -1.86    1.86
   0  26  -7   -0.63    1.41
   0  26   8    2.29    1.37
   0  26  -8    3.35    1.85
   0  26   9   -0.44    1.46
   0  26  -9    0.58    1.01
   0  26  10    6.70    2.56
   0  26  11    1.80    1.45
   0  27   0   12.23    2.60
   0  27   1    2.44    1.64
   0  27  -1    2.91    1.36
   0  27   2    4.89    1.90
   0  27  -2    4.39    1.56
   0  27   3    5.25    1.89
   0  27  -3    3.27    1.61
   0  27  -3    3.88    1.45
   0  27  -4    5.84    1.56
   0  27   4    5.41    2.05
   0  27  -4    5.50    1.97
   0  27  -5   -1.60    1.29
   0  27   5   -0.50    1.67
   0  27  -5   -2.06    1.02
   0  27  -6    3.42    1.55
   0  27   6    4.16    1.97
   0  27  -6    4.68    1.30
   0  27  -7   -2.19    1.64
   0  27   7   -0.56    1.74
   0  27   8   13.95    3.06
   0  27  -8   13.44    2.69
   0  27   9   -0.58    1.94
   0  27  -9    2.46    1.58
   0  27  10    7.20    2.54
   0  28   0   10.79    2.40
   0  28  -1   -1.53    1.37
   0  28   1   -0.72    1.53
   0  28   2    6.98    2.21
   0  28  -2    5.53    1.74
   0  28  -3   -1.73    1.25
   0  28  -3    0.50    1.42
   0  28   3   -1.04    1.66
   0  28  -4    2.61    1.53
   0  28   4    1.77    1.58
   0  28  -4    1.42    1.17
   0  28   5    0.38    1.49
   0  28  -5    1.17    0.89
   0  28  -5   -0.76    1.46
   0  28  -6    1.81    1.36
   0  28   6    0.68    1.45
   0  28  -6    1.81    1.01
   0  28  -7    1.21    1.35
   0  28   7   -2.04    1.87
   0  28  -8    3.73    1.68
   0  28   8    1.91    1.38
   0  28   9    2.46    1.79
   0  28  -9   -1.07    1.50
   0  28  10    2.43    1.84
   0  29   0    5.52    1.98
   0  29   1    1.84    1.58
   0  29  -1    1.36    1.25
   0  29  -2    0.83    1.18
   0  29   2    3.00    1.84
   0  29   3    0.06    1.37
   0  29  -3    4.33    1.80
   0  29  -3    1.50    1.06
   0  29  -4   18.27    3.34
   0  29  -4   14.37    2.37
   0  29   4   17.51    3.20
   0  29   5    0.10    1.53
   0  29  -5    1.34    1.28
   0  29  -5    2.72    1.42
   0  29  -6    0.80    0.85
   0  29   6    3.97    2.12
   0  29  -6    5.39    2.13
   0  29  -7    2.04    1.36
   0  29   7   -2.91    1.75
   0  29   8    5.59    2.30
   0  29  -8    5.98    1.85
   0  29   9    2.40    1.45
   0  29  -9   -0.57    1.32
   0  30   0   55.16    5.11
   0  30   1   -0.05    1.44
   0  30  -1   -0.86    1.22
   0  30   2    9.08    2.60
   0  30  -2    8.45    2.20
   0  30   3    2.04    1.65
   0  30  -3   -0.60    1.27
   0  30  -3    0.37    1.30
   0  30  -4    3.01    1.31
   0  30  -4    4.04    1.81
   0  30   4    4.26    1.91
   0  30   5    0.19    1.25
   0  30  -5    2.28    1.58
   0  30  -5   -1.58    1.13
   0  30  -6   -0.14    1.28
   0  30   6    0.40    1.71
   0  30  -6    1.13    0.98
   0  30   7    0.96    1.48
   0  30  -7    0.88    1.24
   0  30   8    5.13    2.04
   0  30  -8    5.64    2.19
   0  31   0    6.79    2.13
   0  31   1    1.56    1.61
   0  31  -1    0.48    1.28
   0  31   2   18.40    3.46
   0  31  -2   20.98    3.10
   0  31   3    2.71    2.13
   0  31  -3   -2.36    1.61
   0  31  -3    0.60    1.02
   0  31  -4   16.46    3.26
   0  31  -4   15.14    2.55
   0  31   4   15.40    3.44
   0  31   5   -1.24    1.80
   0  31  -5    0.43    1.53
   0  31  -5   -0.01    0.87
   0  31   6   -0.60    1.60
   0  31  -6    5.24    2.13
   0  31  -7    0.92    1.58
   0  31   7    3.63    1.79
   0  32   0  210.89   10.24
   0  32   1    5.06    2.29
   0  32  -1    3.49    1.85
   0  32   2    3.08    2.09
   0  32  -2    2.01    1.41
   0  32  -2    5.14    2.10
   0  32  -3    3.65    2.07
   0  32  -3   -0.16    1.00
   0  32   3    1.33    1.64
   0  32  -4    0.58    1.45
   0  32   4   -0.11    1.62
   0  32  -4   -1.61    1.22
   0  32  -5    1.37    0.94
   0  32   5   -0.08    1.29
   0  32  -5   -0.37    1.37
   0  32  -6    3.70    1.76
   0  32   6    3.05    1.81
   0  33   0    3.36    2.10
   0  33   1    1.90    1.93
   0  33  -1    1.76    1.50
   0  33  -2    6.69    2.41
   0  33   2    4.96    2.07
   0  33  -2    1.19    1.09
   0  33  -3   -2.10    1.41
   0  33   3   -0.58    1.54
   0  33  -3    0.92    1.47
   0  33   4   11.50    3.04
   0  33  -4    6.94    1.90
   0  33   5    0.36    1.79
   0  34   0    7.28    2.28
   0  34   1    5.20    2.08
   0  34  -1   -2.61    1.63
   0  34  -2   12.10    2.61
   0  34   2   13.00    3.08
   0  34   3   -0.26    1.52
   0  34  -3   -1.57    1.26
   0  34  -4   -0.21    0.84
   0  35   0   -0.23    1.04
   0  35  -1    0.19    1.33
   0  35   1    2.39    1.49
   0  35  -2   -2.18    1.43
   0  35   2    0.07    1.33
   0  35  -3    0.94    1.22
   0  36   0    0.67    1.27
   0  36  -1   -0.20    1.07
   0  36  -2    1.80    1.27
   1   0 -17   -0.79    1.22
   1   0 -17    1.43    1.47
   1   0 -16   65.02    5.57
   1   0 -16   60.24    4.98
   1   0 -15    7.19    1.95
   1   0 -15    6.31    1.79
   1   0 -14   37.02    3.62
   1   0 -13    3.28    1.53
   1   0 -13    4.13    0.60
   1   0 -12   32.71    1.52
   1   0 -12   34.33    3.17
   1   0 -11  107.28    5.27
   1   0 -11   93.34    2.50
   1   0 -10  391.46    4.90
   1   0 -10  408.54    9.50
   1   0  -9   18.29    1.04
   1   0  -9   19.36    2.09
   1   0  -8  119.66    4.45
   1   0  -7   25.50    2.08
   1   0  -6  839.04   10.13
   1   0  -5    6.96    0.96
   1   0  -4 1014.07    9.20
   1   0  -3    4.76    0.64
   1   0  -2 5012.02   15.97
   1   0   1    4.22    0.37
   1   0   1    2.72    0.29
   1   0   2 4009.69   10.90
   1   0   2 4020.32   11.28
   1   0   3    8.78    0.66
   1   0   3    9.22    0.66
   1   0   3    8.50    0.65
  -1   0  -3    8.98    0.69
   1   0   4 2508.43   11.86
   1   0   4 2561.98   12.08
   1   0   5   10.11    0.89
  -1   0  -5   10.33    1.04
  -1   0  -6    3.33    0.75
   1   0   6    4.19    0.83
   1   0   6    4.36    0.65
  -1   0  -7   20.63    1.75
   1   0   7   18.96    1.42
   1   0   8  114.52    3.83
   1   0   8  113.93    3.56
  -1   0  -8  108.17    4.01
   1   0   9   25.96    1.89
  -1   0  -9   25.59    2.18
   1   0   9   24.55    2.03
  -1   0 -10  976.31   11.67
  -1   0 -10 1016.05   14.01
   1   0  10 1005.53   12.79
   1   0  11  105.99    4.48
  -1   0 -11  112.67    5.80
  -1   0 -11  101.94    4.02
  -1   0 -11  105.20    5.00
  -1   0 -12   44.06    3.83
   1   0  12   44.45    2.95
  -1   0 -12   45.44    3.36
  -1   0 -12   43.17    2.64
  -1   0 -13    7.33    1.88
  -1   0 -13    7.25    1.61
   1   0  13    6.69    1.37
  -1   0 -13    6.61    1.19
  -1   0 -14   52.17    4.58
   1   0  14   51.74    3.42
  -1   0 -14   50.88    3.89
  -1   0 -14   46.15    2.89
  -1   0 -15    2.44    1.49
  -1   0 -16   80.87    6.17
  -1   0 -17    8.37    2.27
   1   1 -18    5.87    1.97
   1   1 -17   12.01    2.73
   1   1 -17    6.14    1.87
   1  -1 -17    7.89    2.38
   1  -1 -17    9.55    2.13
   1   1 -16    2.00    1.81
   1  -1 -16    0.58    1.16
   1  -1 -16    3.77    1.56
   1   1 -16    3.78    1.68
   1   1 -15   10.60    2.35
   1   1 -15    7.74    1.91
   1  -1 -15   10.01    2.11
   1  -1 -14    5.36    1.73
   1   1 -14    5.49    1.92
   1   1 -14    2.38    1.43
   1   1 -13   14.58    0.95
   1   1 -13   17.42    2.55
   1  -1 -13   18.67    1.24
   1  -1 -13   18.14    2.49
   1   1 -12    8.01    1.79
   1  -1 -12    5.52    1.51
   1   1 -12    6.43    0.68
   1  -1 -12    8.74    0.89
   1   1 -11  196.99    7.23
   1  -1 -11  253.30    7.87
   1   1 -11  249.65    3.83
   1   1 -10  418.64    4.77
   1  -1 -10  416.08    9.36
   1   1 -10  429.99    9.92
   1   1  -9  105.30    2.25
   1  -1  -9   98.32    4.28
   1   1  -8  131.55    2.31
   1   1  -8  133.68    4.87
   1  -1  -8  128.87    4.52
   1   1  -7  395.54    7.72
   1   1  -7  396.45    3.60
   1  -1  -7  403.00    7.39
   1   1  -6  256.93    2.53
   1   1  -6  267.64    5.94
   1  -1  -6  265.17    5.52
   1   1  -5  289.55    5.68
   1  -1  -5  294.73    5.32
   1   1  -4  874.75    8.94
   1  -1  -4  884.12    8.36
   1   1  -3  297.06    4.62
   1   1  -2   15.84    0.97
  -1   1   1  502.55    3.91
   1  -1   1  234.68    2.97
   1  -1   2   69.99    1.40
  -1   1  -2   74.66    1.98
   1  -1   2   69.87    1.76
   1  -1   2   68.88    1.93
   1   1   2   74.00    1.84
   1  -1   3  292.28    2.89
   1  -1   3  296.80    3.62
  -1   1  -3  298.78    4.33
  -1  -1  -3  289.69    3.11
   1   1   3  305.10    4.25
   1  -1   3  276.21    3.88
   1   1   3  285.50    2.89
   1   1   4 1656.63   10.98
  -1  -1  -4 1678.13    9.28
   1   1   4 1645.52    8.40
   1  -1   4 1694.06    8.52
   1  -1   4 1635.38   10.71
  -1  -1  -5  389.51    5.23
  -1   1  -5  385.32    6.06
   1   1   5  386.89    4.68
   1  -1   5  386.00    5.68
   1   1   5  377.02    5.78
   1  -1   5  398.26    4.84
   1  -1   6  153.00    3.81
  -1   1  -6  146.25    4.14
  -1   1  -6  156.31    3.84
   1   1   6  150.55    3.26
   1   1   6  152.19    4.03
   1  -1   6  150.02    3.39
  -1  -1  -6  150.03    3.69
  -1   1  -7   36.08    2.30
   1   1   7   38.62    2.29
   1  -1   7   40.00    2.05
   1   1   7   37.18    1.83
  -1  -1  -7   35.46    2.07
   1  -1   7   36.33    2.04
  -1   1  -7   38.71    2.05
  -1   1  -8   59.44    2.64
   1   1   8   60.86    2.94
  -1  -1  -8   51.94    2.69
   1  -1   8   62.81    2.76
   1  -1   8   62.28    2.67
  -1   1  -8   56.72    3.05
   1   1   8   60.59    2.52
  -1   1  -9   81.95    3.90
   1   1   9   85.41    3.71
  -1   1  -9  101.89    3.62
   1   1   9   92.67    3.29
  -1   1  -9   89.01    4.54
   1  -1   9  102.02    3.66
   1  -1   9   88.87    3.47
  -1  -1  -9   94.40    3.90
  -1  -1 -10  396.38    8.51
   1   1  10  417.68    8.66
   1  -1  10  402.32    7.69
  -1   1 -10  392.52    9.05
  -1   1 -10  388.58    7.31
  -1  -1 -11  444.00    8.28
  -1   1 -11  499.72    8.53
  -1   1 -11  429.33    9.93
  -1   1 -11  470.95   11.56
   1   1  11  418.43    9.11
   1  -1  11  529.39    9.19
  -1  -1 -11  495.49   10.17
  -1   1 -12    3.11    1.53
  -1   1 -12    1.98    0.82
  -1   1 -12    1.47    1.06
  -1  -1 -12    2.23    1.08
  -1  -1 -12    2.21    1.30
   1  -1  12    3.07    0.89
   1   1  12    2.15    0.97
  -1  -1 -12    1.86    0.84
   1  -1  12    1.78    0.76
  -1  -1 -13   63.63    4.12
   1  -1  13   63.34    3.52
  -1   1 -13   65.07    4.31
  -1  -1 -13   63.71    3.35
  -1   1 -13   58.51    3.16
   1   1  13   64.11    3.85
  -1   1 -13   61.94    4.77
  -1  -1 -13   69.61    4.97
   1  -1  14    5.66    1.19
  -1  -1 -14    6.05    1.49
  -1  -1 -14    6.21    1.22
  -1   1 -14    3.59    1.63
  -1  -1 -14    5.29    1.86
  -1   1 -14    3.65    1.00
   1   1  14    4.71    1.32
  -1  -1 -15    2.92    0.94
   1   1  15    3.20    1.15
  -1  -1 -15    2.96    1.77
  -1   1 -15    3.75    1.62
  -1   1 -16   16.89    3.09
  -1  -1 -16   15.94    2.93
  -1  -1 -17    4.90    1.81
  -1   1 -17    2.66    1.88
   1   2 -18    8.38    2.50
   1   2 -17    3.97    1.74
   1  -2 -17    4.92    2.06
   1  -2 -17    2.07    1.20
   1   2 -17    2.43    1.45
   1  -2 -16    5.17    1.64
   1   2 -16    3.10    1.48
   1   2 -16    3.94    1.94
   1  -2 -15   16.37    2.58
   1   2 -15   17.33    2.84
   1   2 -15    8.88    2.06
   1   2 -14   10.79    2.37
   1  -2 -14   11.59    2.16
   1   2 -14    8.88    2.01
   1  -2 -13   78.70    2.66
   1  -2 -13   83.70    4.94
   1   2 -13   80.96    5.45
   1   2 -13   81.56    5.25
   1   2 -12    5.68    1.72
   1  -2 -12    7.80    0.92
   1   2 -12    5.47    0.60
   1  -2 -12    4.41    1.28
   1   2 -12    6.36    1.80
   1   2 -11  551.74    5.46
   1   2 -11  556.05   12.10
   1  -2 -11  552.80   11.22
   1   2 -10   13.01    2.05
   1  -2 -10   12.05    1.91
  -1  -2  10   13.52    1.71
   1   2 -10    9.61    0.76
   1   2  -9   71.90    3.96
   1  -2  -9   69.78    3.54
   1   2  -9   66.21    1.74
   1   2  -8   21.68    2.14
   1  -2  -8   22.30    1.94
   1   2  -8   19.51    0.89
   1  -2  -7  188.73    4.96
   1   2  -7  178.47    2.38
  -1  -2   7  178.50    5.01
   1  -2  -6  348.17    6.20
   1   2  -6  344.75    7.01
   1  -2  -5   84.16    2.84
   1   2  -5   91.75    3.36
   1   2  -4  391.34    6.27
   1   2  -3  410.28    5.79
   1   2  -2  146.83    3.04
  -1   2   1  578.27    5.03
   1   2   1  436.88    4.66
   1   2   2   33.44    1.44
   1  -2   2   33.45    1.45
  -1   2  -2   40.10    1.50
  -1   2  -2   39.17    1.52
  -1   2  -2   36.89    1.17
   1   2   3  340.45    5.01
   1  -2   3  329.34    4.21
   1  -2   3  332.88    5.18
   1  -2   3  336.20    4.81
  -1  -2  -4  183.96    2.75
   1   2   4  186.78    4.08
   1  -2   4  175.66    3.48
   1  -2   4  172.16    3.82
   1   2   4  188.74    2.52
   1  -2   4  173.53    3.83
   1  -2   4  180.90    2.29
  -1   2  -4  194.89    3.76
   1   2   5   85.41    3.03
   1   2   5   72.15    1.88
   1  -2   5   70.93    2.50
  -1   2  -5   65.82    2.36
   1  -2   5   66.45    1.76
   1  -2   5   81.03    2.83
  -1  -2  -5   62.82    1.96
   1   2   6   47.71    2.49
  -1   2  -6   50.27    2.58
  -1   2  -6   49.34    2.16
   1  -2   6   50.61    1.81
  -1  -2  -6   49.31    2.02
   1  -2   6   48.47    2.34
  -1   2  -7  232.76    5.86
   1  -2   7  280.55    4.72
  -1   2  -7  277.08    5.34
   1   2   7  247.51    5.79
   1  -2   7  245.17    5.48
  -1  -2  -7  275.43    5.31
   1  -2   8   13.47    1.26
   1   2   8   14.39    1.60
   1  -2   8   14.33    1.46
  -1   2  -8   13.52    1.30
  -1   2  -8   12.35    1.61
  -1  -2  -8   11.13    1.31
  -1   2  -9    9.13    1.70
  -1   2  -9    8.49    1.41
   1  -2   9   10.10    1.28
   1  -2   9    8.73    1.14
  -1  -2  -9    8.44    1.22
   1   2   9    9.30    1.41
  -1   2  -9    8.65    1.15
   1  -2  10   26.22    2.01
   1   2  10   31.78    2.71
  -1   2 -10   26.74    2.72
  -1  -2 -10   22.06    2.15
  -1   2 -10   33.43    3.20
  -1   2 -10   16.65    1.69
   1  -2  11  243.48    6.56
   1  -2  11  238.75    5.88
  -1   2 -11  234.87    7.53
  -1  -2 -11  239.44    6.91
   1   2  11  232.78    7.02
  -1   2 -11  219.76    5.70
  -1   2 -11  245.17    8.46
  -1   2 -12   11.53    2.00
  -1   2 -12   10.09    1.37
   1  -2  12   12.21    1.70
   1   2  12   11.53    1.85
  -1  -2 -12   10.76    1.70
  -1   2 -12   12.50    2.25
   1  -2  12   10.89    1.45
  -1  -2 -13    5.71    1.16
  -1   2 -13    7.39    1.90
   1  -2  13   10.14    1.46
   1   2  13    6.99    1.46
  -1   2 -13    9.56    1.40
  -1  -2 -13    8.86    1.71
  -1  -2 -14    3.79    0.94
  -1   2 -14    3.80    1.07
  -1  -2 -14    6.51    1.90
  -1   2 -14    3.34    1.46
  -1  -2 -14    5.41    1.39
   1   2  14    2.41    1.02
   1  -2  14    4.96    1.06
  -1  -2 -15    3.95    1.36
   1   2  15    3.89    1.35
  -1  -2 -15    5.34    1.15
  -1  -2 -15    2.47    1.42
  -1   2 -15    4.20    1.49
  -1   2 -16    2.31    1.53
  -1  -2 -16    2.51    1.49
  -1  -2 -17    6.21    2.27
  -1   2 -17    6.06    1.95
   1   3 -18    9.48    2.34
   1   3 -17    4.57    1.85
   1   3 -17    1.61    1.41
   1  -3 -17    1.13    1.07
   1   3 -16    1.72    1.43
   1  -3 -16    3.12    1.41
   1   3 -16    2.10    1.50
   1  -3 -15    4.75    1.50
   1   3 -15    3.41    1.49
   1   3 -15    2.89    1.50
   1   3 -14    5.91    2.00
   1   3 -14    6.08    1.66
   1  -3 -14    6.57    1.77
   1  -3 -13   15.31    2.23
   1   3 -13   17.17    2.75
   1   3 -13   20.73    2.85
   1  -3 -12   26.84    2.71
   1   3 -12   24.74    2.94
   1   3 -12   27.11    3.18
   1   3 -11  178.53    7.31
   1   3 -11  171.36    6.98
  -1  -3  10   66.98    3.73
   1   3 -10   64.78    4.23
   1   3 -10   58.65    1.70
   1  -3 -10   59.80    3.47
   1   3 -10   53.01    3.75
   1  -3  -9   29.24    2.27
   1   3  -9   24.55    2.48
   1   3  -9   27.66    1.13
  -1  -3   9   32.70    2.46
   1   3  -8  344.67    8.19
   1  -3  -8  337.83    6.95
   1   3  -8  326.64    3.60
   1   3  -7   52.99    3.11
   1  -3  -7   58.36    2.71
  -1  -3   7   60.40    3.01
   1  -3  -6  297.93    5.68
   1   3  -6  282.89    6.56
   1   3  -5   48.87    2.60
   1   3  -4   10.80    1.22
   1   3  -3   10.43    1.09
   1   3  -2  181.90    3.69
   1   3  -1  293.57    3.90
  -1   3   0    4.05    0.55
   1   3   0    3.67    0.43
   1   3   1   42.40    1.62
  -1   3  -2  860.42    7.79
   1   3   2  855.68    7.82
  -1   3  -2  871.08    6.60
  -1   3  -2  868.68    7.36
   1  -3   2  847.52    7.87
   1  -3   3    5.67    0.75
  -1   3  -3   10.15    0.90
   1  -3   3    9.75    1.01
  -1   3  -3    7.30    0.70
   1  -3   3    9.38    0.84
   1  -3   3    6.89    0.71
   1   3   3    9.00    1.06
  -1   3  -4   24.46    1.40
   1  -3   4   23.34    1.61
   1  -3   4   23.62    1.58
   1  -3   4   22.89    1.36
  -1  -3  -4   24.71    0.92
   1   3   4   28.12    1.86
   1  -3   4   24.00    1.58
   1  -3   5  183.61    2.42
   1   3   5  208.19    4.92
   1  -3   5  189.25    4.24
  -1  -3  -5  189.16    3.14
   1  -3   5  205.67    4.81
  -1   3  -5  194.64    4.09
   1   3   6  113.44    3.90
   1  -3   6  105.63    3.45
  -1  -3  -6  104.13    2.75
   1  -3   6  106.86    3.64
   1  -3   6  113.96    2.38
  -1   3  -6  108.49    3.24
  -1   3  -7   56.47    2.48
   1   3   7   45.07    2.69
   1  -3   7   51.03    2.61
   1  -3   7   55.70    1.95
  -1  -3  -7   51.82    2.20
  -1   3  -7   48.83    2.82
   1  -3   7   48.24    2.58
  -1   3  -8  182.38    4.61
   1  -3   8  185.40    5.32
  -1   3  -8  186.45    5.80
   1   3   8  185.90    5.64
   1  -3   8  190.64    3.98
  -1  -3  -8  190.27    4.66
   1  -3   8  195.94    5.40
   1   3   9   37.13    2.75
  -1   3  -9   31.84    2.66
  -1   3  -9   32.78    2.87
   1  -3   9   30.76    2.33
  -1   3  -9   23.55    1.79
  -1  -3  -9   25.64    1.96
   1  -3   9   27.96    1.73
  -1   3 -10   49.65    2.70
   1  -3  10   53.95    2.61
   1   3  10   51.13    3.41
  -1   3 -10   52.39    3.94
  -1   3 -10   46.96    3.51
   1  -3  10   49.41    3.27
  -1  -3 -10   51.22    3.02
  -1   3 -11    9.10    1.89
  -1   3 -11   15.00    2.49
   1  -3  11   12.86    1.48
   1   3  11   14.46    2.08
  -1  -3 -11    9.63    1.65
  -1   3 -11    6.11    1.17
   1  -3  11    8.98    1.67
   1  -3  11   10.84    1.62
  -1  -3 -12   63.83    3.70
  -1   3 -12   59.28    3.11
   1  -3  12   59.05    2.92
   1   3  12   59.98    3.85
  -1   3 -12   60.35    4.51
  -1   3 -13    7.21    1.94
  -1  -3 -13    8.97    1.68
  -1   3 -13    9.37    1.35
   1   3  13    6.74    1.49
   1  -3  13    9.36    1.24
  -1  -3 -14    3.80    1.13
   1   3  14    4.32    1.31
  -1   3 -14    1.40    1.23
  -1  -3 -14    2.72    1.20
  -1   3 -14    1.38    0.69
   1  -3  14    2.93    0.83
  -1  -3 -15    3.70    0.95
   1   3  15    5.15    1.62
  -1  -3 -15    4.51    1.33
  -1  -3 -15    3.23    1.50
  -1   3 -15    5.90    1.90
  -1  -3 -16    2.86    1.35
  -1   3 -16    3.03    1.68
  -1   3 -17    0.88    1.23
  -1  -3 -17    6.34    2.16
   1   4 -18    9.79    2.58
   1   4 -17    6.30    2.32
   1  -4 -17    4.77    1.55
   1   4 -17    5.88    2.10
   1   4 -16   27.52    3.77
   1   4 -16   24.75    3.56
   1  -4 -16   28.84    3.42
  -1   4  16   24.21    3.20
   1  -4 -15   19.16    2.68
   1   4 -15   13.92    2.68
   1   4 -15   12.10    2.42
   1   4 -14   35.33    4.00
   1   4 -14   31.52    3.60
   1  -4 -14   32.97    3.23
   1  -4 -13    9.54    1.84
   1   4 -13    5.85    1.79
   1   4 -13   10.33    2.28
   1   4 -12  184.93    7.80
   1   4 -12  180.07    7.61
   1  -4 -12  187.06    6.72
   1   4 -11    7.98    2.09
   1   4 -11   11.77    2.37
   1  -4 -11    9.73    1.77
   1   4 -10  249.10    8.14
   1  -4 -10  244.71    6.78
   1   4 -10  246.16    8.03
  -1  -4   9    8.34    1.32
   1  -4  -9    4.75    1.07
   1   4  -9    7.09    1.51
   1   4  -9    6.05    1.52
   1   4  -8   50.68    3.33
   1  -4  -8   46.24    2.60
   1  -4  -7    4.98    0.95
   1   4  -7    4.61    1.22
   1   4  -6  195.95    5.67
   1  -4  -6  209.69    4.72
   1   4  -5   12.46    1.54
  -1  -4   5   16.29    0.67
   1   4  -4 2580.17   17.78
  -1  -4   4 2604.39    9.12
   1   4  -3   29.96    1.86
   1   4  -2 3377.10   14.84
   1   4  -2 3411.12   16.95
  -1  -4   2 3348.97   14.59
  -1  -4   1   24.93    1.09
   1   4  -1   28.03    1.35
   1   4  -1   25.89    1.37
   1   4  -1   26.62    1.33
   1   4   0 1293.48    9.19
  -1   4   0 1264.36    9.60
  -1  -4  -1   10.31    0.63
   1   4   1    9.00    0.88
  -1   4  -1   10.70    0.97
  -1   4  -1   10.95    0.98
   1   4   2 2864.65   15.64
   1  -4   2 2877.76   15.76
   1   4   3   35.42    1.97
  -1   4  -3   32.27    1.61
  -1   4  -3   35.14    1.61
   1  -4   3   32.45    1.84
   1  -4   3   34.19    1.85
   1  -4   3   33.20    1.58
   1  -4   4  878.09    8.97
  -1   4  -4  889.14    8.62
   1   4   4  870.24   10.01
   1  -4   4  863.05    8.35
   1  -4   4  894.00   10.18
  -1  -4  -4  867.49    4.93
   1  -4   5   23.91    1.80
   1  -4   5   21.20    1.70
   1  -4   5   20.13    1.50
  -1   4  -5   19.99    1.44
  -1  -4  -5   20.22    0.99
  -1   4  -6  332.60    5.82
   1  -4   6  309.83    3.36
  -1  -4  -6  323.25    4.51
   1   4   6  326.98    6.94
   1  -4   6  330.83    6.77
   1  -4   6  324.91    6.29
   1  -4   7    4.68    0.93
  -1  -4  -7    6.17    0.82
  -1   4  -7    5.56    0.90
   1   4   7    6.04    1.24
   1  -4   7    6.34    1.13
   1  -4   8  219.65    5.97
   1  -4   8  210.22    3.83
  -1   4  -8  201.31    4.96
   1  -4   8  203.05    5.69
   1   4   8  210.73    6.18
  -1  -4  -8  212.86    4.75
   1  -4   9   16.80    1.26
   1  -4   9   16.15    1.79
  -1   4  -9   14.31    1.47
  -1  -4  -9   13.46    1.43
  -1   4  -9   19.28    2.31
   1   4   9   14.99    1.85
  -1   4 -10  517.12    8.55
   1  -4  10  551.07   10.10
   1  -4  10  514.83   10.13
   1   4  10  533.58   10.83
  -1  -4 -10  539.95    9.03
   1  -4  10  540.67    7.33
  -1   4 -10  524.74   11.89
  -1   4 -11   19.59    2.75
   1  -4  11   17.01    1.47
   1   4  11   18.39    2.31
   1  -4  11   16.72    2.00
  -1  -4 -11   15.23    1.79
  -1   4 -11   14.73    1.67
  -1  -4 -12  121.56    4.95
   1   4  12  118.06    5.52
   1  -4  12  123.21    3.89
  -1   4 -12  115.76    4.34
  -1   4 -12  122.09    6.44
   1  -4  13    8.70    1.15
  -1  -4 -13    8.92    1.58
   1   4  13   10.31    1.85
  -1   4 -13    7.10    1.25
  -1   4 -14  100.20    4.29
  -1   4 -14  100.03    6.39
   1   4  14  108.93    5.68
  -1  -4 -14  106.24    5.18
  -1  -4 -15    5.91    1.25
  -1  -4 -15    4.73    1.40
  -1   4 -15    3.84    1.51
   1   4  15    4.37    1.47
  -1   4 -16   15.83    2.96
  -1  -4 -16   16.06    2.95
  -1  -4 -17    3.12    1.64
  -1   4 -17    2.02    1.30
   1   5 -18   10.14    2.49
   1   5 -17   -1.09    1.57
   1   5 -17    0.52    1.71
  -1   5  17   -1.46    1.14
   1  -5 -16    4.68    1.60
   1   5 -16    3.40    1.83
  -1   5  16    0.84    1.05
   1   5 -16    1.69    1.41
   1  -5 -15    6.10    1.61
   1   5 -15    4.66    1.81
   1   5 -15    3.04    1.68
   1  -5 -14    2.83    1.24
   1   5 -14    0.80    1.27
   1   5 -14    1.46    1.36
   1  -5 -13   25.80    2.73
   1   5 -13   19.36    2.81
   1   5 -13   20.68    2.97
   1  -5 -12    4.05    1.42
   1   5 -12   -0.35    1.56
   1   5 -12    3.05    1.65
   1   5 -11  126.01    6.30
   1   5 -11  130.22    6.38
   1  -5 -11  121.14    5.09
   1   5 -10  134.88    6.15
   1  -5 -10  132.47    4.94
   1   5 -10  126.82    5.94
   1   5  -9   45.22    3.42
  -1  -5   9   45.25    3.02
   1   5  -9   46.51    3.45
   1  -5  -9   38.40    2.52
   1   5  -8  132.95    5.43
  -1  -5   8  147.30    5.19
   1  -5  -8  135.31    4.35
   1   5  -8  143.46    5.57
   1  -5  -7   25.80    1.83
  -1  -5   7   25.34    2.17
   1   5  -7   21.28    2.19
  -1  -5   6  121.31    2.13
   1   5  -6  125.00    4.73
  -1  -5   5  252.11    3.12
   1   5  -5  258.19    6.36
   1   5  -4   11.29    1.40
  -1  -5   4   12.43    0.82
  -1  -5   3    4.11    0.66
  -1  -5   3    3.56    0.61
   1   5  -3    4.76    0.87
   1   5  -3    5.34    0.87
   1   5  -2  630.68    6.97
   1   5  -2  651.23    7.98
   1   5  -2  641.69    7.42
  -1  -5   2  623.61    6.69
  -1  -5   2  611.86    6.82
   1   5  -1  350.63    5.01
  -1  -5   1  334.19    4.45
   1   5  -1  344.66    5.15
   1   5  -1  336.74    5.25
   1   5   0    9.59    0.85
   1   5   0    9.75    0.92
  -1   5   0    9.23    0.97
  -1  -5   0    9.88    0.86
   1   5   1   38.55    1.88
  -1  -5  -1   38.14    1.39
  -1   5  -1   40.06    1.95
  -1   5  -1   38.07    1.91
   1   5   2  713.25    8.43
   1  -5   2  686.31    8.24
  -1  -5  -2  693.28    5.08
  -1   5  -2  688.93    5.06
  -1   5  -2  686.68    7.83
  -1   5  -2  703.59    8.40
   1  -5   3   33.52    1.94
  -1   5  -3   26.43    1.58
   1  -5   3   26.28    1.48
   1  -5   3   26.83    1.79
  -1   5  -3   33.57    1.73
  -1   5  -4    6.89    0.90
   1  -5   4    5.30    0.96
   1  -5   4    6.74    0.82
  -1   5  -4    8.34    0.95
   1  -5   4    7.50    1.02
   1  -5   5  769.88   10.41
   1  -5   5  767.49   10.37
   1  -5   5  768.47    8.46
   1  -5   5  779.11   10.68
   1  -5   5  764.46    9.55
   1   5   5  745.22   10.41
  -1  -5  -5  799.87    5.68
  -1   5  -5  796.76    9.03
   1  -5   6  130.14    4.50
   1  -5   6  134.80    4.28
   1   5   6  126.68    4.56
  -1   5  -6  132.93    3.81
  -1  -5  -6  143.36    2.86
   1   5   7   86.90    4.00
  -1  -5  -7   81.81    2.51
   1  -5   7   80.74    3.55
   1  -5   7   87.98    3.83
  -1   5  -7   82.50    3.14
   1  -5   8  410.55    8.36
  -1   5  -8  398.39    7.13
   1  -5   8  399.65    4.68
  -1  -5  -8  416.11    6.39
   1  -5   9    7.99    0.81
  -1   5  -9    3.65    1.30
   1  -5   9    7.01    1.26
   1   5   9    7.00    1.44
  -1   5  -9    6.06    1.06
  -1  -5  -9    6.61    1.05
  -1   5 -10  198.98    7.48
  -1   5 -10  182.76    5.28
   1  -5  10  209.42    6.52
  -1  -5 -10  180.91    5.13
   1  -5  10  182.43    6.28
   1   5  10  207.85    7.02
   1  -5  10  188.29    3.94
  -1   5 -11   13.81    2.48
   1   5  11   14.83    2.20
   1  -5  11    9.62    1.07
  -1   5 -11   10.24    1.52
  -1  -5 -11    9.67    1.56
  -1   5 -12   26.08    2.19
   1  -5  12   27.17    1.71
  -1  -5 -12   28.88    2.40
  -1   5 -12   31.66    3.45
   1   5  12   30.97    3.04
  -1  -5 -13    9.32    1.57
   1   5  13    8.01    1.75
   1  -5  13    9.54    1.09
  -1   5 -13   11.68    2.30
  -1   5 -13    9.30    1.44
  -1  -5 -14    4.75    1.39
  -1   5 -14    3.60    1.03
  -1   5 -14    5.40    1.76
   1   5  14    5.49    1.62
   1   5  15    2.39    1.16
  -1   5 -15    2.84    1.69
  -1   5 -16    1.83    1.39
  -1   5 -17    1.41    1.52
  -1  -5 -17    2.64    1.13
   1   6 -17    2.90    1.67
  -1   6  17    1.25    0.90
   1   6 -17   -0.93    1.38
  -1   6  16    6.89    2.06
   1   6 -16    2.80    1.76
   1   6 -16    3.39    1.64
   1  -6 -16    5.93    1.68
   1  -6 -15   21.44    2.68
   1   6 -15   23.30    3.35
   1   6 -15   22.22    3.27
   1  -6 -14   42.76    3.56
   1   6 -14   38.63    4.11
   1   6 -14   35.92    3.99
   1   6 -13   92.39    5.97
   1  -6 -13   94.88    4.95
   1   6 -13   94.48    6.02
   1   6 -12    2.97    1.45
   1  -6 -12    2.79    1.05
   1   6 -12    5.63    1.88
   1  -6 -11  298.40    7.77
   1   6 -11  309.22    9.79
   1   6 -11  281.96    9.43
   1   6 -10   14.70    2.28
   1  -6 -10   12.91    1.71
   1   6 -10    8.49    1.81
  -1  -6   9    7.67    1.36
   1   6  -9    9.23    1.81
   1   6  -9    7.56    1.68
   1  -6  -9    8.88    1.28
  -1  -6   8   32.23    2.52
   1   6  -8   28.67    2.70
  -1  -6   8   29.98    2.54
   1  -6  -8   32.93    2.17
   1   6  -8   33.29    2.81
   1   6  -7  100.59    4.68
  -1  -6   7  101.91    4.38
   1   6  -6   41.39    2.88
  -1  -6   6   47.10    1.52
  -1  -6   5   46.82    1.62
   1   6  -5   39.81    2.45
  -1  -6   4   36.61    2.11
   1   6  -4   35.33    2.14
   1   6  -4   34.54    2.34
  -1  -6   4   39.72    1.89
   1   6  -3  810.74    9.24
   1   6  -3  830.15    9.55
  -1  -6   3  799.65    8.18
   1   6  -3  838.02   10.42
  -1  -6   3  814.48    8.98
   1   6  -2  413.53    6.34
  -1  -6   2  403.15    5.89
   1   6  -2  420.79    5.81
   1   6  -2  415.78    6.81
  -1  -6   2  403.60    5.78
   1   6  -1  494.37    6.42
  -1   6   1  496.52    6.88
   1   6  -1  481.91    6.57
   1   6  -1  477.95    6.72
  -1   6   0  578.99    7.56
   1   6   0  572.97    7.12
  -1   6  -1   67.73    2.70
   1   6   1   71.73    2.74
  -1   6  -2   73.55    1.93
   1   6   2   77.31    2.99
  -1   6  -2   74.78    2.97
  -1   6  -2   74.40    2.80
  -1  -6  -2   71.87    1.94
   1   6   3  428.91    7.47
   1  -6   3  437.69    6.32
   1  -6   3  437.19    7.34
  -1   6  -3  446.95    6.63
  -1   6  -3  446.97    6.87
   1  -6   4  430.22    7.67
  -1   6  -4  431.60    6.68
   1   6   4  437.87    7.90
  -1   6  -4  421.83    6.75
   1  -6   4  425.15    6.32
   1   6   4  421.58    3.65
   1  -6   5    7.65    1.18
  -1   6  -5    8.08    1.14
   1   6   5    8.42    1.39
   1  -6   5    8.78    1.31
   1  -6   5    8.13    1.10
   1  -6   5   10.42    1.42
   1  -6   5    9.74    1.07
   1   6   5    4.85    0.44
   1  -6   6   72.24    3.56
   1  -6   6   73.00    2.80
   1  -6   6   74.45    3.63
   1   6   6   73.85    3.65
  -1   6  -6   73.80    3.01
   1  -6   6   69.99    3.26
   1  -6   6   71.59    3.49
  -1  -6  -6   75.61    2.03
   1  -6   7  176.17    5.41
   1   6   7  193.33    6.10
  -1  -6  -7  168.35    3.46
   1  -6   7  188.32    5.78
  -1   6  -7  173.50    4.72
  -1  -6  -8   19.50    1.40
   1  -6   8   15.11    0.75
   1   6   8   17.24    2.12
  -1   6  -8   19.78    1.74
   1  -6   8   18.62    1.90
   1   6   9    8.39    1.64
  -1  -6  -9    9.17    1.12
   1  -6   9    7.17    1.37
   1  -6   9    9.57    1.52
   1  -6   9    7.11    0.58
   1  -6   9    9.25    0.75
  -1   6  -9    8.64    1.24
  -1   6  -9   10.75    1.90
  -1   6 -10   18.19    1.88
   1  -6  10   19.30    2.22
  -1   6 -10   19.64    2.70
   1  -6  10   16.75    1.11
   1  -6  10   20.25    2.24
  -1  -6 -10   17.79    1.72
   1   6  10   21.14    2.58
  -1   6 -11  257.94    6.63
   1  -6  11  246.09    4.24
   1   6  11  251.89    8.24
  -1   6 -11  258.73    9.04
  -1  -6 -11  260.34    6.45
   1   6  12   22.60    2.69
  -1   6 -12   19.84    1.96
  -1  -6 -12   25.07    2.16
   1  -6  12   23.76    1.40
  -1   6 -12   23.02    3.03
   1  -6  13   13.95    1.12
  -1   6 -13   19.15    2.94
  -1  -6 -13   15.84    1.91
  -1   6 -13   16.58    1.87
  -1   6 -14   43.81    4.40
  -1  -6 -14   40.67    3.11
  -1   6 -14   36.89    2.70
   1   6  14   46.22    3.98
  -1   6 -15    3.46    1.64
   1   6  15    1.53    1.04
  -1   6 -16   10.45    2.56
   1   6  16    9.19    2.00
  -1  -6 -17    7.04    2.18
  -1   6 -17    2.83    1.25
  -1   7  17    3.55    1.55
   1   7 -17    2.78    1.78
   1  -7 -16    5.08    1.62
   1   7 -16    4.18    2.02
   1   7 -16    2.92    1.80
  -1   7  16    0.59    1.07
   1   7 -15    5.94    1.99
   1   7 -15    4.41    1.83
   1  -7 -15    1.93    1.02
  -1   7  15    4.12    1.51
   1   7 -14   -1.95    1.42
   1  -7 -14    0.52    0.79
   1   7 -14   -1.29    1.36
   1  -7 -13   20.10    2.36
   1   7 -13   14.27    2.58
   1   7 -13   16.82    2.94
   1   7 -12   10.49    2.28
   1  -7 -12   12.81    1.86
   1   7 -12    8.75    2.11
   1   7 -11  163.75    7.20
   1   7 -11  157.41    7.28
   1  -7 -11  143.37    5.37
   1   7 -10   96.71    5.43
   1  -7 -10   98.40    4.18
   1   7 -10   99.27    5.36
   1  -7  -9  102.02    4.00
   1   7  -9  103.45    5.16
   1   7  -9  109.53    5.51
   1  -7  -8   36.60    2.28
   1   7  -8   36.92    3.07
   1   7  -8   38.75    3.02
  -1  -7   8   39.36    2.87
  -1  -7   8   36.76    2.87
  -1  -7   7  269.07    3.91
   1   7  -7  286.42    7.59
   1   7  -7  276.29    7.87
  -1  -7   7  276.79    7.38
   1   7  -6  119.70    4.97
   1   7  -6  130.42    4.84
  -1  -7   6  115.17    3.49
  -1  -7   6  127.70    2.78
  -1  -7   5  170.45    3.46
   1   7  -5  179.41    5.72
   1   7  -5  185.80    5.36
  -1  -7   5  163.19    4.04
  -1  -7   4  156.81    4.47
  -1  -7   4  154.57    3.82
   1   7  -4  161.67    4.67
   1   7  -4  153.99    5.01
   1   7  -3    6.43    1.11
   1   7  -3    7.57    1.03
  -1  -7   3    6.89    0.92
   1   7  -3    7.52    1.05
  -1  -7   3    6.92    0.88
  -1   7   2   56.30    2.46
  -1  -7   2   50.77    2.24
   1   7  -2   54.93    2.49
   1   7  -2   56.40    2.24
   1   7  -2   55.52    2.70
  -1  -7   2   55.49    2.31
  -1   7   1 3109.44   18.27
   1   7  -1 3098.30   17.07
   1   7  -1 3071.30   18.03
   1   7   0  150.51    3.95
  -1   7   0  154.28    4.21
  -1  -7   0  147.03    3.68
   1   7   1 2210.44   15.80
  -1   7  -1 2195.71   13.41
  -1   7  -1 2203.74   16.22
  -1   7  -2  170.08    3.31
  -1  -7  -2  175.76    3.40
  -1   7  -2  173.90    4.78
   1  -7   3   38.55    2.05
   1  -7   3   43.64    2.50
   1   7   3   50.34    2.74
  -1   7  -3   44.14    2.24
  -1  -7  -3   45.93    1.54
  -1   7  -3   39.18    2.20
  -1   7  -3   39.61    1.32
   1  -7   4   55.10    2.97
   1   7   4   52.50    1.54
   1  -7   4   54.11    2.41
  -1   7  -4   50.71    1.19
   1   7   4   58.79    3.23
   1  -7   4   52.03    2.80
  -1   7  -4   52.28    2.58
  -1   7  -4   53.42    2.54
   1   7   5   67.04    1.65
   1   7   5   65.89    3.44
   1  -7   5   61.89    2.60
  -1   7  -5   62.44    2.87
   1  -7   5   71.67    3.53
   1  -7   5   71.25    3.44
   1  -7   5   63.60    3.31
  -1   7  -5   65.41    2.91
  -1  -7  -6   68.35    1.94
   1  -7   6   66.74    3.50
   1   7   6   63.40    3.49
   1  -7   6   73.97    3.73
   1   7   6   58.51    1.60
   1  -7   6   68.55    3.58
  -1   7  -6   65.29    2.99
   1  -7   6   63.43    2.70
   1  -7   6   65.20    3.26
  -1  -7  -7   33.47    1.55
   1  -7   7   30.40    2.56
   1  -7   7   34.72    2.10
   1   7   7   39.93    2.97
  -1   7  -7   31.99    2.19
   1  -7   7   32.80    2.53
  -1  -7  -8    4.42    0.73
   1  -7   8    4.16    1.11
  -1   7  -8    4.80    0.99
   1   7   8    3.42    1.11
  -1   7  -9   83.55    4.78
   1  -7   9   89.51    4.47
   1  -7   9   76.85    4.13
  -1  -7  -9   74.60    2.84
   1   7   9   86.29    4.64
   1  -7   9   64.12    1.53
  -1   7  -9   70.34    3.40
   1  -7  10  279.22    8.17
  -1   7 -10  282.30    6.90
   1   7  10  267.08    8.43
  -1  -7 -10  289.51    6.14
   1  -7  10  279.43    3.50
  -1   7 -10  273.74    9.00
   1   7  11  268.15    8.75
  -1   7 -11  223.35    6.35
  -1   7 -11  264.27    9.30
  -1  -7 -11  216.91    5.75
   1  -7  11  216.73    3.05
  -1   7 -12    3.29    0.93
   1  -7  12    2.39    0.37
  -1  -7 -12    4.15    0.96
   1   7  12    1.38    1.15
  -1   7 -12    2.99    1.53
   1  -7  12    3.61    0.49
  -1  -7 -13   82.46    4.05
   1   7  13   77.23    5.05
  -1   7 -13   79.24    3.99
  -1   7 -13   86.67    5.91
  -1  -7 -14    6.29    1.37
   1   7  14    6.83    1.76
  -1   7 -14    3.56    1.11
  -1   7 -14    5.30    1.83
  -1   7 -15    0.04    1.22
   1   7  15    0.52    0.93
  -1   7 -16    3.03    1.66
   1   7  16    4.79    1.50
  -1   7 -17    5.37    1.96
  -1   8  17    1.90    1.27
   1   8 -17    0.70    1.60
   1   8 -16   36.33    4.40
   1   8 -16   45.52    5.03
   1  -8 -16   43.42    3.86
  -1   8  16   40.22    4.41
   1   8 -15    4.22    1.88
   1  -8 -15    2.75    1.18
   1   8 -15    7.55    2.24
  -1   8  15    4.63    1.67
   1   8 -14    6.15    1.81
   1  -8 -14    7.46    1.66
   1   8 -14    3.88    1.74
   1  -8 -13    2.73    1.17
   1   8 -13    3.61    1.71
   1   8 -13    6.18    2.13
   1   8 -12  102.44    6.07
   1  -8 -12  108.53    4.90
   1   8 -12  103.29    6.27
   1  -8 -11   62.83    3.70
   1   8 -11   59.42    4.71
   1   8 -11   63.46    4.64
   1  -8 -10  100.81    4.25
   1   8 -10   92.69    5.48
   1   8 -10   99.44    5.45
   1   8  -9   22.56    2.72
  -1  -8   9   17.80    1.61
   1  -8  -9   21.08    1.93
   1   8  -9   20.76    2.53
  -1  -8   8    1.84    0.45
   1   8  -8    0.77    0.97
  -1  -8   8    0.82    0.70
  -1  -8   8    1.38    0.61
   1   8  -8    1.68    1.09
  -1  -8   8    0.59    0.66
  -1  -8   7   49.97    1.88
  -1  -8   7   39.40    2.19
   1   8  -7   40.92    3.24
  -1  -8   7   45.14    3.11
   1   8  -7   40.90    3.04
   1   8  -6  374.04    8.97
  -1  -8   6  365.67    6.38
   1   8  -6  384.85    8.47
  -1  -8   6  391.16    5.47
   1   8  -5   38.88    2.85
  -1  -8   5   42.73    2.62
   1   8  -5   44.62    2.77
  -1  -8   5   40.29    2.10
  -1  -8   5   45.64    2.03
   1   8  -4  189.87    5.27
  -1  -8   4  188.37    5.09
  -1  -8   4  181.35    4.37
   1   8  -4  196.03    5.30
   1   8  -4  182.28    5.66
  -1  -8   3   68.30    2.70
   1   8  -3   67.87    3.31
   1   8  -3   65.37    2.97
  -1  -8   3   67.12    2.84
   1   8  -3   68.39    2.60
  -1  -8   2  371.89    6.31
  -1   8   2  393.55    6.82
   1   8  -2  393.60    6.27
   1   8  -2  381.56    7.26
  -1  -8   2  361.16    6.38
   1   8  -2  373.30    6.89
  -1  -8   1  306.18    6.07
   1   8  -1  310.56    5.71
  -1   8   1  318.43    6.26
   1   8   0 4436.55   22.86
  -1   8   0 4469.58   23.95
  -1   8  -1  615.55    9.10
  -1  -8  -1  610.55    7.62
  -1   8  -2  277.69    6.35
  -1   8  -2  275.30    4.61
   1   8   2  296.78    6.43
  -1  -8  -2  290.69    4.80
  -1  -8  -3   95.88    2.49
   1  -8   3   96.77    3.41
  -1   8  -3   97.64    2.35
   1  -8   3   97.45    3.84
   1   8   3  102.09    4.01
  -1   8  -4  872.98    5.93
   1  -8   4  880.05   12.09
   1   8   4  867.81   12.26
  -1   8  -4  877.29   10.73
   1  -8   4  879.01   10.16
   1  -8   4  884.03   11.91
  -1   8  -5  134.10    4.38
   1  -8   5  131.48    4.96
   1   8   5  125.62    4.90
   1  -8   5  140.36    4.09
   1  -8   5  130.60    4.81
  -1   8  -5  128.87    4.24
   1   8   5  123.24    2.53
   1  -8   6   11.79    1.24
   1  -8   6   13.02    1.66
   1  -8   6   11.28    1.61
   1   8   6    9.81    0.73
   1   8   6   13.08    1.76
  -1   8  -6   11.70    1.43
  -1   8  -7  117.79    4.27
   1   8   7  100.72    2.30
   1  -8   7  121.85    3.95
   1  -8   7  121.33    5.17
   1  -8   7  110.55    4.59
  -1  -8  -7  120.01    2.86
   1   8   7  105.61    4.88
   1  -8   7  115.44    5.00
  -1   8  -8    1.54    0.69
   1  -8   8    0.44    0.68
   1  -8   8    0.29    0.76
   1   8   8    1.64    0.93
  -1  -8  -8    0.86    0.43
   1   8   8    1.48    0.35
   1  -8   8    0.29    0.64
   1  -8   9   15.94    2.20
   1   8   9   17.97    2.37
  -1   8  -9   18.47    1.91
   1  -8   9   22.30    2.36
  -1   8  -9   18.16    2.39
   1  -8   9   17.00    2.09
  -1  -8  -9   19.51    1.50
  -1  -8 -10  242.89    5.46
  -1   8 -10  228.95    6.46
   1   8  10  239.84    8.25
  -1   8 -10  245.78    8.68
   1  -8  10  241.34    8.16
  -1   8 -11   63.20    3.63
   1   8  11   62.66    4.55
  -1   8 -11   61.79    4.81
  -1  -8 -11   66.41    3.24
  -1   8 -12    2.09    0.89
   1   8  12    1.68    1.13
  -1   8 -12    2.46    1.41
  -1  -8 -12    3.04    0.86
  -1  -8 -13   11.50    1.68
  -1   8 -13    9.88    2.34
   1   8  13   11.21    2.33
  -1   8 -13   13.09    1.76
  -1  -8 -14   21.86    2.19
  -1   8 -14   19.69    3.09
   1   8  14   18.70    2.73
   1   8  15    3.92    1.50
  -1   8 -15    2.64    1.55
  -1   8 -16   64.28    5.87
   1   8  16   66.67    5.18
  -1   8 -17   10.53    2.56
  -1   9  17   -0.07    0.90
   1   9 -17    0.34    1.60
   1   9 -16    5.02    2.02
  -1   9  16    4.76    1.83
   1   9 -15   -0.20    1.53
  -1   9  15    3.54    1.70
   1   9 -15    5.24    1.90
   1  -9 -15    4.63    1.29
   1   9 -14    3.67    1.84
   1  -9 -14    6.22    1.50
  -1   9  14    2.62    1.29
   1   9 -14    1.89    1.54
   1  -9 -13   12.50    1.86
   1   9 -13   13.96    2.70
   1   9 -13   14.70    2.68
   1   9 -12    0.64    1.36
   1  -9 -12    1.04    0.78
   1   9 -12    1.09    1.23
  -1  -9  12    1.40    0.72
  -1  -9  11  125.40    4.30
   1   9 -11  120.91    6.63
   1   9 -11  132.97    6.70
   1   9 -10  268.43    9.41
  -1  -9  10  248.61    5.95
   1  -9 -10  275.54    6.93
   1   9 -10  272.90    9.07
  -1  -9   9   28.54    2.00
   1   9  -9   26.28    2.83
   1   9  -9   25.81    2.98
   1  -9  -9   27.59    2.14
   1   9  -8   33.07    3.14
  -1  -9   8   29.81    1.53
  -1  -9   8   29.88    1.98
   1   9  -8   31.02    2.88
   1   9  -7   94.50    4.59
  -1  -9   7   81.76    3.19
   1   9  -7   81.24    4.58
  -1  -9   7   91.81    2.77
  -1  -9   7   93.28    4.58
  -1  -9   6    3.56    0.70
   1   9  -6    4.09    1.35
   1   9  -6    4.82    1.23
  -1  -9   6    4.01    0.77
  -1  -9   5  153.08    5.06
   1   9  -5  145.78    5.52
  -1  -9   5  153.04    3.99
   1   9  -5  155.92    5.25
  -1  -9   5  151.09    4.18
   1   9  -4  122.83    4.39
  -1  -9   4  119.62    4.20
   1   9  -4  117.09    4.29
   1   9  -4  114.03    4.68
  -1  -9   4  118.07    3.67
  -1  -9   3  102.48    3.49
  -1   9   3  106.04    3.75
   1   9  -3  100.63    3.82
  -1  -9   3  102.89    3.70
   1   9  -3  101.37    3.29
   1   9  -3  103.86    4.24
  -1  -9   2  162.70    4.44
  -1  -9   2  150.29    4.29
   1   9  -2  158.80    4.20
   1   9  -2  156.43    4.67
  -1   9   2  164.17    4.66
  -1   9   1   12.50    1.42
  -1  -9   1   12.74    1.41
   1   9  -1   11.05    1.23
  -1  -9   1   10.21    1.24
  -1  -9   0    9.58    1.21
  -1   9   0   10.55    1.46
  -1   9  -1  163.44    5.00
  -1   9  -1  160.20    4.24
  -1  -9  -1  167.37    4.27
  -1   9  -2   15.07    1.22
  -1  -9  -2   15.01    1.22
  -1   9  -2   15.15    1.68
   1   9   2   19.35    1.91
   1  -9   3   34.18    2.17
   1  -9   3   40.92    2.60
  -1  -9  -3   40.30    1.79
  -1   9  -3   37.42    1.65
   1   9   3   44.26    2.81
   1  -9   4   34.17    2.13
  -1   9  -4   35.02    1.37
  -1   9  -4   37.23    2.41
   1  -9   4   32.09    2.41
   1   9   4   36.09    2.73
  -1   9  -5   17.93    1.72
   1   9   5   17.41    1.08
   1  -9   5   17.38    1.90
   1  -9   5   17.07    1.56
   1   9   5   18.21    2.10
   1  -9   5   18.02    1.87
   1   9   6   57.38    1.87
  -1   9  -6   58.34    3.09
   1  -9   6   65.09    3.68
   1  -9   6   64.69    3.71
   1   9   6   56.11    3.57
   1  -9   6   62.46    2.88
   1  -9   7   15.24    1.92
  -1   9  -7   10.72    1.45
   1   9   7   11.41    0.86
   1  -9   7   14.82    1.92
   1  -9   7   11.26    1.30
   1   9   7   11.59    1.85
   1  -9   7    9.72    1.64
  -1   9  -8    2.47    0.92
   1   9   8    1.68    0.94
   1  -9   8    1.59    0.65
   1   9   8    1.74    0.39
   1  -9   8    2.84    1.03
   1  -9   8    2.29    1.03
  -1  -9  -8    2.68    0.56
   1  -9   9   18.12    2.28
  -1   9  -9   16.32    1.86
   1   9   9   11.11    0.87
   1  -9   9   14.18    1.98
  -1  -9  -9   17.21    1.39
   1   9   9   13.11    2.12
  -1   9  -9   11.62    1.95
  -1  -9 -10  163.60    4.43
   1   9  10  154.72    6.88
  -1   9 -10  165.37    7.30
  -1   9 -10  153.78    5.45
   1   9  10  162.65    3.30
  -1  -9 -11  299.81    6.49
   1   9  11  260.11    4.29
   1   9  11  263.38    9.18
  -1   9 -11  285.76    9.92
  -1   9 -11  296.46    7.70
  -1  -9 -12    9.67    1.34
  -1   9 -12   10.22    2.09
   1   9  12    9.76    0.88
   1   9  12    9.82    2.08
  -1  -9 -13   76.74    3.75
   1   9  13   74.92    5.23
  -1   9 -13   76.62    5.74
   1   9  14    3.94    1.63
  -1   9 -14    3.28    1.30
  -1   9 -15    1.29    1.21
   1   9  15    3.34    1.37
  -1   9 -16    3.31    1.83
   1   9  16    3.47    1.35
  -1   9 -17    1.07    1.76
  -1  10  17    1.58    1.79
   1  10 -17    3.35    1.90
   1  10 -16    6.47    2.09
  -1  10  16    4.95    1.73
  -1  10  15    2.94    1.59
   1  10 -15    6.29    2.10
   1 -10 -15    7.78    1.66
   1 -10 -14    4.01    1.28
   1  10 -14    2.57    1.60
   1  10 -14    2.75    1.57
  -1  10  14    3.61    1.61
   1  10 -13   16.66    2.79
   1 -10 -13   21.07    2.37
   1  10 -13   16.62    2.89
  -1  10  13   11.10    2.27
  -1 -10  12    2.67    0.84
   1 -10 -12    1.41    0.92
   1  10 -12    3.98    1.71
   1  10 -12    2.88    1.58
   1  10 -11  281.47   10.18
   1 -10 -11  285.13    7.44
  -1 -10  11  253.25    6.12
   1  10 -11  271.78    9.70
  -1 -10  10   43.72    2.52
   1 -10 -10   45.95    2.95
   1  10 -10   46.75    3.96
   1  10 -10   47.97    4.20
  -1 -10   9   20.93    1.38
   1  10  -9   26.32    2.99
  -1 -10   9   21.59    1.80
   1  10  -9   28.14    2.99
   1  10  -8    1.23    0.95
  -1 -10   8    1.74    0.60
  -1 -10   8    2.96    0.64
   1  10  -8    1.48    1.08
  -1 -10   7   83.22    3.29
   1  10  -7   80.88    4.69
   1  10  -7   82.92    4.48
  -1 -10   7   92.09    4.68
  -1 -10   7   89.53    2.96
  -1 -10   6   46.01    2.43
  -1 -10   6   48.63    3.11
   1  10  -6   43.59    3.36
  -1 -10   6   43.09    2.20
   1  10  -6   44.31    3.11
  -1 -10   5   90.88    3.39
  -1 -10   5  103.16    4.26
   1  10  -5   94.16    4.63
   1  10  -5   98.45    4.19
   1  10  -5  100.96    4.40
   1  10  -4   44.79    2.77
  -1 -10   4   43.46    2.37
  -1 -10   4   43.71    2.64
   1  10  -4   41.74    2.99
  -1  10   4   45.08    2.58
   1  10  -3   40.33    2.18
  -1  10   3   38.40    2.40
  -1 -10   3   41.64    2.38
  -1 -10   3   39.96    2.43
   1  10  -3   40.40    2.60
  -1  10   2  136.02    4.47
  -1 -10   2  140.18    4.40
   1  10  -2  139.99    4.67
   1  10  -2  143.09    4.19
  -1 -10   2  142.62    4.39
  -1 -10   1  300.77    6.62
   1  10  -1  298.64    6.22
  -1  10   1  293.55    6.67
  -1 -10   1  292.01    6.54
   1  10   0  202.99    5.43
  -1 -10   0  216.55    5.36
  -1  10   0  224.14    5.63
  -1  10   0  211.95    5.79
   1  10   1  558.59    9.13
  -1  10  -1  580.69    8.40
  -1  10  -1  559.43    9.58
  -1  10  -2  112.83    3.46
  -1  10  -2  108.31    4.35
  -1 -10  -2   99.09    3.26
   1  10   2   97.52    4.10
   1 -10   2  113.18    4.15
   1 -10   3  108.78    4.00
   1  10   3  105.20    4.45
  -1 -10  -3   99.55    3.02
  -1  10  -3  103.91    2.95
   1 -10   3  114.59    4.50
  -1  10  -4   17.78    1.10
   1 -10   4   20.90    1.79
  -1  10  -4   16.20    1.71
   1 -10   4   19.16    1.91
   1  10   5  193.88    6.54
  -1  10  -5  186.44    3.12
   1 -10   5  189.96    6.15
   1 -10   5  184.37    6.24
   1  10   5  188.00    3.80
  -1  10  -5  185.24    5.55
   1 -10   5  173.89    4.94
   1 -10   6   39.28    3.03
   1 -10   6   43.95    2.52
   1 -10   6   41.65    3.15
   1  10   6   38.79    1.67
  -1  10  -6   42.03    2.76
   1  10   6   41.00    3.17
   1 -10   6   41.72    3.03
   1 -10   7   18.80    1.70
   1  10   7   15.42    1.05
   1  10   7   17.00    2.19
   1 -10   7   19.20    2.26
   1 -10   7   18.12    2.18
   1 -10   8    1.88    0.96
  -1  10  -8    1.75    0.87
   1 -10   8    1.35    0.68
   1 -10   8    2.13    0.91
   1  10   8    2.53    0.50
  -1 -10  -8    2.24    0.55
   1  10   8    1.21    1.02
   1  10   9   38.91    1.63
   1  10   9   38.72    3.51
  -1  10  -9   36.09    3.41
  -1 -10  -9   37.29    1.94
   1  10  10    5.78    0.69
  -1  10 -10    5.65    1.72
  -1 -10 -10    5.03    0.97
   1  10  10    6.15    1.80
  -1 -10 -11  190.96    5.05
   1  10  11  175.42    7.69
   1  10  11  176.16    3.37
  -1  10 -11  186.42    8.20
   1  10  12    2.97    0.48
   1  10  12    4.68    1.71
  -1  10 -12    4.50    1.78
  -1 -10 -12    5.06    1.00
  -1  10 -13    7.24    2.03
  -1 -10 -13    8.93    1.43
   1  10  13    9.88    2.21
   1  10  14    1.86    1.28
  -1  10 -14    2.64    1.53
   1  10  15    2.47    1.38
  -1  10 -15    6.44    1.99
  -1  10 -16    2.12    1.55
   1  10  16   -3.16    1.29
  -1  11  17    1.32    1.11
  -1  11  16    5.43    1.71
   1  11 -16    5.40    2.35
   1 -11 -15    3.43    1.25
  -1  11  15    4.84    1.67
   1  11 -15    2.66    1.90
   1  11 -14    3.60    1.90
   1 -11 -14    3.29    1.07
  -1  11  14    5.08    1.76
   1 -11 -13    2.71    1.07
  -1  11  13    0.10    1.25
   1  11 -13    1.81    1.36
   1  11 -13   -0.22    1.33
   1  11 -12   12.54    2.50
   1  11 -12   12.52    2.65
   1 -11 -12   14.78    1.91
   1 -11 -11  131.14    5.08
   1  11 -11  120.83    6.67
   1  11 -11  114.28    6.71
  -1 -11  11  112.76    4.14
  -1 -11  10   24.89    1.99
   1  11 -10   27.66    3.37
   1  11 -10   25.98    3.05
   1 -11 -10   25.92    2.26
   1  11  -9    5.38    1.61
  -1 -11   9    6.27    0.88
  -1 -11   9    5.54    1.00
   1  11  -9    7.41    1.95
   1  11  -8  139.73    6.51
  -1 -11   8  141.57    3.84
   1  11  -8  143.76    6.24
  -1 -11   8  137.75    4.38
  -1 -11   7   67.57    2.79
   1  11  -7   76.58    4.65
  -1 -11   7   70.51    3.13
   1  11  -7   70.21    4.19
  -1 -11   6   49.86    2.53
  -1 -11   6   51.10    3.27
  -1 -11   6   48.86    2.59
   1  11  -6   46.72    3.60
   1  11  -6   49.76    3.38
  -1 -11   5  184.43    5.02
   1  11  -5  180.79    5.85
  -1 -11   5  186.09    5.89
   1  11  -5  171.62    6.35
  -1  11   5  185.70    5.41
  -1  11   4   61.91    3.15
  -1 -11   4   66.47    3.10
   1  11  -4   61.94    2.81
  -1 -11   4   64.37    3.32
   1  11  -4   66.48    3.49
   1  11  -3    5.64    1.16
  -1 -11   3    6.40    1.09
  -1  11   3    5.60    1.04
  -1 -11   3    3.54    0.83
   1  11  -3    5.77    0.99
   1  11  -2  105.03    4.19
  -1 -11   2  103.06    4.24
  -1  11   2  104.11    4.11
   1  11  -2  102.38    3.73
  -1 -11   2  104.50    4.02
  -1 -11   2  103.13    3.92
  -1  11   1  117.91    4.45
  -1 -11   1  115.33    4.34
  -1  11   1  113.05    4.54
  -1 -11   1  109.98    4.25
   1  11  -1  111.79    4.02
  -1  11   0    2.76    0.97
  -1  11   0    2.49    0.84
  -1 -11   0    2.90    0.90
  -1 -11   0    1.76    0.74
   1  11   0    2.95    1.10
  -1  11  -1    7.43    1.14
  -1 -11  -1    6.48    1.03
  -1  11  -1    7.99    1.43
  -1  11  -2    2.75    0.80
  -1 -11  -2    3.39    0.77
   1  11   2    3.12    1.26
   1 -11   2    2.54    0.75
  -1 -11  -3    8.15    0.99
   1  11   3    6.68    1.31
  -1  11  -3    6.54    0.87
   1 -11   3    7.25    1.24
   1 -11   3    4.50    0.99
  -1  11  -4    0.27    0.65
   1 -11   4    0.75    0.56
  -1  11  -4    0.86    0.46
   1 -11   4    0.71    0.64
   1  11   4    1.31    0.99
  -1  11  -5   12.19    0.91
   1 -11   5   13.46    1.53
  -1  11  -5   11.87    1.61
   1  11   5   10.20    1.76
   1 -11   5   12.66    1.82
   1 -11   5   13.47    1.73
   1 -11   6    3.73    0.99
   1  11   6    3.71    1.20
   1 -11   6    2.84    0.87
   1 -11   6    2.19    0.84
   1  11   6    3.35    0.64
   1 -11   6    3.64    1.09
  -1  11  -6    3.56    1.12
   1 -11   7   44.21    3.43
   1 -11   7   38.02    3.20
   1  11   7   36.83    1.72
   1  11   7   35.93    3.19
  -1  11  -7   42.43    2.91
   1 -11   7   43.82    2.62
   1 -11   8   11.76    1.42
   1  11   8   11.20    0.94
   1  11   8   10.06    1.87
  -1  11  -8   12.71    2.01
  -1  11  -9   15.97    2.39
   1  11   9   15.77    2.46
  -1 -11  -9   13.41    1.24
   1 -11   9   12.84    1.56
   1  11   9   15.31    1.08
   1  11  10   11.75    2.39
   1  11  10   10.34    0.89
  -1  11 -10   13.77    2.45
  -1 -11 -10   11.04    1.24
  -1  11 -11   20.27    3.04
   1  11  11   23.80    3.18
  -1 -11 -11   17.62    1.65
   1  11  11   20.67    1.17
  -1 -11 -12    8.85    1.21
   1  11  12   11.26    2.24
  -1  11 -12    8.45    2.13
  -1 -11 -13    8.71    1.32
  -1  11 -13    6.55    1.94
   1  11  13    7.04    2.02
  -1  11 -14    2.85    1.55
   1  11  14    1.81    1.16
   1  11  15    5.03    1.92
  -1  11 -15    1.93    1.50
   1  11  16    7.55    1.83
  -1  11 -16    4.35    2.17
  -1  12  18   12.70    2.79
  -1  12  17    7.61    2.51
   1  12 -16   25.56    3.86
  -1  12  16   21.26    3.51
   1 -12 -15   31.79    3.10
  -1  12  15   25.04    3.77
   1  12 -15   30.06    4.10
  -1  12  14    8.22    2.20
   1  12 -14    7.76    2.28
   1 -12 -14   11.84    1.88
   1  12 -13   12.92    2.75
  -1  12  13   14.26    2.84
   1 -12 -13   12.73    1.84
   1  12 -12   38.02    4.07
  -1  12  12   37.09    4.24
   1 -12 -12   42.20    3.04
   1  12 -11   11.84    2.42
   1 -12 -11   11.08    1.69
  -1 -12  11    9.65    1.37
  -1 -12  10   19.18    1.48
  -1 -12  10   20.52    1.85
   1  12 -10   22.93    3.16
   1  12 -10   22.27    2.99
  -1 -12   9    6.91    1.11
   1  12  -9    8.98    2.06
  -1 -12   9    6.27    0.94
   1  12  -9    6.15    1.55
   1  12  -8    2.82    1.40
   1  12  -8    3.02    1.32
  -1 -12   8    4.47    0.95
  -1 -12   8    4.85    0.90
  -1 -12   7    3.49    0.83
   1  12  -7    6.24    1.45
  -1  12   7    6.78    1.23
  -1 -12   7    5.16    0.93
  -1 -12   6   93.01    3.72
  -1 -12   6   98.97    3.78
  -1  12   6   92.10    4.00
  -1 -12   6   89.46    4.42
  -1  12   5    4.06    1.12
  -1 -12   5    8.42    1.20
  -1 -12   5    5.48    1.14
   1  12  -5    6.69    1.36
  -1 -12   4  204.83    5.66
  -1  12   4  216.55    6.04
  -1 -12   4  221.71    6.38
   1  12  -4  216.44    6.46
   1  12  -4  216.81    5.40
   1  12  -3   21.86    2.13
  -1 -12   3   20.15    1.88
  -1  12   3   19.89    1.92
   1  12  -3   20.17    1.75
  -1 -12   3   22.04    1.97
  -1  12   2  211.30    6.64
  -1 -12   2  213.07    5.99
  -1  12   2  213.25    6.12
  -1 -12   2  214.53    6.40
   1  12  -2  209.71    5.51
   1  12  -2  206.53    6.09
  -1 -12   1   22.97    2.10
   1  12  -1   26.05    2.09
  -1  12   1   24.17    2.18
  -1 -12   1   23.68    2.16
  -1  12   1   21.34    2.14
   1  12   0   89.59    3.89
  -1 -12   0   93.66    3.96
  -1  12   0   87.68    3.93
  -1 -12   0   89.25    3.80
  -1  12   0   86.52    4.03
  -1 -12   0   92.02    4.19
  -1 -12  -1    1.83    0.65
  -1  12  -1    1.80    0.95
   1  12   1    2.71    0.96
  -1  12  -1    3.10    0.86
  -1 -12  -2  247.83    5.82
   1  12   2  262.28    7.16
   1 -12   2  241.28    6.64
  -1  12  -2  245.84    5.70
   1 -12   3   21.33    2.02
   1  12   3   22.55    2.29
  -1 -12  -3   22.32    1.68
  -1  12  -3   19.97    1.55
  -1  12  -4  104.24    3.10
  -1  12  -4   98.32    4.38
   1  12   4  111.42    5.08
   1 -12   4  104.96    4.79
   1 -12   4  111.54    4.42
   1  12   5   12.81    2.07
   1 -12   5   12.02    1.76
  -1  12  -5   11.76    1.00
   1 -12   5   11.98    1.53
   1 -12   5    9.57    1.66
  -1  12  -5   11.26    1.69
   1 -12   6    4.62    1.03
   1  12   6    4.22    1.40
   1  12   6    4.22    0.78
   1 -12   6    3.43    1.19
   1 -12   6    2.42    1.05
  -1  12  -6    3.87    1.06
  -1  12  -7    3.95    1.07
   1  12   7    4.88    0.75
   1 -12   7    4.29    1.02
   1  12   7    5.53    1.44
   1 -12   8    1.22    0.65
   1  12   8    0.81    0.41
   1  12   8    1.79    1.39
  -1 -12  -9    9.48    1.04
  -1  12  -9    7.82    1.91
   1 -12   9    9.18    1.38
   1  12   9    9.64    0.93
   1  12   9    9.31    2.03
  -1  12 -10  219.36    8.85
   1  12  10  229.76    8.94
  -1 -12 -10  233.97    5.11
   1  12  10  225.98    3.98
   1  12  11   16.81    2.79
  -1  12 -11   15.42    2.66
   1  12  11   13.70    0.94
  -1 -12 -11   12.31    1.36
  -1 -12 -12   49.05    2.69
   1  12  12   55.06    4.72
  -1  12 -12   50.87    4.68
   1  12  13   14.35    2.65
  -1  12 -13   17.35    2.97
  -1  12 -14   52.66    5.22
   1  12  14   51.88    4.82
   1  12  15    2.59    1.62
  -1  12 -15    5.63    1.87
   1  12  16    7.83    2.13
  -1  12 -16   14.29    3.32
   1  12  17    3.68    1.68
  -1  13  17   -0.83    0.98
  -1  13  16    3.56    1.90
   1  13 -16    2.87    1.74
  -1  13  15   10.89    2.70
   1  13 -15    6.11    2.21
   1  13 -14   10.16    2.54
  -1  13  14    9.03    2.53
   1 -13 -14    6.72    1.51
   1  13 -13    2.26    1.80
  -1  13  13    2.88    1.72
   1 -13 -13    5.39    1.34
   1  13 -12    1.26    1.34
  -1  13  12    1.07    1.37
   1 -13 -12    0.75    0.77
  -1 -13  11   58.12    3.12
  -1  13  11   59.91    5.26
   1 -13 -11   71.19    3.82
   1  13 -11   66.32    5.15
   1  13 -10   59.96    4.68
  -1 -13  10   58.02    3.08
  -1 -13  10   58.62    2.66
  -1  13  10   61.41    5.10
  -1 -13   9   22.09    1.72
  -1 -13   9   21.65    1.91
   1  13  -9   24.54    3.01
  -1  13   9   27.61    2.43
   1  13  -8   -0.02    1.15
  -1 -13   8   -0.26    0.62
  -1 -13   8   -0.01    0.46
  -1  13   8    0.53    0.69
  -1 -13   7    8.32    1.21
  -1  13   7    7.85    1.34
  -1 -13   7   10.44    1.34
  -1 -13   6    3.92    1.16
  -1  13   6    3.83    1.06
   1  13  -6    2.17    1.03
  -1 -13   6    2.79    0.88
  -1 -13   6    4.11    0.99
   1  13  -5  101.83    4.71
  -1  13   5  104.53    4.38
  -1 -13   5  105.39    4.70
  -1 -13   5   98.17    4.05
  -1 -13   4   34.31    2.44
   1  13  -4   35.24    2.35
  -1  13   4   39.64    3.42
   1  13  -4   33.95    2.74
  -1  13   4   36.76    2.63
  -1 -13   4   37.58    2.72
   1  13  -3    9.33    1.32
   1  13  -3    9.73    1.57
  -1 -13   3   11.03    1.49
  -1 -13   3    8.79    1.36
  -1  13   3   11.71    1.60
  -1  13   3    9.06    1.63
   1  13  -2  104.05    4.07
  -1  13   2  106.54    4.54
  -1 -13   2  102.02    4.36
  -1  13   2   99.49    4.74
  -1 -13   2  111.02    4.82
   1  13  -2  101.91    4.47
   1 -13  -1  242.19    6.66
  -1 -13   1  237.29    6.81
   1  13  -1  245.48    6.47
  -1  13   1  227.87    6.70
  -1  13   1  233.96    6.94
  -1 -13   1  237.04    6.79
  -1 -13   1  251.95    7.01
  -1 -13   0    6.93    1.19
   1  13   0   10.15    1.58
  -1 -13   0    7.48    1.40
  -1  13   0    9.16    1.48
  -1  13   0    8.78    1.54
  -1 -13   0   10.97    1.54
   1  13   1   31.87    2.66
  -1 -13  -1   30.38    2.28
  -1  13  -1   26.30    2.19
  -1  13  -1   26.88    2.44
   1 -13   2   22.39    2.21
  -1  13  -2   21.52    1.82
   1  13   2   19.37    2.23
  -1 -13  -2   19.46    1.74
  -1  13  -3   17.62    1.52
   1 -13   3   17.34    1.94
  -1 -13  -3   18.27    1.61
   1  13   3   16.41    2.11
  -1  13  -4   13.39    1.80
  -1  13  -4   14.73    1.30
   1 -13   4   14.44    1.71
   1  13   4   15.21    2.03
   1 -13   4   12.97    1.76
   1 -13   5  315.05    9.06
   1 -13   5  300.87    7.46
  -1  13  -5  292.82    5.11
   1  13   5  286.25    8.65
   1 -13   5  300.91    8.53
  -1  13  -5  284.92    7.73
   1 -13   6    6.71    1.22
  -1  13  -6    6.98    1.47
   1  13   6    7.07    1.67
   1  13   7   50.57    4.00
  -1  13  -7   48.13    3.38
   1  13   7   53.11    2.36
   1 -13   7   47.17    2.94
   1  13   8   81.81    2.80
   1 -13   8   79.46    3.79
   1  13   8   82.65    5.20
   1 -13   9    4.36    1.07
   1  13   9    5.91    0.79
  -1 -13 -10  117.97    3.70
   1  13  10  111.57    6.44
   1  13  10  112.83    2.92
   1 -13  10  107.30    4.55
  -1  13 -11   12.02    2.58
   1  13  11    7.10    0.71
  -1 -13 -11    7.31    1.12
   1  13  11   11.80    2.54
  -1  13 -12    8.22    2.18
   1  13  12    9.42    2.22
  -1 -13 -12    7.05    1.09
  -1  13 -13   12.04    2.56
   1  13  13    8.26    2.17
   1  13  14    4.55    1.75
  -1  13 -14    1.00    1.37
  -1  13 -15    0.19    1.11
   1  13  15    2.38    1.28
   1  13  16    3.94    1.65
  -1  13 -16   -4.63    1.91
   1  13  17    1.55    1.27
  -1  14  17   -0.87    1.07
  -1  14  16    2.33    1.59
   1  14 -16    1.47    1.60
   1  14 -15   16.18    3.44
  -1  14  15   14.99    3.01
   1 -14 -14   21.27    2.43
  -1  14  14   17.36    3.29
   1  14 -14   16.47    3.17
   1  14 -13   64.29    5.67
   1 -14 -13   61.28    3.81
  -1  14  13   63.49    5.66
  -1  14  13   67.68    3.94
  -1  14  12    8.18    1.42
  -1  14  12    6.66    2.01
   1 -14 -12   10.08    1.69
   1  14 -12    6.37    2.13
  -1  14  11   96.68    4.64
  -1  14  11   91.29    6.46
   1  14 -11   93.95    6.19
  -1  14  10   31.88    3.79
  -1 -14  10   23.43    1.81
  -1 -14  10   26.45    2.20
  -1  14  10   32.76    2.70
   1  14 -10   25.37    3.22
  -1  14   9    7.81    2.14
  -1 -14   9    5.38    0.98
  -1 -14   9    6.36    1.18
   1  14  -9    4.97    1.61
  -1  14   9    5.00    1.23
  -1 -14   8   -0.10    0.50
  -1  14   8   -0.81    1.36
  -1  14   8    0.21    0.56
  -1 -14   8   -0.14    0.54
  -1 -14   7   17.14    1.75
  -1  14   7   21.67    2.83
  -1  14   7   19.47    2.06
  -1 -14   7   15.31    1.71
   1  14  -6    4.44    1.40
  -1 -14   6    3.74    1.00
  -1  14   6    5.99    1.61
  -1 -14   6    2.92    0.88
  -1  14   6    3.59    1.06
  -1 -14   5   16.92    1.97
  -1  14   5   15.06    1.81
   1  14  -5   18.24    2.22
  -1  14   5   15.23    2.39
   1  14  -5   15.31    1.60
  -1 -14   5   13.53    1.63
   1  14  -4    6.78    1.18
  -1  14   4    5.97    1.26
  -1  14   4    8.86    1.92
  -1 -14   4    8.30    1.39
   1  14  -4    7.86    1.42
  -1 -14   4    8.62    1.41
   1  14  -3  184.00    5.46
  -1 -14   3  195.08    6.76
  -1  14   3  193.03    7.05
  -1 -14   3  194.81    6.23
  -1 -14   3  189.59    6.05
   1  14  -3  198.99    6.58
  -1  14   3  188.89    6.17
  -1 -14   2   45.31    3.22
   1  14  -2   35.03    2.53
  -1  14   2   40.77    3.20
  -1  14   2   43.53    3.07
  -1 -14   2   41.19    2.95
  -1 -14   1  489.64   10.11
  -1  14   1  481.55   10.06
  -1  14   1  473.33   10.15
   1  14  -1  485.78    9.46
  -1 -14   1  476.42    9.98
  -1  14   0  172.17    6.14
   1  14   0  170.83    5.83
  -1  14   0  174.73    5.92
  -1 -14   0  177.78    5.92
  -1 -14   0  176.30    5.88
  -1 -14   0  173.09    6.19
  -1  14  -1  194.63    6.76
  -1  14  -1  186.45    5.82
   1  14   1  203.77    6.62
  -1 -14  -1  199.24    6.05
  -1 -14  -2    2.53    0.80
   1  14   2    2.75    1.21
  -1  14  -2    2.22    0.84
  -1  14  -3   92.77    3.58
   1  14   3   98.79    4.96
   1 -14   3   98.46    4.56
  -1 -14  -3   96.31    3.79
   1 -14   4   44.32    3.33
   1 -14   4   42.21    2.97
  -1 -14  -4   45.93    2.52
  -1  14  -4   44.20    3.21
   1  14   4   42.43    3.38
  -1  14  -4   40.41    2.24
  -1  14  -5    7.14    1.49
  -1  14  -5    7.88    0.96
   1 -14   5    9.53    1.49
   1  14   5    6.98    1.60
  -1  14  -6    9.63    1.64
   1 -14   6    9.89    1.50
   1  14   6   11.45    2.02
   1  14   7   31.68    3.20
  -1  14  -7   28.04    2.64
   1 -14   7   29.74    2.42
   1  14   8    3.87    1.47
   1 -14   8    5.38    1.18
   1 -14   9    2.39    0.78
   1  14   9    3.43    1.48
   1 -14  10   11.88    1.75
   1  14  10   12.05    2.50
  -1 -14 -10   12.16    1.30
   1  14  11  113.87    6.88
  -1 -14 -11  119.39    3.90
  -1 -14 -12    1.92    0.65
   1  14  12    3.59    1.52
   1  14  13   11.73    2.46
  -1  14 -14   19.01    3.43
   1  14  14   20.22    3.23
  -1  14 -15    0.09    1.06
   1  14  15    1.04    1.16
   1  14  16    4.92    1.78
  -1  14 -16   11.88    3.02
   1  14  17   -0.56    1.10
  -1  15  17    0.03    1.01
   1  15 -16    1.09    1.91
  -1  15  16    3.42    1.94
   1  15 -15    6.48    2.51
  -1  15  15    5.64    1.98
  -1  15  14    5.19    2.10
   1 -15 -14    4.32    1.27
   1  15 -14    6.75    2.44
   1 -15 -13   19.53    2.29
   1  15 -13   17.58    3.19
  -1  15  13   16.52    3.12
  -1  15  12    2.85    1.60
  -1  15  12    1.42    0.89
   1 -15 -12    3.67    1.20
   1  15 -12    1.95    1.61
  -1  15  11   58.63    3.71
   1  15 -11   51.68    4.80
  -1  15  11   52.66    5.13
  -1 -15  10   49.05    2.98
  -1  15  10   50.79    4.84
  -1  15  10   47.33    3.30
  -1 -15  10   47.04    2.67
  -1  15   9   62.55    3.74
  -1 -15   9   53.81    3.15
  -1  15   9   61.62    5.12
  -1 -15   9   50.56    2.86
  -1 -15   8    1.96    0.85
  -1  15   8    1.77    1.35
  -1  15   8    2.29    0.89
  -1 -15   8    2.48    0.82
  -1  15   7  113.61    6.49
  -1 -15   7  102.97    4.36
  -1  15   7  113.82    4.92
  -1 -15   7  105.38    4.45
  -1  15   6   43.85    3.93
  -1 -15   6   38.45    2.77
  -1  15   6   37.20    2.86
   1  15  -6   38.76    3.21
  -1 -15   6   39.54    2.77
  -1 -15   5    2.42    0.97
  -1 -15   5    3.27    0.99
  -1  15   5    2.31    0.91
   1  15  -5    3.02    0.82
  -1  15   5    3.95    1.50
   1  15  -5    3.61    1.28
  -1 -15   4   50.44    3.23
  -1  15   4   56.58    3.52
  -1 -15   4   54.68    3.88
  -1  15   4   47.40    3.94
  -1 -15   4   52.57    3.45
   1  15  -4   54.14    3.61
   1  15  -4   49.95    2.96
  -1 -15   3   50.15    3.29
  -1  15   3   53.43    3.46
  -1 -15   3   52.72    3.67
  -1  15   3   45.59    3.65
  -1 -15   3   48.03    3.23
   1  15  -3   49.28    3.45
   1  15  -3   46.41    2.90
  -1 -15   2   10.07    1.79
  -1 -15   2    8.74    1.52
  -1  15   2   11.14    1.80
   1  15  -2   10.91    1.72
  -1 -15   2   10.64    1.83
  -1  15   2   10.36    1.78
  -1  15   1 1678.57   19.30
  -1  15   1 1694.76   19.73
  -1 -15   1 1695.91   19.38
  -1 -15   1 1665.98   19.37
  -1 -15   0   29.52    2.88
   1  15   0   36.92    3.15
  -1  15   0   33.41    2.96
  -1 -15   0   36.80    2.97
  -1  15   0   38.59    3.25
   1  15   1 1073.43   15.43
  -1 -15  -1 1121.20   14.77
  -1 -15  -1 1133.67   16.81
  -1  15  -1 1088.49   14.39
   1  15   2   63.95    4.10
  -1 -15  -2   64.47    3.46
  -1  15  -2   65.21    3.39
   1  15   3  131.14    5.84
   1 -15   3  138.72    5.57
  -1  15  -3  126.46    4.41
  -1 -15  -3  131.84    4.66
  -1 -15  -4    6.71    1.10
   1 -15   4    8.29    1.52
  -1  15  -4    6.34    1.07
  -1  15  -4    7.75    1.72
   1  15   4    9.18    2.01
  -1  15  -5    3.77    0.80
   1 -15   5    1.88    0.90
   1  15   5    2.32    1.23
  -1  15  -5    3.41    1.23
  -1  15  -6   19.34    1.43
   1  15   6   18.59    2.60
  -1  15  -6   20.26    2.39
   1 -15   6   22.59    2.21
  -1  15  -7    5.03    1.40
   1  15   7    5.89    1.76
   1 -15   7    4.55    1.15
  -1  15  -8   26.27    2.73
   1  15   8   30.55    3.40
   1 -15   8   32.79    2.66
   1 -15   9   16.91    1.98
   1  15   9   23.43    3.14
   1  15  10  149.82    7.74
   1 -15  10  156.83    5.74
  -1 -15 -10  170.80    4.60
   1  15  11  118.82    7.18
  -1 -15 -11  105.90    3.70
   1  15  12    2.22    1.44
   1  15  13   26.93    3.73
   1  15  14    0.14    1.04
   1  15  15    1.02    1.32
   1  15  16    0.76    1.31
   1  15  17    7.69    2.30
  -1  16  17   -0.67    1.46
  -1  16  16   23.34    4.01
  -1  16  15    5.60    2.19
   1  16 -15    7.20    2.46
   1  16 -14    5.47    2.35
  -1  16  14    5.23    1.97
  -1  16  13    0.32    1.69
   1 -16 -13    2.70    1.06
   1 -16 -12   34.24    2.84
  -1  16  12   32.07    2.78
  -1  16  12   33.46    4.36
  -1  16  11   35.39    4.36
  -1  16  11   29.55    2.74
  -1  16  10  105.40    6.99
  -1 -16  10   97.65    3.99
  -1 -16  10   92.89    4.19
  -1  16  10  106.38    4.98
  -1 -16   9    9.63    1.44
  -1 -16   9    6.39    1.25
  -1  16   9    6.57    2.14
  -1  16   9    7.20    1.46
  -1 -16   8    0.45    0.73
  -1 -16   8    0.49    0.78
  -1  16   8    1.63    0.90
  -1  16   8    0.12    1.23
  -1  16   7   18.79    2.13
  -1 -16   7   24.55    2.31
  -1  16   7   23.74    3.08
  -1 -16   7   21.73    2.17
   1  16  -7   22.50    2.70
  -1  16   6   59.45    3.70
  -1 -16   6   58.65    3.50
  -1  16   6   52.33    4.53
   1  16  -6   60.60    4.04
  -1 -16   6   62.50    3.65
   1  16  -5    9.15    1.39
  -1  16   5    6.82    1.35
   1  16  -5    8.08    1.64
  -1 -16   5    9.81    1.54
  -1  16   5    7.60    1.83
   1  16  -4  225.11    7.57
  -1  16   4  225.72    7.15
  -1 -16   4  226.15    7.04
  -1  16   4  219.02    8.26
   1  16  -4  217.06    6.23
  -1 -16   4  235.03    7.47
   1  16  -3   14.82    1.78
  -1  16   3   16.24    2.07
   1  16  -3   16.57    2.17
  -1  16   3   15.37    2.50
  -1 -16   3   16.31    1.99
  -1 -16   3   13.17    1.99
  -1 -16   3   16.95    2.28
  -1 -16   3   16.70    2.02
   1  16  -2  385.57    8.74
  -1  16   2  404.84   10.43
  -1 -16   2  398.89    9.66
  -1 -16   2  405.19   10.09
  -1  16   2  401.25    9.72
   1 -16  -1  144.76    5.75
  -1 -16   1  142.14    5.97
   1  16  -1  147.50    5.66
  -1  16   1  153.83    6.15
  -1 -16   1  159.30    6.22
  -1  16   1  146.12    6.08
  -1 -16   1  145.74    6.03
  -1 -16   0  764.42   13.20
  -1  16   0  746.70   13.67
  -1  16   0  751.48   13.02
   1  16   0  757.15   13.02
   1 -16   0  809.59   13.78
  -1 -16   0  789.51   14.11
   1  16   1  345.10    9.10
  -1  16  -1  326.43    8.17
  -1  16  -2  267.86    6.98
  -1 -16  -2  272.45    8.83
   1  16   2  272.09    8.33
   1 -16   3   12.47    1.93
  -1 -16  -3   17.19    1.80
  -1  16  -3   14.81    1.68
   1  16   3   15.86    2.29
   1 -16   4  379.51    9.43
  -1  16  -4  356.03    7.18
   1  16   4  365.57   10.35
  -1 -16  -4  350.80    7.56
  -1  16  -5   26.66    1.90
   1 -16   5   28.51    2.62
   1  16   5   25.31    2.93
  -1  16  -5   26.55    2.71
   1 -16   6   13.29    1.87
  -1  16  -6   12.35    2.01
  -1  16  -6   13.12    1.27
   1  16   6   14.96    2.47
   1  16   7    7.67    1.96
   1 -16   7    6.20    1.29
  -1  16  -7    5.30    1.46
   1  16   8    3.06    1.34
   1 -16   8    3.04    0.96
  -1  16  -8    2.11    1.19
   1  16   9    6.57    1.91
   1  16  10   75.87    5.73
   1  16  11   20.75    3.17
  -1 -16 -11   25.10    1.90
   1  16  12   -0.60    1.23
   1  16  13    5.70    2.10
   1  16  14   15.54    2.84
   1  16  15    8.53    2.31
   1  16  16   30.33    4.34
   1  16  17    7.94    2.42
  -1  17  16    1.82    1.62
  -1  17  15    3.72    1.82
  -1  17  14   -1.56    1.55
  -1  17  13   10.88    2.80
   1 -17 -13   10.34    1.80
  -1  17  12   -0.13    0.75
   1 -17 -12    0.57    0.71
  -1  17  12   -1.42    1.69
  -1  17  11   23.48    3.61
  -1  17  11   28.80    2.74
  -1  17  10  135.53    5.74
  -1 -17  10  133.84    4.90
  -1  17  10  139.36    8.18
  -1 -17   9   13.22    1.75
  -1  17   9   10.67    1.68
  -1 -17   9   15.99    1.83
  -1  17   9    9.91    2.55
  -1  17   8   93.42    4.76
  -1 -17   8   92.00    4.33
  -1  17   8   95.60    6.39
  -1 -17   8   89.64    4.36
  -1 -17   7   15.45    1.90
  -1 -17   7   11.99    1.69
   1  17  -7   12.99    2.23
  -1  17   7   12.00    1.81
  -1  17   7   13.25    2.63
  -1 -17   6  141.39    5.59
  -1  17   6  147.95    5.96
  -1 -17   6  143.52    5.69
  -1  17   6  139.53    7.20
   1  17  -6  144.49    6.39
  -1  17   5   46.72    3.41
  -1 -17   5   46.65    3.34
   1  17  -5   44.11    3.59
   1  17  -5   44.14    2.89
  -1  17   5   47.43    4.16
  -1 -17   4   11.31    1.77
   1  17  -4   12.68    2.04
   1  17  -4   11.22    1.63
  -1  17   4   10.41    1.68
  -1  17   4   10.58    2.16
   1  17  -3   10.47    1.87
   1  17  -3    9.81    1.57
  -1 -17   3    8.04    1.53
  -1  17   3   10.69    1.80
  -1 -17   3   10.13    1.66
  -1  17   3    7.84    1.82
  -1 -17   2   27.96    2.79
   1  17  -2   27.56    2.58
  -1 -17   2   28.79    2.82
  -1  17   2   25.72    2.73
  -1  17   2   25.79    2.91
  -1 -17   2   26.34    2.82
   1  17  -1    6.66    1.60
  -1 -17   1    4.28    1.42
  -1  17   1    4.09    1.47
  -1  17   1    3.85    1.41
  -1 -17   1    4.34    1.29
   1 -17  -1    3.75    1.13
  -1 -17   1    6.68    1.63
  -1 -17   0   28.11    2.94
  -1 -17   0   27.87    2.70
   1  17   0   26.45    2.77
  -1  17   0   25.02    2.69
  -1 -17   0   27.49    2.80
   1 -17   0   21.88    2.51
  -1  17   0   26.89    2.90
  -1  17  -1   38.27    3.02
   1  17   1   46.05    3.58
  -1 -17  -1   48.84    3.82
   1  17   2  155.21    6.48
  -1  17  -2  155.31    5.58
   1  17   3   32.70    3.22
  -1  17  -3   29.50    2.40
  -1  17  -4  189.95    5.53
   1  17   4  197.42    7.78
  -1 -17  -4  187.99    5.77
  -1  17  -5    6.47    1.08
   1  17   5    8.53    2.00
  -1  17  -5    7.61    1.77
  -1  17  -6   38.88    2.24
   1  17   6   41.12    3.88
  -1  17  -6   42.02    3.51
   1  17   7   32.05    3.63
  -1  17  -7   26.35    2.84
  -1  17  -8   35.40    3.30
   1  17   8   36.21    3.87
   1  17   9    6.01    1.94
   1  17  10   52.74    4.98
  -1 -17 -11   63.70    2.95
   1  17  11   49.27    4.91
   1  17  12   -2.87    1.84
   1  17  13   52.19    5.22
   1  17  14    2.49    1.53
   1  17  15    0.31    1.20
   1  17  16    3.89    1.95
   1  17  17   -0.82    1.32
  -1  18  16    5.17    2.13
  -1  18  15    2.63    1.76
  -1  18  14    1.49    1.34
  -1  18  13    7.28    2.47
   1 -18 -13   14.36    2.02
  -1  18  12    0.12    1.37
  -1  18  11   86.99    4.74
  -1  18  11   75.82    6.32
  -1  18  10    6.75    1.49
  -1  18  10    6.32    2.35
  -1  18   9    4.78    1.89
  -1  18   9    2.84    1.10
  -1 -18   9    1.78    0.82
  -1 -18   9    3.06    1.08
  -1 -18   8   13.85    1.83
  -1  18   8   16.65    2.15
  -1  18   8   14.99    2.75
  -1 -18   8   14.27    1.88
  -1  18   7    7.07    2.13
   1  18  -7    8.99    2.00
  -1  18   7   10.40    1.85
  -1 -18   7    8.71    1.56
  -1 -18   7    9.60    1.64
  -1  18   6    2.10    1.47
  -1 -18   6    2.60    0.95
   1  18  -6    2.99    1.48
  -1  18   6    2.73    1.24
  -1 -18   6    3.20    1.16
   1  18  -5   34.23    2.66
   1  18  -5   30.66    3.10
  -1 -18   5   29.31    2.75
  -1  18   5   31.95    3.01
  -1  18   5   35.11    3.80
   1  18  -4   30.38    2.57
  -1 -18   4   31.87    2.89
  -1  18   4   33.00    3.54
  -1  18   4   29.30    2.86
   1  18  -4   27.13    2.91
  -1 -18   3   44.96    3.49
  -1  18   3   40.70    3.35
   1  18  -3   39.68    3.44
  -1  18   3   40.06    3.66
   1  18  -3   40.71    3.03
  -1  18   2   51.51    4.03
  -1  18   2   47.48    3.65
   1  18  -2   44.54    3.26
  -1 -18   2   50.12    3.76
  -1  18   1   64.68    4.29
  -1 -18   1   65.74    4.28
   1  18  -1   65.25    4.03
  -1  18   1   61.73    4.25
  -1 -18   1   65.82    4.33
  -1 -18   1   69.96    4.49
   1 -18  -1   65.61    4.14
  -1  18   0   53.55    3.83
   1  18   0   52.94    3.79
  -1 -18   0   59.90    4.01
  -1 -18   0   58.56    3.96
  -1 -18  -1   66.96    4.04
   1  18   1   65.84    4.30
  -1  18  -1   71.91    4.15
  -1  18  -2   24.89    2.41
   1  18   2   23.45    2.75
  -1  18  -3    8.03    1.41
   1  18   3    5.65    1.69
   1  18   4   15.44    2.43
  -1  18  -4   14.92    1.76
  -1  18  -5   87.14    3.70
  -1  18  -5   92.23    5.25
   1  18   5   86.89    5.57
   1  18   6   42.12    4.06
  -1  18  -6   40.64    3.57
  -1  18  -6   37.11    2.33
   1  18   7    3.93    1.65
  -1  18  -7    2.59    1.22
  -1  18  -8   14.67    2.31
   1  18   8   11.36    2.30
   1  18   9    7.53    2.22
   1  18  10   25.60    3.65
   1  18  11   27.07    3.86
   1  18  12   11.37    2.55
   1  18  13   11.23    2.53
   1  18  14   11.24    2.73
   1  18  15   -2.19    1.57
   1  18  16    3.54    1.88
  -1  19  15    0.96    1.55
  -1  19  14    2.08    1.26
  -1  19  13    1.85    1.58
  -1  19  12    4.40    1.96
  -1  19  11   32.78    4.38
  -1  19  11   34.98    3.13
  -1  19  10    2.21    1.02
  -1  19  10    3.11    1.72
  -1  19   9    2.61    1.70
  -1  19   9    2.27    0.95
  -1 -19   8   16.57    2.16
  -1  19   8   10.63    2.47
  -1 -19   8   15.65    2.03
  -1  19   8   14.16    2.06
  -1 -19   7    3.44    1.21
  -1 -19   7    3.45    1.31
  -1  19   7    2.91    1.21
  -1  19   7    2.01    1.61
   1  19  -7    2.53    1.41
  -1 -19   6    2.63    1.09
  -1  19   6    0.36    0.85
  -1  19   6    0.51    1.23
   1  19  -6    0.18    1.16
   1  19  -5  120.83    5.07
  -1  19   5  115.87    5.69
   1  19  -5  121.58    6.16
  -1 -19   5  109.76    5.38
  -1  19   5  114.67    6.66
  -1  19   4   15.53    2.18
   1  19  -4   17.37    2.46
   1  19  -4   12.64    1.84
  -1  19   4   17.06    2.69
  -1 -19   4   17.47    2.27
  -1  19   3    3.21    1.15
   1  19  -3    1.58    0.92
   1  19  -3    1.67    1.16
  -1  19   3    3.77    1.61
  -1 -19   3    2.31    1.20
  -1  19   2   53.76    4.27
  -1 -19   2   53.02    3.96
  -1  19   2   55.94    4.09
   1  19  -2   44.99    3.45
  -1  19   1    6.99    1.68
   1  19  -1    8.07    1.75
  -1  19   1    7.51    1.90
   1  19   0    3.33    1.68
  -1 -19   0    2.95    1.31
  -1  19   0    2.59    1.58
  -1 -19  -1   11.52    1.81
   1  19   1   11.29    2.18
  -1  19  -1   11.56    1.91
   1  19   2   20.82    2.82
  -1  19  -2   22.62    2.44
  -1 -19  -2   21.76    2.37
   1  19   3   18.90    2.58
  -1  19  -3   21.61    2.21
  -1 -19  -3   24.28    2.36
   1  19   4    1.47    1.17
  -1  19  -4    0.79    0.65
   1  19   5    9.49    2.11
  -1  19  -5   13.72    2.31
  -1  19  -5   12.75    1.57
   1  19   6    7.04    1.93
  -1  19  -6    8.09    1.89
  -1  19  -6    8.06    1.19
  -1  19  -7    4.70    1.64
   1  19   7    3.67    1.47
   1  19   8   -0.34    1.41
  -1  19  -8    0.18    1.02
   1  19   9   -0.74    1.75
  -1  19  -9    2.37    1.28
   1  19  10    5.81    2.32
   1  19  11    6.18    2.24
   1  19  12    0.38    1.28
   1  19  13   13.71    3.03
   1  19  14    0.21    1.13
   1  19  15    3.11    1.72
   1  19  16    6.77    2.36
  -1  20  15   12.21    3.05
  -1  20  14    0.68    1.34
  -1  20  13    1.30    1.17
  -1  20  12   20.83    3.70
  -1  20  11   35.64    3.19
  -1  20  11   38.36    4.79
  -1  20  10   23.77    3.81
  -1  20  10   27.29    2.85
  -1  20   9   13.63    2.07
  -1  20   9   10.94    2.48
  -1 -20   8    2.14    1.16
  -1  20   8    2.34    1.02
  -1  20   8    0.58    1.09
  -1  20   7    6.04    1.46
  -1 -20   7    4.99    1.35
   1  20  -7    5.01    1.75
  -1  20   7    5.59    1.89
   1  20  -6    8.46    1.52
  -1  20   6    8.74    2.37
  -1 -20   6    8.74    1.82
  -1  20   6    5.31    1.44
   1  20  -6    9.39    1.96
   1  20  -5    2.41    1.32
  -1 -20   5    1.27    1.01
  -1  20   5    1.32    1.67
   1  20  -5    0.55    0.81
  -1  20   5    0.20    0.88
  -1 -20   4   32.44    3.19
  -1  20   4   27.54    2.94
   1  20  -4   30.49    2.82
   1  20  -4   34.77    3.47
  -1  20   4   31.86    3.69
   1  20  -3    3.00    1.27
  -1  20   3    0.87    1.10
  -1  20   3    2.39    1.24
   1  20  -3    2.34    1.16
  -1  20   2  165.22    7.11
   1  20  -2  159.99    6.46
  -1  20   2  168.62    7.57
   1  20  -1   12.31    2.13
  -1  20   1   11.94    2.35
   1  20   0  239.17    8.32
  -1  20   0  250.82    8.49
  -1  20  -1    1.30    1.22
   1  20   1    0.03    1.14
   1  20   2  189.76    7.77
  -1  20  -2  191.67    6.83
  -1 -20  -2  204.64    7.21
   1  20   3    0.63    1.16
  -1  20  -3    3.30    1.11
  -1 -20  -3    2.57    0.95
  -1 -20  -4   23.19    2.33
  -1  20  -4   25.26    2.34
   1  20   4   25.13    3.19
  -1  20  -5    0.99    1.36
  -1  20  -5    0.23    0.67
   1  20   5    0.43    1.43
  -1  20  -6    7.26    1.22
  -1  20  -6    8.16    2.01
   1  20   6    5.39    1.94
   1  20   7    9.87    2.37
  -1  20  -7    7.86    1.86
   1  20   8    0.23    1.32
  -1  20  -8   -0.57    1.14
  -1  20  -9    7.93    2.00
   1  20   9    7.88    2.26
   1  20  10  151.18    8.66
   1  20  11    5.76    2.29
   1  20  12   25.01    3.88
   1  20  13    4.08    2.09
   1  20  14   17.57    3.38
   1  20  15    8.72    2.38
  -1  21  14    2.58    1.87
  -1  21  13    2.71    1.82
  -1  21  12    6.80    2.62
  -1  21  11   18.22    3.47
  -1  21  10   42.43    3.57
  -1  21  10   37.85    4.78
  -1  21   9    2.17    1.71
  -1  21   9    3.98    1.24
  -1  21   8   39.67    3.50
  -1  21   8   35.90    4.31
   1  21  -8   41.40    4.05
  -1  21   7   22.64    2.67
  -1  21   7   17.07    3.19
  -1 -21   7   22.32    2.67
   1  21  -7   22.74    3.07
   1  21  -6  113.14    5.12
  -1  21   6  118.74    7.25
  -1 -21   6  119.87    5.90
  -1  21   6  115.50    5.92
   1  21  -6  119.79    6.42
  -1  21   5   14.72    2.17
   1  21  -5   13.89    2.45
   1  21  -5   15.23    2.02
  -1  21   5   20.23    3.10
  -1  21   4   72.15    5.39
   1  21  -4   70.08    4.24
   1  21  -4   73.24    5.05
  -1  21   4   72.31    4.80
  -1  21   3    1.27    1.12
   1  21  -3    1.23    1.12
  -1  21   3    1.50    1.46
   1  21  -3    1.81    1.35
  -1  21   2  113.42    6.08
   1  21  -2  106.89    5.41
  -1  21   2  108.61    6.26
   1  21  -1  155.57    6.68
  -1  21   1  151.09    7.08
  -1  21   0   14.42    2.46
   1  21   0   16.04    2.56
  -1  21  -1    3.66    1.49
   1  21   1    5.05    1.86
   1  21   2  104.78    5.97
  -1  21  -2  102.12    5.20
   1  21   3    8.68    2.11
  -1 -21  -3    9.80    1.72
  -1  21  -3   10.58    1.78
  -1  21  -4  115.10    5.03
   1  21   4  119.34    6.76
  -1 -21  -4  125.75    5.47
   1  21   5   47.46    4.50
  -1  21  -5   44.36    3.00
  -1  21  -5   48.80    4.24
  -1  21  -6  135.56    4.89
   1  21   6  135.25    7.48
  -1  21  -6  137.60    6.99
   1  21   7    5.03    1.89
  -1  21  -7    5.26    1.77
  -1  21  -7    2.78    0.86
  -1  21  -8   55.02    4.54
   1  21   8   59.22    5.44
   1  21   9   -0.03    1.47
  -1  21  -9    1.13    1.30
   1  21  10   39.78    4.78
   1  21  11    4.68    2.06
   1  21  12    7.12    2.42
   1  21  13    3.72    2.03
   1  21  14    2.92    1.93
   1  21  15   -1.16    1.36
  -1  22  14   32.09    4.93
  -1  22  13   21.55    3.97
  -1  22  12    6.38    2.45
  -1  22  11   20.36    3.73
  -1  22  10   79.68    4.96
  -1  22  10   86.84    7.14
  -1  22   9    1.75    0.90
  -1  22   9   -0.12    1.64
  -1  22   8    8.70    1.58
  -1  22   8   12.83    2.86
   1  22  -8    8.60    2.09
   1  22  -7    9.07    2.18
  -1  22   7    9.23    1.83
  -1  22   7   10.21    2.50
  -1  22   6    9.65    1.97
   1  22  -6   13.01    1.95
  -1  22   6    6.59    2.42
   1  22  -6    9.48    2.25
  -1  22   5    0.04    1.02
  -1  22   5   -0.19    1.76
   1  22  -5    0.60    0.82
   1  22  -5    0.16    1.27
   1  22  -4   37.59    3.81
  -1  22   4   33.05    3.41
  -1  22   4   39.19    4.24
   1  22  -4   31.60    2.98
   1  22  -3    6.35    1.66
  -1  22   3    5.79    1.87
  -1  22   3    8.38    2.15
   1  22  -3    5.78    1.71
   1  22  -2  171.69    6.98
  -1  22   2  171.90    7.97
  -1  22   1  210.02    8.52
   1  22  -1  204.98    7.83
   1  22   0  355.18   10.58
  -1  22   0  355.82   10.60
  -1  22  -1   97.43    5.45
   1  22   1  104.73    5.96
  -1  22  -2   83.23    4.83
   1  22   2   89.95    5.73
   1  22   3    2.30    1.69
  -1  22  -3    2.70    1.15
  -1  22  -4   38.76    3.04
   1  22   4   46.13    4.38
   1  22   5   17.46    2.92
  -1  22  -5   17.98    2.04
  -1  22  -5   18.99    2.85
  -1  22  -6    2.98    1.43
   1  22   6    3.65    1.79
  -1  22  -6    3.03    0.98
  -1  22  -7    5.19    1.05
   1  22   7    7.51    2.10
  -1  22  -7    6.46    1.97
   1  22   8   36.19    4.40
  -1  22  -8   37.33    3.87
   1  22   9    2.58    1.82
  -1  22  -9    4.52    1.66
   1  22  10   41.74    4.88
   1  22  11   18.43    3.53
   1  22  12    7.70    2.41
   1  22  13    6.03    2.20
   1  22  14   17.70    3.62
  -1  23  13   13.24    3.28
  -1  23  12   10.44    3.11
  -1  23  11   26.48    4.39
  -1  23  10    6.41    1.51
  -1  23  10    5.15    2.20
  -1  23   9   18.24    3.43
  -1  23   9   21.42    2.68
   1  23  -8   11.33    2.44
  -1  23   8   10.91    2.00
  -1  23   8   12.70    2.85
  -1  23   7   31.74    3.32
   1  23  -7   33.39    3.74
  -1  23   7   29.58    4.02
  -1  23   6   37.31    3.67
   1  23  -6   34.02    3.74
   1  23  -6   36.12    3.10
  -1  23   6   39.73    4.55
   1  23  -5    1.47    1.34
   1  23  -5    3.05    1.09
  -1  23   5    0.53    1.02
  -1  23   5   -0.12    1.39
   1  23  -4    1.01    1.21
  -1  23   4   -0.25    0.95
  -1  23   4    1.56    1.34
   1  23  -4    1.56    1.03
   1  23  -3   12.09    2.10
  -1  23   3   13.02    2.54
   1  23  -3   11.23    2.33
  -1  23   2   23.33    3.29
   1  23  -2   20.38    2.69
   1  23  -1  378.79   10.90
  -1  23   1  399.42   11.90
   1  23   0   12.13    2.50
  -1  23   0    9.56    2.26
  -1  23  -1  277.84    9.28
   1  23   1  296.66   10.19
  -1  23  -2   72.00    4.68
   1  23   2   81.29    5.59
  -1  23  -3   42.47    3.46
   1  23   3   45.03    4.35
  -1  23  -4    2.95    1.11
  -1  23  -4    6.49    2.02
   1  23   4    3.94    1.81
  -1  23  -5    0.52    0.74
   1  23   5    2.31    1.48
  -1  23  -5    0.95    1.34
   1  23   6   56.47    5.14
  -1  23  -6   58.11    4.83
  -1  23  -6   50.83    3.29
  -1  23  -7    2.48    1.51
  -1  23  -7    4.23    1.05
   1  23   7    1.01    1.22
  -1  23  -8    0.75    1.22
   1  23   8    1.35    1.59
   1  23   9    2.76    1.75
  -1  23  -9    5.23    1.86
   1  23  10   13.24    2.94
   1  23  11   46.81    5.34
   1  23  12    2.35    1.65
   1  23  13    5.71    2.20
  -1  24  12   28.37    4.50
  -1  24  11   20.76    3.95
  -1  24  10   54.59    5.89
  -1  24   9    0.58    0.90
  -1  24   9    2.78    2.01
   1  24  -8    2.16    1.51
  -1  24   8    0.57    1.45
  -1  24   8    1.62    1.05
  -1  24   7    1.60    1.70
  -1  24   7    1.22    1.08
   1  24  -7    2.38    1.47
  -1  24   6   23.83    3.79
   1  24  -6   18.57    2.94
   1  24  -6   23.55    2.63
  -1  24   6   21.75    2.93
   1  24  -5   -0.84    1.15
  -1  24   5   -0.48    1.03
  -1  24   5    0.41    1.28
   1  24  -5   -0.24    0.83
   1  24  -4   29.02    3.02
  -1  24   4   27.84    3.67
   1  24  -4   29.44    3.61
   1  24  -3    1.87    1.08
  -1  24   3    4.65    1.88
   1  24  -3    0.70    1.39
  -1  24   2   83.45    5.85
   1  24  -2   95.12    5.55
   1  24  -1   34.63    3.60
  -1  24   1   40.88    4.06
  -1  24   0  161.67    7.56
   1  24   0  166.14    7.64
   1  24   1   87.97    5.81
  -1  24  -1   81.03    5.27
   1  24   2   53.71    4.75
  -1  24  -2   50.66    4.04
   1  24   3    1.52    1.54
  -1  24  -3    1.09    0.95
   1  24   4   58.08    5.11
  -1  24  -4   48.50    3.64
  -1  24  -4   50.15    4.57
  -1  24  -5    0.23    1.20
  -1  24  -5   -0.91    0.76
   1  24   5    0.68    1.29
  -1  24  -6   16.23    1.97
  -1  24  -6   16.88    2.79
   1  24   6   16.78    2.97
  -1  24  -7    8.87    1.42
   1  24   7    8.68    2.34
  -1  24  -7   11.08    2.32
   1  24   8    4.08    1.82
  -1  24  -8    5.23    1.78
   1  24   9   -0.32    1.15
  -1  24  -9    0.91    1.31
   1  24  10    4.48    1.97
   1  24  11    3.34    1.96
   1  24  12   12.50    3.13
   1  24  13    0.48    1.52
  -1  25  12   -0.91    1.63
  -1  25  11    2.39    2.46
  -1  25  10   26.35    4.30
  -1  25   9    3.14    2.04
  -1  25   9    0.63    0.97
  -1  25   8   17.63    2.63
  -1  25   8   21.55    3.81
   1  25  -8   15.29    2.81
  -1  25   7    0.41    1.54
  -1  25   7    0.38    1.06
   1  25  -7    1.05    1.37
  -1  25   6   40.12    4.81
   1  25  -6   49.05    4.60
   1  25  -6   48.32    3.76
   1  25  -5   20.27    2.56
   1  25  -5   23.07    3.27
  -1  25   5   24.99    3.80
   1  25  -4   11.79    2.44
   1  25  -4    9.99    1.96
  -1  25   4    9.36    2.44
  -1  25   3    3.76    1.81
   1  25  -3    2.58    1.11
   1  25  -3    0.67    1.12
   1  25  -2   20.50    2.75
   1  25  -2   24.02    3.31
  -1  25   2   23.14    3.26
   1  25  -1   -0.42    1.27
  -1  25   1   -0.10    1.55
   1  25   0    2.85    1.69
  -1  25   0    3.89    1.70
   1  25   1    4.37    1.83
  -1  25  -1    2.53    1.36
  -1  25  -2   54.91    4.24
   1  25   2   47.99    4.53
  -1  25  -3   14.82    2.28
   1  25   3   16.88    2.96
   1  25   4   55.79    5.15
  -1  25  -4   48.66    3.71
  -1  25  -4   52.47    4.77
  -1  25  -5   -0.10    1.19
   1  25   5    0.06    1.51
  -1  25  -5    0.31    0.68
  -1  25  -6   29.53    2.68
   1  25   6   26.25    3.79
  -1  25  -6   24.47    3.35
  -1  25  -7   25.19    3.42
   1  25   7   28.67    3.96
  -1  25  -7   26.42    2.42
  -1  25  -8   20.50    3.09
   1  25   8   17.98    3.36
   1  25   9    1.34    1.27
  -1  25  -9    3.51    1.60
   1  25  10   17.12    3.50
   1  25  11   11.72    3.08
   1  25  12    1.99    1.67
  -1  26  11    6.36    2.12
  -1  26  10    2.25    1.82
  -1  26   9    0.78    1.47
  -1  26   8   -1.80    1.68
   1  26  -8    3.48    1.72
   1  26  -7    1.10    1.39
  -1  26   7    1.25    1.74
   1  26  -6    1.82    1.14
  -1  26   6   -0.07    1.20
   1  26  -6    0.02    1.25
  -1  26   5   10.18    2.58
   1  26  -5    6.96    1.65
   1  26  -5    5.76    2.06
   1  26  -4    7.09    2.01
  -1  26   4   10.09    2.44
   1  26  -4    5.12    1.48
  -1  26   3   16.51    2.98
   1  26  -3   11.42    2.17
   1  26  -3   16.53    2.79
  -1  26   2   20.97    3.27
   1  26  -2   21.86    3.33
   1  26  -2   13.62    2.41
  -1  26   1    0.07    1.34
   1  26  -1    0.10    1.24
   1  26   0   29.14    3.48
  -1  26   0   28.28    3.43
   1  26   1   -0.76    1.29
  -1  26  -1    0.48    1.27
  -1  26  -2   10.10    2.08
   1  26   2   11.62    2.46
   1  26   3    1.19    1.36
  -1  26  -3   -0.78    1.07
  -1  26  -4   11.19    1.96
   1  26   4   14.38    2.96
  -1  26  -4   14.54    2.84
  -1  26  -5   18.63    2.29
  -1  26  -5   17.29    3.05
   1  26   5   20.61    3.32
   1  26   6   -0.58    1.67
  -1  26  -6    3.15    1.48
  -1  26  -6    3.40    1.13
  -1  26  -7    4.20    1.58
   1  26   7    1.06    1.33
   1  26   8    3.91    1.89
  -1  26  -8    2.92    1.46
   1  26   9    0.67    1.37
  -1  26  -9    3.90    1.89
   1  26  10   14.57    3.22
   1  26  11    3.45    2.22
  -1  27  10    2.50    1.72
  -1  27   9    0.47    1.21
  -1  27   8    2.46    1.96
   1  27  -8    2.20    1.80
   1  27  -7   -0.11    1.13
  -1  27   7    0.76    1.85
   1  27  -6    0.62    1.25
   1  27  -6    3.16    1.18
  -1  27   6    1.06    1.55
  -1  27   5   12.95    2.95
   1  27  -5   10.50    2.43
   1  27  -5   10.67    1.99
   1  27  -4    0.60    1.00
   1  27  -4    0.83    1.01
  -1  27   4   -0.05    1.45
   1  27  -3    1.27    1.41
   1  27  -3    0.38    0.94
  -1  27   3    0.14    1.19
   1  27  -2    0.59    1.13
  -1  27   2    4.89    1.90
   1  27  -2    3.33    1.58
   1  27  -1   -0.34    1.16
  -1  27   1    0.31    1.25
  -1  27   0    1.49    1.31
   1  27   0    1.98    1.54
  -1  27  -1    8.54    2.06
   1  27   1    5.47    1.87
  -1  27  -2    5.07    1.66
   1  27   2    4.12    1.79
   1  27   3    4.14    1.94
  -1  27  -3    2.67    1.26
   1  27   4    1.45    1.59
  -1  27  -4    1.76    1.05
  -1  27  -4    1.10    1.40
   1  27   5    8.38    2.33
  -1  27  -5    4.18    1.79
  -1  27  -5    6.43    1.55
  -1  27  -6    8.12    2.24
  -1  27  -6    9.93    1.77
   1  27   6    6.09    2.19
  -1  27  -7    2.64    1.42
   1  27   7    2.88    1.84
   1  27   8   -1.79    1.72
  -1  27  -8   -0.42    1.32
  -1  27  -9    2.83    1.50
   1  27   9    0.07    1.72
   1  27  10    5.73    2.51
  -1  28  10    5.61    2.25
  -1  28   9    2.20    1.95
   1  28  -8    1.77    1.45
  -1  28   8    0.68    1.53
   1  28  -7    2.59    1.51
  -1  28   7    3.50    2.09
   1  28  -6   -0.55    0.95
  -1  28   6    1.26    1.73
   1  28  -5    0.12    0.94
  -1  28   5   -3.38    1.85
   1  28  -5    0.01    1.36
   1  28  -4   -0.73    0.90
  -1  28   4   -1.74    1.78
   1  28  -4   -0.79    1.20
   1  28  -3    0.24    1.35
   1  28  -3   -0.24    0.92
  -1  28   3   -0.29    1.14
   1  28  -2   14.86    2.55
   1  28  -2   18.19    3.19
  -1  28   2   15.34    2.90
  -1  28   1    4.01    1.74
   1  28  -1    3.88    1.53
  -1  28   0   26.45    3.44
   1  28   0   26.86    3.55
   1  28   1    1.54    1.38
  -1  28  -1    0.48    1.00
  -1  28  -2   33.84    3.62
   1  28   2   30.27    3.93
  -1  28  -3    5.41    1.63
   1  28   3    4.81    1.92
  -1  28  -4   -0.04    1.28
  -1  28  -4   -0.61    0.82
   1  28   4    2.08    1.42
  -1  28  -5    2.63    1.52
  -1  28  -5    0.60    0.67
   1  28   5   -0.38    1.43
   1  28   6    0.38    1.44
  -1  28  -6    2.34    0.99
  -1  28  -6    0.62    1.31
  -1  28  -7   -0.62    1.20
   1  28   7   -1.03    1.64
  -1  28  -8   -1.27    1.33
   1  28   8   -2.02    2.04
   1  28   9   -1.67    1.84
  -1  28  -9    0.33    1.47
   1  28  10   32.64    4.94
  -1  29   9   -0.71    1.79
  -1  29   8    4.83    2.07
   1  29  -8    7.51    2.46
   1  29  -7   14.54    2.95
  -1  29   7   11.44    2.96
   1  29  -6    9.10    2.36
   1  29  -6   12.99    2.19
  -1  29   6   11.43    2.89
   1  29  -5   -0.73    1.52
  -1  29   5   -3.03    1.84
   1  29  -5    0.43    0.99
   1  29  -4    0.02    1.22
   1  29  -4    2.94    1.49
  -1  29   4    5.01    1.99
   1  29  -3    1.07    1.12
  -1  29   3    0.05    1.72
   1  29  -3    1.15    1.46
   1  29  -2    4.92    1.83
  -1  29   2    8.32    2.37
   1  29  -2   12.45    2.70
   1  29  -1   29.89    3.74
  -1  29   1   31.06    3.99
   1  29   0   -0.15    1.23
  -1  29   0    2.58    1.45
  -1  29  -1    2.26    1.37
   1  29   1    3.74    1.80
  -1  29  -2    9.39    2.11
   1  29   2   10.82    2.57
   1  29   3   -0.78    1.51
  -1  29  -3    0.30    0.91
  -1  29  -4    7.21    1.72
   1  29   4    6.87    2.22
  -1  29  -4    6.54    2.21
  -1  29  -5    7.31    2.16
  -1  29  -5    9.63    1.89
   1  29   5   11.90    2.98
   1  29   6   17.25    3.46
  -1  29  -6   15.96    3.07
   1  29   7   -0.40    1.66
  -1  29  -7    2.54    1.85
   1  29   8    2.58    1.61
  -1  29  -8    2.23    1.53
   1  29   9   -4.89    2.12
  -1  29  -9    4.78    2.14
  -1  30   8   -3.01    2.13
   1  30  -8    2.82    1.82
  -1  30   7   -1.49    1.93
   1  30  -7    3.73    1.77
   1  30  -6    6.68    1.76
   1  30  -6    1.59    1.58
  -1  30   6    6.50    2.49
   1  30  -5    0.63    1.03
  -1  30   5    2.15    1.39
   1  30  -5    0.04    0.91
   1  30  -4    3.96    1.77
  -1  30   4    3.39    1.91
   1  30  -4    5.18    1.71
   1  30  -3    2.53    1.46
   1  30  -3    2.40    1.59
  -1  30   3    5.40    2.09
   1  30  -2   10.97    2.81
  -1  30   2    7.45    2.36
   1  30  -2    9.37    2.17
   1  30  -1   54.75    4.96
  -1  30   1   56.36    5.28
  -1  30   0   24.93    3.54
   1  30   0   20.13    3.18
   1  30   1   41.14    4.62
  -1  30  -1   35.22    4.08
   1  30   2    7.98    2.44
  -1  30  -2    7.07    1.92
   1  30   3    4.98    2.07
  -1  30  -3    3.06    1.39
  -1  30  -4    4.09    1.37
  -1  30  -4    6.41    2.03
   1  30   4    4.24    2.08
  -1  30  -5    5.02    1.59
   1  30   5    6.11    2.56
  -1  30  -5    2.61    1.79
  -1  30  -6    0.51    1.46
   1  30   6    0.27    1.32
  -1  30  -7    0.34    1.42
   1  30   7    4.72    2.36
   1  30   8    3.38    2.02
  -1  30  -8    1.68    1.53
  -1  31   7    7.27    2.71
   1  31  -7    5.04    2.14
   1  31  -6    1.88    1.11
   1  31  -6   -2.07    1.78
  -1  31   6   -2.63    1.81
  -1  31   5   -0.21    1.52
   1  31  -5    0.82    1.54
   1  31  -5   -0.91    1.15
   1  31  -4   10.70    2.63
   1  31  -4    8.04    2.01
  -1  31   4    8.85    2.72
   1  31  -3    1.80    1.22
  -1  31   3    1.44    1.44
   1  31  -3    2.29    1.06
   1  31  -2    6.27    2.04
   1  31  -2    7.49    2.13
  -1  31   2    5.48    2.17
  -1  31   1   89.95    6.78
   1  31  -1   77.32    6.05
   1  31  -1   97.69    7.32
  -1  31   0    1.21    1.47
   1  31   0   -0.25    1.38
   1  31   1   52.97    5.32
  -1  31  -1   54.83    5.06
  -1  31  -2   16.53    2.81
   1  31   2   17.98    3.46
  -1  31  -3    8.19    1.97
   1  31   3   13.58    3.13
  -1  31  -3   10.83    2.69
  -1  31  -4    4.82    2.22
  -1  31  -4    1.65    1.05
   1  31   4    5.37    2.07
  -1  31  -5   -2.06    1.60
   1  31   5   -1.79    1.66
  -1  31  -6    1.57    1.29
   1  31   6    1.90    1.96
   1  31   7   -0.34    1.69
  -1  31  -7    0.33    1.15
  -1  32   6    2.18    1.66
   1  32  -5    1.06    1.20
   1  32  -5   -2.09    1.20
  -1  32   5    1.06    1.64
   1  32  -4   -0.20    1.52
  -1  32   4    1.09    1.73
   1  32  -4    0.09    0.83
   1  32  -3   -2.68    1.40
  -1  32   3    0.34    1.60
   1  32  -3    1.47    1.74
  -1  32   2   16.08    3.20
   1  32  -2   16.70    3.46
   1  32  -2   15.22    2.82
   1  32  -1    6.33    2.04
   1  32  -1   15.22    3.14
  -1  32   1   11.75    2.72
  -1  32   0   29.61    4.02
   1  32   0   24.95    3.71
   1  32   1   18.22    3.32
  -1  32  -1   20.42    3.27
  -1  32  -2   10.80    2.33
   1  32   2   13.95    3.02
  -1  32  -3   -2.99    1.46
  -1  32  -3    1.67    1.64
   1  32   3   -0.54    1.37
  -1  32  -4    5.34    1.62
   1  32   4    6.31    2.42
  -1  32  -4    8.49    2.58
  -1  32  -5   -3.63    1.92
   1  32   5   -0.94    1.40
  -1  32  -6    1.52    1.53
  -1  33   5    6.21    2.49
   1  33  -5    6.32    1.72
   1  33  -4    0.63    1.13
  -1  33   4   -0.62    1.60
   1  33  -4    2.43    1.37
   1  33  -3   -2.06    1.29
   1  33  -3    1.92    1.51
  -1  33   3   -2.40    1.83
  -1  33   2    1.78    1.67
   1  33  -2    1.61    1.38
   1  33  -2    2.05    1.47
  -1  33   1    0.72    1.53
   1  33  -1   -1.03    1.36
   1  33  -1   -0.10    1.26
  -1  33   0    1.05    1.53
   1  33   0   -0.01    1.24
   1  33   1    1.69    1.37
  -1  33  -1   -1.43    1.56
  -1  33  -2    1.18    1.04
   1  33   2    3.75    1.83
   1  33   3   -1.67    1.85
  -1  33  -3    1.19    1.18
  -1  33  -3   -1.34    1.58
  -1  33  -4    4.99    2.27
   1  33   4    5.98    2.49
   1  34  -4    0.25    0.87
   1  34  -3    2.16    1.37
  -1  34   3    4.05    1.86
  -1  34   2    1.72    1.61
   1  34  -2    0.28    1.07
  -1  34   1   -0.89    1.54
   1  34  -1    1.28    1.36
  -1  34   0    5.62    2.06
   1  34   0    0.87    1.62
   1  34   1    1.03    1.37
  -1  34  -1    3.32    1.73
  -1  34  -2   -1.73    1.27
   1  34   2    0.60    1.33
   1  34   3   -0.62    1.73
  -1  34  -3    0.28    0.89
   1  35  -4    0.02    0.85
   1  35  -3    3.46    1.58
  -1  35   2    2.48    1.78
   1  35  -2    0.40    1.08
   1  35  -1   -0.54    0.97
  -1  35   1   -0.29    1.23
  -1  35   0   -0.37    1.22
   1  35   0    0.39    0.92
  -1  35  -1    0.82    1.36
   1  35   1    0.90    1.60
  -1  35  -2   -1.57    1.66
   1  36  -3    3.16    1.57
   1  36  -2    1.65    1.44
   1  36  -1   -3.47    1.78
  -1  36   1    4.87    2.14
  -1  36   0    3.20    1.85
  -1  36  -1   -0.64    1.13
  -1  36  -2    7.17    2.10
   2   0 -18   -0.33    1.21
   2   0 -17    4.16    1.94
   2   0 -17    4.13    1.80
   2   0 -16    8.57    2.25
   2   0 -16   12.37    2.76
   2   0 -15    0.88    1.20
   2   0 -14   59.52    4.66
   2   0 -13    2.53    1.34
   2   0 -12   37.00    3.39
   2   0 -11    6.08    1.54
   2   0 -10   14.01    1.97
   2   0  -9    8.55    1.56
   2   0  -8   14.87    1.85
   2   0  -7   12.75    1.61
   2   0  -6  404.82    7.56
   2   0  -5   37.43    2.27
   2   0  -4  177.98    2.23
   2   0  -4  176.26    4.34
  -2   0   3    4.86    0.48
   2   0  -3    4.93    0.80
  -2   0   2 1130.64    7.14
  -2   0   1    9.22    0.74
  -2   0   0    0.68    0.35
   2   0   1   11.94    0.68
   2   0   2  104.18    2.31
  -2   0  -2  103.19    2.52
  -2   0  -2  109.19    2.42
   2   0   3   10.41    0.83
  -2   0  -3    9.78    0.83
  -2   0  -3    9.45    0.80
  -2   0  -3    8.87    0.87
   2   0   4  187.23    3.43
  -2   0  -4  186.09    3.35
  -2   0  -4  179.82    4.16
   2   0   4  187.16    3.41
   2   0   4  180.93    2.67
  -2   0  -4  179.19    3.64
   2   0   5    6.72    0.79
   2   0   5    7.66    0.78
   2   0   5    6.17    0.74
  -2   0  -5    7.87    0.89
  -2   0  -5    7.98    1.08
  -2   0  -6  384.18    7.45
   2   0   6  372.75    5.47
   2   0   6  368.32    5.36
   2   0   6  386.83    5.64
   2   0   7   28.00    1.64
   2   0   7   31.97    1.77
   2   0   7   32.52    1.74
  -2   0  -8  364.39    8.46
   2   0   8  362.80    6.02
   2   0   8  345.94    5.98
   2   0   8  363.04    6.19
   2   0   9    3.95    0.84
   2   0   9    4.65    0.84
  -2   0  -9    4.05    1.12
  -2   0  -9    4.48    1.26
   2   0   9    4.67    0.84
  -2   0 -10   87.20    3.94
  -2   0 -10   94.26    4.91
   2   0  10   89.26    3.46
   2   0  10   95.89    3.56
   2   0  10   96.33    3.47
   2   0  11   10.61    1.35
  -2   0 -11   13.51    2.26
  -2   0 -11   10.35    1.54
   2   0  11   10.88    1.42
   2   0  11    8.70    1.28
   2   0  12  325.99    7.24
   2   0  12  340.32    7.27
  -2   0 -12  315.01    7.88
  -2   0 -12  334.70   10.35
  -2   0 -13   14.20    1.95
   2   0  13   14.40    1.65
  -2   0 -13   18.42    2.77
  -2   0 -14    6.06    1.33
   2   0  14    6.33    1.13
  -2   0 -14    7.65    1.97
  -2   0 -15    1.14    0.87
  -2   0 -15    5.28    1.90
  -2   0 -16   15.32    2.86
  -2   0 -17   -0.17    1.00
   2   1 -18   10.82    2.60
   2  -1 -18   13.11    2.78
   2  -1 -17   16.51    3.15
   2   1 -17   13.83    2.77
   2  -1 -17   17.91    2.95
   2   1 -17   20.84    3.68
   2   1 -16   -1.00    1.23
   2   1 -16    1.35    1.44
   2  -1 -16    0.86    1.13
   2   1 -15    1.59    1.28
   2  -1 -15    0.21    1.23
   2   1 -15    0.77    1.27
   2   1 -14   16.77    2.73
   2  -1 -14   15.33    2.54
   2  -1 -13   27.97    3.09
   2   1 -13   30.44    3.37
   2   1 -12   17.32    2.56
   2  -1 -12   18.95    2.64
   2  -1 -11   34.19    3.06
   2   1 -11   29.65    3.03
   2  -1 -10   62.63    3.83
   2   1 -10   64.41    4.01
   2  -1  -9   89.61    1.69
   2  -1  -9   87.91    4.22
   2  -1  -8  323.88    3.30
   2   1  -8  340.63    8.06
   2  -1  -8  339.82    7.70
   2  -1  -7   28.46    1.00
   2  -1  -7   26.33    2.14
   2   1  -7   30.60    2.43
   2  -1  -6 1147.74    6.32
   2   1  -6 1150.31   13.00
   2  -1  -5  576.97    4.56
   2   1  -5  581.46    8.57
   2  -1  -4  211.45    2.84
   2   1  -4  204.30    4.72
   2  -1  -3  194.97    2.91
  -2   1   3  198.12    3.23
  -2  -1   3  202.86    2.55
   2   1  -3  201.20    4.34
   2   1  -2  175.04    3.69
  -2  -1   2  174.78    2.72
  -2   1   2  166.74    3.00
   2  -1  -2  168.70    2.87
  -2   1   1   30.26    1.37
  -2   1   0    4.30    0.59
  -2   1  -1  589.68    6.63
  -2   1  -2    5.92    0.59
   2   1   2    7.49    0.77
   2  -1   2    5.32    0.60
  -2   1  -2    6.78    0.72
  -2  -1  -2    6.31    0.56
  -2   1  -2    6.06    0.74
   2  -1   3  511.57    6.35
  -2  -1  -3  501.12    6.15
   2   1   3  510.91    6.05
  -2   1  -3  512.12    5.17
  -2   1  -3  538.83    6.13
  -2  -1  -3  516.97    4.84
  -2   1  -3  511.83    6.48
  -2   1  -3  545.70    7.19
  -2  -1  -3  515.51    5.86
  -2  -1  -4  261.51    4.72
  -2  -1  -4  265.20    3.54
   2   1   4  275.71    4.54
  -2   1  -4  264.45    5.21
   2  -1   4  268.94    3.57
  -2   1  -4  264.51    3.90
   2  -1   4  270.55    3.68
   2   1   4  264.36    3.50
  -2   1  -4  283.59    5.48
  -2  -1  -4  269.53    4.94
  -2   1  -4  262.48    4.49
   2  -1   4  263.72    4.41
   2  -1   5   50.04    1.70
  -2   1  -5   51.43    2.50
   2  -1   5   46.50    1.75
  -2   1  -5   47.55    2.49
   2  -1   5   44.72    1.94
  -2  -1  -5   48.57    2.42
   2   1   5   49.07    2.08
   2   1   5   47.03    1.61
  -2  -1  -5   49.23    2.21
   2   1   5   46.74    1.57
   2  -1   5   47.49    2.09
   2  -1   6 1573.42   12.02
   2   1   6 1632.65    9.93
  -2   1  -6 1692.36   15.83
   2  -1   6 1596.40   11.53
   2   1   6 1615.48   10.09
   2  -1   6 1657.24   10.32
  -2   1  -6 1597.63   14.25
   2   1   6 1691.87   12.66
   2  -1   6 1633.20   12.45
   2  -1   7   20.02    1.29
   2   1   7   14.05    1.08
   2   1   7   20.70    1.59
  -2   1  -7   19.97    1.73
   2  -1   7   14.34    1.33
   2   1   7   19.14    1.24
   2  -1   7   22.87    1.61
   2  -1   7   16.73    1.34
   2   1   8  186.95    4.05
   2  -1   8  196.69    4.16
   2   1   8  198.17    4.96
  -2   1  -8  199.45    6.30
   2  -1   8  186.49    4.75
   2   1   8  196.22    4.10
   2  -1   8  195.49    4.77
  -2   1  -8  188.11    5.29
   2  -1   8  189.20    4.79
   2  -1   9   61.38    2.80
  -2  -1  -9   63.75    3.78
   2   1   9   61.04    2.50
  -2   1  -9   59.09    3.71
   2  -1   9   56.74    2.42
   2  -1   9   53.01    2.68
   2  -1   9   57.75    2.91
  -2   1  -9   52.00    2.95
   2   1   9   60.43    2.89
   2   1   9   57.48    2.43
   2  -1  10   43.61    2.28
   2   1  10   41.09    2.21
  -2   1 -10   43.18    3.44
   2   1  10   44.34    2.66
   2  -1  10   41.85    2.42
  -2   1 -10   40.36    2.71
  -2  -1 -10   50.31    3.58
   2   1  10   46.75    2.34
   2  -1  10   44.85    2.77
   2  -1  10   41.86    2.52
   2  -1  11  164.31    4.56
   2   1  11  159.10    5.11
   2   1  11  154.89    4.47
   2  -1  11  149.61    5.31
  -2  -1 -11  151.69    5.41
  -2  -1 -11  157.24    6.70
   2  -1  11  151.12    5.00
  -2   1 -11  155.86    6.74
  -2   1 -11  155.97    5.39
   2   1  12   11.56    1.43
   2  -1  12   14.56    1.51
   2   1  12   15.53    1.78
  -2  -1 -12   21.69    2.89
  -2   1 -12   12.97    1.81
  -2  -1 -12   16.65    2.03
   2  -1  12   13.49    1.88
  -2   1 -12   17.55    2.67
   2  -1  12   11.94    1.61
  -2  -1 -13  193.65    8.24
  -2   1 -13  180.49    8.02
   2  -1  13  185.00    5.18
   2   1  13  181.40    5.77
  -2   1 -13  175.24    6.03
  -2  -1 -13  173.13    6.07
  -2   1 -14   15.58    2.58
   2   1  14   15.01    1.77
  -2   1 -14   11.54    1.69
  -2  -1 -14   13.50    1.79
  -2  -1 -14   13.03    2.42
  -2   1 -15   51.26    4.79
  -2  -1 -15   49.19    3.40
  -2   1 -15   50.71    3.44
  -2  -1 -15   50.00    4.72
  -2   1 -16    8.29    2.10
  -2  -1 -16   12.64    2.56
  -2   1 -17   -0.38    1.19
  -2  -1 -17    2.90    1.47
   2   2 -18    2.86    1.64
   2  -2 -18    0.47    1.02
   2   2 -17   16.27    3.12
   2  -2 -17   13.35    2.74
   2   2 -17   18.29    3.38
   2   2 -16    3.91    1.95
   2  -2 -16    3.50    1.63
   2   2 -16    1.43    1.28
   2   2 -15   52.77    4.95
   2  -2 -15   50.34    4.38
   2   2 -15   56.44    4.89
   2  -2 -14    7.95    1.91
   2   2 -14    5.42    2.01
   2   2 -14    9.84    2.32
   2  -2 -13   18.84    2.59
   2   2 -13   26.78    3.31
   2   2 -12  127.14    6.36
   2  -2 -12  124.25    5.93
   2  -2 -11   92.29    4.80
   2   2 -11   77.77    4.73
   2  -2 -10   25.85    2.50
   2   2 -10   22.79    2.52
   2   2  -9   94.31    4.66
   2  -2  -9  104.66    4.50
   2   2  -8   79.81    4.06
   2  -2  -8   76.93    3.68
   2   2  -7  287.67    7.16
   2  -2  -7  291.36    6.67
   2   2  -6   15.47    1.78
   2  -2  -6   15.63    0.97
   2  -2  -6   19.41    1.82
   2  -2  -5  490.98    5.07
   2   2  -5  476.08    7.99
   2  -2  -4   22.05    1.10
   2   2  -4   20.70    1.60
   2  -2  -3   39.68    1.50
   2   2  -3   38.83    1.97
  -2   2   2    3.86    0.61
   2   2  -2    3.26    0.62
  -2   2   1 2523.07   12.90
   2   2  -1 2558.35   12.69
  -2   2   0   57.45    2.05
   2   2   0   56.07    1.65
   2   2   1 1936.18   12.13
  -2   2  -1 1954.81   12.34
  -2   2  -2 1133.01    9.90
  -2  -2  -2 1113.25    6.64
   2  -2   2 1143.26    9.13
  -2   2  -2 1134.23    9.44
   2   2   3   53.88    2.12
  -2   2  -3   51.43    1.49
  -2   2  -3   44.84    1.97
  -2  -2  -3   50.30    2.14
  -2  -2  -3   56.91    1.41
  -2   2  -3   45.89    2.13
  -2   2  -3   50.98    1.39
   2  -2   3   48.50    2.08
  -2   2  -4  215.54    4.89
   2  -2   4  212.60    4.75
  -2  -2  -4  211.85    4.60
   2  -2   4  221.57    4.39
   2   2   4  221.67    4.43
  -2   2  -4  224.30    4.52
  -2   2  -4  220.29    3.13
   2   2   4  212.57    2.44
  -2   2  -4  230.58    4.99
   2   2   5  278.68    5.28
  -2   2  -5  273.09    6.02
   2  -2   5  235.85    4.82
   2  -2   5  271.79    5.37
   2  -2   5  266.26    4.44
   2   2   5  244.60    3.01
  -2  -2  -5  278.10    5.63
   2  -2   5  267.40    3.29
  -2   2  -5  253.37    5.44
  -2   2  -6  549.55    9.28
  -2   2  -6  558.12    8.42
   2  -2   6  540.55    5.15
   2   2   6  539.66    5.12
   2  -2   6  517.12    7.58
   2   2   6  541.33    7.76
   2   2   6  511.16    4.83
   2  -2   6  533.66    6.96
   2  -2   6  536.35    7.80
   2  -2   7  180.07    3.27
   2  -2   7  174.15    4.59
   2   2   7  180.77    3.23
   2  -2   7  187.20    4.80
  -2   2  -7  174.58    4.90
   2  -2   7  177.86    4.39
   2   2   7  183.15    3.36
   2  -2   8   16.95    1.58
   2   2   8   16.62    1.11
   2   2   8   18.32    1.68
   2  -2   8   18.19    1.63
   2  -2   8   16.02    1.50
   2   2   8   18.94    1.25
  -2   2  -8   17.57    1.69
   2  -2   8   16.67    1.14
  -2   2  -8   18.21    2.07
   2  -2   9   77.17    3.45
   2  -2   9   80.46    2.60
   2  -2   9   74.49    3.26
   2   2   9   76.53    3.42
   2  -2   9   73.20    3.34
  -2   2  -9   80.86    4.39
   2   2   9   74.02    2.48
  -2   2  -9   80.89    3.65
   2   2  10   17.79    1.79
   2  -2  10   16.39    1.64
   2   2  10   17.26    1.32
   2  -2  10   17.09    1.73
  -2   2 -10   15.71    1.75
  -2   2 -10   21.66    2.52
   2  -2  10   15.45    1.70
   2  -2  10   18.29    1.37
  -2  -2 -11   45.28    3.68
   2  -2  11   45.21    2.91
   2   2  11   35.98    2.01
  -2   2 -11   44.39    2.93
   2  -2  11   44.35    2.19
  -2   2 -11   43.94    3.73
   2  -2  11   38.38    2.81
   2   2  11   41.54    2.76
  -2   2 -12    8.17    1.51
  -2  -2 -12   13.78    2.36
  -2  -2 -12   15.69    1.95
   2   2  12   20.49    2.15
  -2   2 -12   19.40    2.78
   2   2  12   15.14    1.42
   2  -2  12   10.61    1.60
   2  -2  12   15.53    1.42
   2  -2  12   16.77    1.88
   2  -2  12   10.87    1.65
  -2  -2 -13   14.64    1.93
  -2  -2 -13   19.04    2.78
   2   2  13   16.25    1.95
   2  -2  13   13.38    1.38
  -2   2 -13   11.52    1.74
  -2   2 -13   18.70    2.94
  -2  -2 -14    9.20    2.18
  -2   2 -14   12.08    1.77
  -2  -2 -14    9.90    1.63
   2   2  14    8.39    1.43
  -2   2 -14   12.65    2.49
  -2  -2 -15   29.50    2.70
  -2   2 -15   30.44    2.71
  -2  -2 -15   34.46    4.04
  -2   2 -15   33.08    3.96
  -2   2 -16   12.45    2.70
  -2  -2 -16    9.63    2.42
  -2   2 -17    9.80    2.50
  -2  -2 -17    6.87    1.97
   2   3 -19   34.94    4.62
   2  -3 -18    1.02    1.35
   2   3 -18   -4.42    1.83
   2   3 -17    3.30    1.86
   2   3 -17    1.41    1.57
   2  -3 -17    1.93    1.51
   2   3 -16    7.49    2.30
   2   3 -16    5.00    1.87
   2  -3 -16    9.21    2.09
   2  -3 -15    5.48    1.72
   2   3 -15    8.61    2.21
   2   3 -15    8.44    2.29
   2  -3 -14   59.94    4.51
   2   3 -14   61.06    5.05
   2   3 -14   56.34    4.75
   2  -3 -13   52.02    4.07
   2  -3 -13   56.12    1.66
   2   3 -13   63.74    4.95
   2   3 -13   62.24    4.86
   2   3 -12   66.15    4.76
   2   3 -12   68.46    4.87
   2  -3 -12   66.64    4.32
   2   3 -11   28.21    3.09
   2  -3 -11   34.15    2.98
   2  -3 -10   12.40    1.80
   2   3 -10    8.54    1.77
   2  -3  -9  170.25    5.66
   2   3  -9  182.74    6.59
   2  -3  -8   99.71    4.09
  -2  -3   8  106.02    4.41
   2   3  -7  217.83    6.40
   2  -3  -7  209.50    5.63
   2   3  -6  462.00    8.74
   2  -3  -6  483.19    8.00
   2  -3  -5   83.21    2.43
   2   3  -5   85.96    3.61
   2   3  -4  449.35    7.45
   2  -3  -4  441.51    5.55
   2  -3  -3  266.59    4.33
   2   3  -3  273.78    5.35
   2   3  -2   33.19    1.74
  -2   3   2   36.67    1.75
  -2   3   1   26.95    1.52
   2   3  -1   25.93    0.92
   2   3  -1   27.42    1.42
  -2   3   0    7.89    0.90
   2   3   0    8.19    0.70
   2   3   1   21.72    0.91
   2   3   1   24.28    1.48
  -2   3  -1   20.31    1.38
   2   3   1   23.93    0.93
   2   3   2  228.80    4.46
   2  -3   2  228.76    4.46
   2   3   2  215.70    2.16
  -2   3  -2  225.69    4.58
  -2   3  -2  224.60    4.62
  -2   3  -3  320.24    3.32
  -2   3  -3  329.14    5.77
   2   3   3  323.62    5.51
   2  -3   3  310.81    5.43
  -2   3  -3  324.28    5.62
  -2   3  -3  326.41    4.16
   2  -3   3  316.27    5.55
  -2  -3  -3  316.20    5.68
  -2   3  -4  330.80    5.85
   2   3   4  338.76    5.90
  -2   3  -4  326.35    5.94
  -2  -3  -4  326.95    6.09
   2  -3   4  308.98    5.64
  -2   3  -4  309.86    3.14
   2  -3   4  338.07    6.25
   2  -3   5  573.34    7.99
   2  -3   5  567.71    6.95
  -2   3  -5  586.48    8.28
   2  -3   5  570.43    8.29
  -2  -3  -5  553.82    8.37
   2   3   5  565.60    8.07
   2  -3   6  944.45    9.76
   2  -3   6  957.83   10.92
   2   3   6  955.81   10.96
  -2   3  -6  962.41   11.09
   2  -3   6  962.48   11.14
  -2   3  -6  972.54   12.60
   2  -3   7   23.88    1.88
   2  -3   7   18.57    0.90
   2  -3   7   20.06    1.60
  -2   3  -7   23.37    1.89
   2  -3   7   19.51    1.72
   2   3   7   14.87    0.78
   2   3   7   23.73    1.88
   2  -3   8   74.82    1.94
  -2   3  -8   77.39    3.44
   2   3   8   77.58    3.45
   2  -3   8   79.37    3.46
   2   3   8   72.02    1.94
   2  -3   8   76.74    3.45
  -2   3  -8   77.94    4.13
   2  -3   8   78.62    3.30
   2  -3   9    9.49    0.82
   2  -3   9   13.78    1.55
   2  -3   9    8.14    1.24
   2   3   9   13.75    1.63
  -2   3  -9    8.16    1.29
   2  -3   9   10.81    1.37
   2   3   9   11.69    0.92
  -2   3  -9   13.86    1.97
   2  -3  10    0.53    0.63
   2  -3  10    0.53    0.56
  -2   3 -10    1.08    0.77
  -2   3 -10    2.79    1.24
   2   3  10   -0.49    1.00
   2  -3  10    0.82    0.37
   2   3  10    1.05    0.42
  -2   3 -11   85.93    5.13
   2   3  11   73.61    2.57
   2   3  11   77.54    3.99
   2  -3  11   74.14    3.84
  -2   3 -11   78.21    3.90
   2  -3  11   73.04    3.86
   2  -3  11   81.95    2.59
   2   3  12   48.22    2.21
   2  -3  12   54.23    2.20
   2   3  12   54.87    3.48
   2  -3  12   50.43    3.15
   2  -3  12   49.42    3.33
   2  -3  12   48.72    3.35
  -2   3 -12   54.32    3.44
  -2   3 -13    6.21    1.85
   2  -3  13    6.86    0.87
   2   3  13    9.81    1.66
  -2   3 -13    6.34    1.38
  -2  -3 -13    7.13    1.89
  -2   3 -14   12.66    1.77
   2   3  14   10.93    1.70
  -2  -3 -14   12.55    1.82
  -2   3 -14   12.80    2.46
  -2  -3 -14   14.71    2.58
  -2   3 -15   21.40    2.32
  -2  -3 -15   20.06    2.28
  -2  -3 -15   26.27    3.47
  -2   3 -15   24.38    3.48
  -2  -3 -16   13.95    2.77
  -2   3 -16   14.09    2.77
  -2   3 -17   -2.31    1.41
  -2  -3 -17    0.99    1.22
   2   4 -19    5.22    2.19
   2   4 -18    1.96    1.50
   2   4 -17    2.65    1.88
   2  -4 -17    5.11    1.72
   2   4 -16   -1.64    1.40
   2  -4 -16    1.90    1.21
   2   4 -16    0.64    1.54
   2  -4 -15    4.15    1.45
   2   4 -15    5.88    1.96
   2   4 -15    6.02    1.99
   2  -4 -14   27.89    3.10
   2   4 -14   23.82    3.22
   2   4 -14   30.14    3.67
   2   4 -13   25.51    3.35
   2  -4 -13   22.84    2.85
   2   4 -13   27.01    3.40
   2  -4 -12  146.74    6.28
   2   4 -12  133.45    6.76
   2   4 -12  130.48    6.73
   2   4 -11   16.64    2.37
   2  -4 -11   18.74    2.24
   2   4 -11   10.86    2.05
   2  -4 -10    0.92    1.03
   2   4 -10    0.14    1.13
   2   4 -10    0.81    1.01
   2  -4  -9   34.26    2.65
   2   4  -9   39.05    3.20
   2   4  -9   32.55    3.01
  -2  -4   8  131.42    5.03
   2   4  -8  116.64    5.12
   2  -4  -8  121.67    4.51
   2   4  -7   30.14    2.58
   2  -4  -7   31.50    2.29
   2   4  -6  839.80   12.09
   2   4  -5  154.34    4.91
   2   4  -4   11.19    1.15
   2   4  -4    9.71    1.31
   2  -4  -4   11.99    1.07
   2  -4  -3   35.63    1.74
   2   4  -3   30.22    1.60
   2   4  -3   33.99    2.04
   2   4  -2  731.26    6.54
   2   4  -2  737.64    8.39
  -2   4   1   66.16    2.53
  -2  -4   1   60.22    2.11
   2   4  -1   66.79    2.31
   2   4  -1   61.62    1.54
   2   4   0  257.47    4.87
  -2  -4   0  240.17    3.67
  -2   4   0  251.76    4.86
   2   4   0  257.68    3.94
   2   4   0  252.24    3.83
  -2   4  -1   73.87    2.68
   2   4   1   76.50    2.71
   2   4   1   76.48    1.94
   2   4   1   69.74    1.75
  -2  -4  -1   77.35    1.71
  -2   4  -1   70.00    2.68
   2   4   2 3228.22   17.81
  -2   4  -2 3272.04   18.16
  -2   4  -2 3230.03   18.41
   2  -4   2 3139.46   17.74
  -2   4  -3   35.54    1.99
  -2   4  -3   35.51    2.06
   2   4   3   32.31    1.91
   2  -4   3   32.44    1.92
  -2   4  -3   29.65    1.45
   2  -4   3   27.20    1.76
  -2   4  -4  220.41    5.14
  -2  -4  -4  224.63    5.37
   2   4   4  222.82    5.11
  -2   4  -4  220.19    5.07
  -2   4  -4  216.90    3.97
   2  -4   4  207.93    4.90
   2  -4   4  213.07    4.89
   2  -4   4  228.13    5.33
   2  -4   5   43.33    2.45
   2   4   5   48.94    2.57
   2  -4   5   31.34    2.04
   2  -4   5   40.57    2.49
  -2  -4  -5   49.46    2.71
  -2   4  -5   31.18    2.05
   2  -4   6  119.98    4.19
   2  -4   6  123.82    4.19
   2   4   6  124.11    4.21
  -2   4  -6  120.60    4.07
   2  -4   6  118.66    3.66
   2   4   7   18.06    1.79
  -2   4  -7   13.20    1.46
   2  -4   7   16.77    1.65
   2  -4   7   18.47    1.62
   2  -4   7   19.40    1.80
   2  -4   8   35.82    2.34
   2  -4   8   40.26    2.61
   2  -4   8   34.46    2.43
  -2   4  -8   33.33    2.37
   2   4   8   40.50    2.69
  -2   4  -8   36.95    2.92
   2  -4   9   13.37    1.66
  -2   4  -9   13.89    1.66
   2   4   9   12.24    0.76
  -2   4  -9   16.87    2.14
   2   4   9   13.58    1.69
   2  -4   9   12.85    0.67
   2  -4   9   15.12    1.66
   2   4  10    1.10    0.33
  -2   4 -10    1.17    0.97
   2  -4  10    1.25    0.73
   2  -4  10    1.33    0.29
   2   4  10   -0.11    0.93
   2  -4  10    1.22    0.76
  -2   4 -10    0.64    0.68
  -2   4 -11   16.10    2.42
   2  -4  11   14.30    1.85
   2  -4  11   14.22    0.88
   2  -4  11   16.08    1.88
   2   4  11   15.77    1.97
   2  -4  11   14.76    1.79
  -2   4 -11   16.42    1.91
   2  -4  12  314.50    4.11
   2   4  12  312.67    4.83
   2   4  12  332.95    8.83
  -2   4 -12  331.94    8.18
  -2   4 -12  332.53   10.57
   2  -4  12  331.39    8.23
   2  -4  12  313.47    8.57
  -2   4 -13    7.19    1.44
   2   4  13    7.25    1.50
  -2   4 -13    8.79    2.06
  -2   4 -14   13.61    2.63
   2   4  14   16.41    2.14
  -2   4 -14   17.16    2.05
  -2  -4 -14   15.42    2.59
  -2   4 -15    2.31    1.46
  -2  -4 -15    2.64    1.05
   2   4  15    2.16    0.94
  -2   4 -15    0.28    0.82
  -2  -4 -15   -0.47    1.12
  -2   4 -16   15.38    2.92
  -2  -4 -16   13.70    2.83
  -2   4 -17    0.50    1.06
  -2  -4 -17   -1.93    1.45
   2   5 -19   18.60    3.53
   2   5 -18    3.14    1.80
   2  -5 -17    5.78    1.94
   2   5 -17    0.58    1.31
   2   5 -17    3.74    2.09
   2   5 -16    3.66    1.84
   2  -5 -16    4.15    1.43
   2   5 -16    4.13    1.95
   2   5 -15   14.77    2.77
   2   5 -15   13.64    2.59
   2  -5 -15   15.08    2.40
   2   5 -14    5.49    1.87
   2   5 -14   10.62    2.34
   2  -5 -14    8.14    1.88
   2  -5 -13   62.70    4.39
   2   5 -13   57.73    4.80
   2   5 -12  236.80    9.14
   2  -5 -12  234.00    7.74
   2   5 -12  238.54    8.97
   2   5 -11    4.84    1.66
   2  -5 -11    5.01    1.38
   2   5 -11    6.28    1.78
   2   5 -10    2.23    1.41
   2   5 -10    1.30    1.04
   2  -5 -10    2.75    1.10
   2   5  -9   43.95    3.46
   2  -5  -9   55.65    3.29
   2   5  -9   49.29    3.54
   2   5  -8   31.88    2.84
   2  -5  -8   30.36    2.36
  -2  -5   8   35.15    2.66
   2   5  -8   34.95    2.81
   2   5  -7  122.63    4.82
   2   5  -7  110.04    4.82
   2   5  -6  382.23    8.47
   2   5  -6  395.22    7.97
   2   5  -5  447.21    7.78
   2   5  -5  423.06    8.37
   2   5  -4  135.43    3.91
   2   5  -4  140.74    4.58
   2   5  -3  121.71    3.27
   2   5  -3  121.79    3.95
   2  -5  -3  121.68    3.49
   2   5  -2   37.37    2.06
   2   5  -2   41.64    1.69
   2   5  -1  201.34    4.07
   2   5  -1  189.85    4.11
   2   5  -1  198.35    4.53
  -2  -5   1  181.61    2.84
  -2   5   1  190.85    4.50
  -2  -5   1  183.48    3.84
   2   5   0   63.42    2.59
  -2  -5   0   61.71    2.00
   2   5   0   65.92    2.17
  -2   5   0   67.38    2.74
   2   5   0   69.10    2.24
  -2   5  -1  126.68    3.74
   2   5   1  127.11    2.62
  -2   5  -1  130.18    3.87
  -2  -5  -1  117.96    2.32
   2   5   1  114.91    3.55
   2   5   2  143.04    4.02
  -2  -5  -2  141.08    1.95
  -2   5  -2  149.11    4.11
   2   5   2  148.48    2.31
  -2   5  -2  145.44    4.22
   2  -5   2  141.82    4.02
  -2   5  -3  326.82    6.47
  -2   5  -3  325.15    6.16
   2  -5   3  313.06    6.17
   2  -5   3  330.89    6.38
   2   5   3  329.72    6.30
   2  -5   4   31.57    2.08
   2   5   4   32.06    2.11
   2  -5   4   29.22    1.99
  -2   5  -4   29.29    1.95
  -2   5  -4   31.07    1.69
  -2  -5  -4   30.37    2.11
  -2   5  -4   33.67    2.17
   2  -5   4   28.00    1.84
   2  -5   5   57.77    2.96
   2  -5   5   53.29    2.80
   2   5   5   53.28    2.82
   2  -5   5   61.52    3.14
  -2   5  -5   52.19    2.69
   2  -5   5   61.00    2.78
  -2  -5  -5   59.63    3.12
  -2   5  -6  742.98   10.16
   2  -5   6  749.64   10.64
   2  -5   6  777.49   11.66
   2   5   6  744.16   10.75
   2  -5   6  770.08   11.07
   2  -5   7   38.20    2.57
  -2   5  -7   36.30    2.43
   2   5   7   46.37    2.87
   2  -5   7   43.89    2.57
   2  -5   7   51.22    3.01
   2  -5   8  176.87    5.70
   2   5   8  168.36    5.59
   2  -5   8  175.73    5.62
  -2   5  -8  165.98    5.18
  -2   5  -8  175.14    6.35
   2  -5   8  171.33    5.27
   2  -5   9    5.65    1.09
  -2   5  -9    7.63    1.61
  -2   5  -9    6.25    1.21
   2  -5   9    6.31    1.21
   2   5   9    4.58    1.20
  -2   5 -10    8.72    1.76
   2  -5  10    8.96    1.46
   2  -5  10   11.34    1.61
  -2   5 -10    8.00    1.36
   2   5  10    7.39    1.39
   2  -5  10   10.12    1.52
   2  -5  11   41.50    3.16
  -2   5 -11   45.96    3.94
   2  -5  11   41.57    3.02
   2  -5  11   47.05    3.32
  -2   5 -11   42.84    2.97
   2   5  11   40.61    3.22
   2  -5  12   68.59    4.18
   2   5  12   81.73    4.53
  -2   5 -12   78.09    4.11
  -2   5 -12   77.48    5.33
  -2   5 -13    5.54    1.28
  -2   5 -13    4.99    1.80
   2   5  13    7.79    1.59
  -2   5 -14    9.09    1.53
  -2   5 -14    8.61    2.14
   2   5  14    8.72    1.71
  -2   5 -15    8.58    2.17
  -2  -5 -15    9.72    1.75
   2   5  15    7.94    1.65
  -2   5 -15    3.12    1.09
  -2  -5 -15    8.12    2.17
  -2   5 -16   22.56    3.52
  -2  -5 -16   17.85    3.04
  -2   5 -17   -1.55    1.38
  -2  -5 -17    1.12    1.28
   2   6 -18   -1.82    1.56
   2   6 -17   12.51    2.87
   2  -6 -17   16.46    2.77
   2   6 -17   14.27    3.03
   2   6 -16    8.09    2.32
   2  -6 -16    7.78    1.79
   2   6 -16    6.52    2.10
   2   6 -15   36.53    4.15
   2  -6 -15   40.84    3.82
   2   6 -15   38.57    4.31
   2   6 -14   17.07    2.91
   2  -6 -14   18.74    2.65
   2   6 -14   13.24    2.51
   2   6 -13   15.88    2.85
   2  -6 -13   18.28    2.45
   2   6 -13   15.12    2.65
   2   6 -12  136.20    7.13
   2  -6 -12  147.37    6.13
   2   6 -12  136.07    6.89
   2   6 -11   82.50    5.32
   2   6 -11   82.93    5.16
   2  -6 -11   76.60    4.23
   2   6 -10   26.80    2.89
   2  -6 -10   23.80    2.32
   2   6 -10   20.44    2.64
   2   6  -9   80.05    4.72
   2   6  -9   79.81    4.53
   2  -6  -9   78.90    3.84
  -2  -6   8  188.59    6.15
   2  -6  -8  177.53    5.39
   2   6  -8  179.31    6.30
   2   6  -7  372.13    8.44
   2   6  -7  365.59    8.96
  -2  -6   6    2.03    0.33
   2   6  -6    0.39    1.00
   2   6  -6    1.80    0.87
   2   6  -5  350.74    7.86
   2   6  -5  368.44    7.26
   2   6  -4  160.94    4.36
  -2  -6   4  156.11    4.39
   2   6  -4  160.31    5.03
   2   6  -3  627.33    9.24
   2  -6  -3  621.66    8.42
   2   6  -3  638.37    7.88
  -2  -6   2   78.92    2.37
   2   6  -2   77.15    2.46
   2   6  -2   74.26    2.98
   2   6  -1  954.84   10.25
   2   6  -1  909.16    9.47
  -2  -6   1  880.35    7.02
   2   6  -1  938.65    9.32
  -2  -6   1  886.65    8.99
  -2   6   0   85.08    3.25
   2   6   0   83.33    2.66
  -2   6   0   84.53    3.26
   2   6   0   81.00    3.02
   2   6   0   78.61    2.57
  -2  -6   0   80.06    2.45
  -2   6  -1  386.07    6.91
  -2   6  -1  385.43    7.00
   2   6   1  381.85    4.99
  -2  -6  -1  359.43    4.52
   2   6   1  367.39    6.63
  -2  -6  -2  306.41    3.39
   2   6   2  316.13    6.23
  -2   6  -2  298.34    6.38
  -2   6  -2  300.49    6.14
  -2   6  -3  190.90    5.21
  -2   6  -3  201.82    5.13
   2  -6   3  182.30    5.01
   2   6   3  181.35    4.99
   2  -6   3  196.63    5.13
   2  -6   4   27.34    1.84
   2  -6   4   24.46    1.91
   2  -6   4   20.98    1.80
   2   6   4   21.98    1.87
  -2   6  -4   26.76    1.98
  -2  -6  -4   19.05    1.79
  -2   6  -4   24.86    1.63
  -2   6  -4   20.69    1.87
   2  -6   5  165.74    5.06
  -2  -6  -5  137.86    4.86
   2   6   5  141.15    4.73
   2  -6   5  142.51    4.85
  -2   6  -5  169.68    4.92
  -2   6  -5  157.28    4.09
   2  -6   5  173.61    4.78
  -2   6  -6  202.61    5.53
   2   6   6  225.36    6.19
   2  -6   6  199.34    5.80
   2  -6   6  218.42    6.21
   2  -6   6  215.12    6.33
   2  -6   7  365.10    8.23
   2   6   7  363.54    8.16
  -2   6  -7  365.20    7.65
  -2   6  -7  374.37    9.03
  -2  -6  -7  355.02    3.71
  -2   6  -8   11.50    1.87
   2   6   8   16.67    2.00
   2  -6   8   11.35    1.56
   2  -6   8   11.87    1.59
  -2   6  -8    9.97    1.41
  -2  -6  -8   10.77    0.85
   2  -6   9  113.89    4.72
  -2   6  -9  109.25    4.50
   2   6   9  113.80    5.06
   2  -6   9  111.83    4.93
  -2  -6  -9  115.67    3.05
  -2   6  -9  122.36    5.73
  -2   6 -10    6.17    1.28
  -2   6 -10    4.80    1.56
   2  -6  10    3.84    1.07
   2  -6  10    3.49    1.04
   2   6  10    4.25    1.13
   2  -6  10    7.32    1.35
  -2  -6 -10    4.42    0.77
   2  -6  11   20.69    2.38
  -2   6 -11   24.32    2.99
  -2   6 -11   20.06    2.16
   2   6  11   26.44    2.77
   2  -6  11   24.39    2.53
  -2   6 -12    3.57    1.17
   2   6  12    4.32    1.54
   2  -6  12    1.72    1.16
  -2   6 -12    1.19    1.25
  -2   6 -13    2.13    1.44
   2   6  13    4.62    1.46
  -2   6 -13    1.98    1.01
   2   6  14    0.79    0.94
  -2   6 -14    2.28    1.06
  -2   6 -14    1.55    1.29
   2   6  15   16.46    2.33
  -2   6 -15   24.40    3.61
  -2   6 -16   -1.35    1.26
  -2  -6 -16    1.48    1.14
  -2   6 -17   -0.73    1.31
  -2  -6 -17    5.01    1.76
   2   7 -18   10.95    2.68
   2   7 -17   19.65    3.59
   2  -7 -17   17.76    2.88
   2   7 -17   18.57    3.49
   2   7 -16    0.55    1.23
   2   7 -16    3.11    1.69
   2  -7 -16    1.49    0.94
   2   7 -15    1.11    1.15
   2   7 -15   -0.13    1.06
   2  -7 -15    1.10    1.08
   2  -7 -14    8.49    1.76
   2   7 -14    6.52    1.96
   2   7 -14    9.65    2.30
   2   7 -13   24.35    3.34
   2  -7 -13   34.85    3.17
   2   7 -13   31.56    3.63
   2   7 -12   13.54    2.59
   2  -7 -12   15.36    2.26
   2   7 -12   15.89    2.66
   2   7 -11   17.22    2.69
   2   7 -11   18.67    2.70
   2  -7 -11   18.92    2.18
   2   7 -10  100.64    5.66
   2   7 -10  109.06    5.60
   2  -7 -10  105.87    4.65
   2   7  -9  236.26    7.76
   2   7  -9  219.39    7.91
   2  -7  -9  242.70    6.70
   2   7  -8   21.88    2.52
   2   7  -8   26.23    2.53
  -2  -7   7   55.47    1.36
   2   7  -7   57.22    3.44
   2   7  -6  115.93    4.53
   2   7  -6  121.40    5.07
  -2  -7   6  118.96    2.52
   2   7  -5  286.51    7.38
   2   7  -5  282.34    6.51
  -2  -7   5  276.40    6.17
   2   7  -4    6.11    1.00
   2   7  -4    6.41    1.22
  -2  -7   4    7.10    1.06
  -2  -7   3   89.90    3.35
   2   7  -3   81.01    3.51
   2   7  -3   83.94    3.00
  -2  -7   3   83.68    2.90
  -2  -7   2  531.43    6.57
   2   7  -2  553.09    8.01
  -2  -7   2  549.60    8.03
   2   7  -2  550.71    8.47
   2   7  -1  107.65    3.50
   2   7  -1  112.77    3.70
  -2  -7   1  109.56    3.33
  -2  -7   1  107.31    2.70
   2   7  -1  115.28    3.49
   2   7   0    3.31    0.70
  -2   7   0    2.65    0.76
   2   7   0    2.81    0.68
   2   7   0    4.32    0.85
  -2  -7   0    3.53    0.63
  -2   7  -1  562.44    8.96
   2   7   1  544.92    8.40
   2   7   1  558.25    6.59
  -2  -7  -1  559.01    6.20
  -2   7  -1  574.59    8.88
  -2   7  -2  504.42    8.71
   2   7   2  510.97    8.34
  -2  -7  -2  506.08    5.14
  -2   7  -2  507.38    8.38
  -2   7  -3   29.71    2.13
  -2   7  -3   28.25    2.19
   2   7   3   28.61    2.15
  -2  -7  -3   27.58    1.00
   2  -7   3   29.72    2.14
   2  -7   3   30.77    2.03
   2  -7   3   30.93    2.18
  -2   7  -4  308.39    7.07
  -2  -7  -4  316.61    7.38
   2  -7   4  296.34    6.19
   2   7   4  312.07    6.98
   2  -7   4  298.63    6.87
   2  -7   4  320.32    7.21
  -2   7  -4  298.35    6.65
  -2   7  -4  322.56    6.06
  -2   7  -5   21.63    1.93
   2   7   5   18.98    1.89
   2  -7   5   22.28    1.79
   2  -7   5   21.63    2.01
  -2   7  -5   21.94    1.67
  -2  -7  -5   24.39    2.19
   2  -7   5   26.57    2.20
   2  -7   6  184.67    5.83
  -2   7  -6  188.02    5.53
   2  -7   6  183.98    5.18
   2  -7   6  198.62    6.16
   2   7   6  191.28    5.95
   2  -7   6  198.52    6.18
   2  -7   7   32.26    2.59
  -2  -7  -7   26.04    0.96
  -2   7  -7   33.02    2.48
   2   7   7   30.09    2.57
   2  -7   7   27.78    2.52
   2  -7   8   69.19    3.87
  -2   7  -8   68.38    4.22
  -2   7  -8   62.13    3.39
   2   7   8   66.89    3.84
  -2  -7  -8   59.61    1.76
   2  -7   9  221.12    7.12
  -2  -7  -9  225.19    3.99
   2   7   9  200.00    6.90
  -2   7  -9  214.99    6.42
   2  -7   9  214.16    6.91
  -2   7  -9  209.50    7.63
   2  -7  10   32.49    2.93
  -2   7 -10   33.62    2.69
   2  -7  10   35.59    2.95
   2   7  10   31.03    2.87
  -2  -7 -10   37.17    1.86
   2  -7  10   31.01    2.74
  -2   7 -10   29.92    3.09
   2  -7  11  185.95    7.04
  -2   7 -11  196.50    6.54
   2   7  11  205.43    7.44
  -2  -7 -11  208.65    4.77
  -2   7 -11  209.40    8.36
  -2   7 -12    2.45    1.08
   2   7  12    3.72    1.47
  -2   7 -12    2.71    1.51
  -2   7 -13   45.57    3.37
   2   7  13   47.46    3.82
  -2   7 -13   47.69    4.47
  -2   7 -14    1.98    0.87
   2   7  14    4.89    1.45
  -2   7 -14    2.14    1.34
  -2   7 -15   21.09    3.38
   2   7  15   21.30    2.69
  -2   7 -16   -1.07    1.38
  -2  -7 -16   -2.47    1.64
  -2   7 -17    2.72    1.59
  -2  -7 -17    0.63    1.15
   2   8 -18    2.86    1.65
  -2   8  18    5.70    1.98
   2   8 -17    4.71    2.00
   2   8 -17    4.08    1.77
   2   8 -16    4.56    1.96
   2  -8 -16    3.36    1.28
   2   8 -16    2.54    1.63
   2   8 -15    2.88    1.77
   2   8 -15    1.20    1.54
   2  -8 -15    1.21    1.19
   2   8 -14   10.24    2.37
   2  -8 -14    7.34    1.71
   2   8 -14    7.90    2.27
   2   8 -13   21.57    3.17
   2   8 -13   18.38    2.97
   2  -8 -13   21.20    2.49
   2   8 -12    0.29    1.51
   2   8 -12    2.73    1.46
   2  -8 -12    4.55    1.52
   2   8 -11   22.19    3.08
   2  -8 -11   21.31    2.32
   2   8 -11   21.99    2.88
   2   8 -10   12.68    2.16
   2   8 -10    9.25    2.13
   2  -8 -10   11.75    1.77
   2   8  -9   50.85    3.71
   2   8  -9   44.90    3.72
  -2  -8   8   70.05    1.56
   2   8  -8   79.85    4.74
   2   8  -8   82.01    4.40
   2   8  -7   10.45    1.67
  -2  -8   7    8.29    0.69
  -2  -8   7    9.79    1.36
   2   8  -7    9.36    1.82
   2   8  -6  170.37    6.24
   2   8  -6  177.44    5.67
  -2  -8   6  174.65    5.11
  -2  -8   5   33.16    2.27
   2   8  -5   38.67    2.92
   2   8  -5   34.66    2.42
  -2  -8   4   69.15    3.11
   2   8  -4   76.58    3.80
   2   8  -4   75.63    3.23
  -2  -8   3   62.01    2.59
   2   8  -3   60.84    2.70
  -2  -8   3   61.29    2.90
   2   8  -3   63.89    3.04
   2   8  -3   55.14    3.04
   2   8  -2  153.63    4.45
  -2  -8   2  153.05    4.54
  -2  -8   2  141.02    3.59
  -2  -8   2  142.50    4.29
   2   8  -2  137.12    4.47
   2   8  -2  152.02    4.43
   2   8  -1    6.53    0.96
   2   8  -1    8.29    1.19
   2   8  -1    7.76    1.09
  -2  -8   1    7.03    0.99
  -2   8   1    6.44    1.10
  -2  -8   1    5.77    0.73
   2   8   0  633.06    9.21
   2   8   0  623.96    8.20
  -2  -8   0  623.91    7.81
  -2   8   0  624.68    9.73
   2   8   0  640.71    8.40
   2   8   1   12.94    1.48
  -2   8  -1   12.30    1.46
  -2  -8  -1   14.84    1.15
   2   8   2  111.43    4.11
  -2   8  -2  122.67    4.49
  -2  -8  -2  116.86    2.77
  -2   8  -2  121.95    4.38
  -2  -8  -3  176.01    3.35
   2   8   3  191.40    5.58
  -2  -8  -3  191.96    3.09
   2  -8   3  197.97    5.70
  -2   8  -3  192.68    5.72
   2  -8   3  200.21    5.22
  -2   8  -3  196.78    5.60
   2  -8   3  191.15    5.61
  -2   8  -4  208.87    6.16
   2  -8   4  204.97    5.97
  -2  -8  -4  197.59    2.64
   2   8   4  225.69    6.21
  -2   8  -4  211.29    5.84
  -2   8  -4  204.87    2.85
  -2  -8  -4  207.03    2.86
  -2   8  -4  210.61    5.24
   2  -8   4  223.07    6.26
   2  -8   4  207.41    5.42
  -2  -8  -5   16.31    1.88
  -2   8  -5   19.14    1.65
   2  -8   5   22.83    2.14
   2  -8   5   23.30    1.90
   2   8   5   19.30    1.96
   2  -8   5   18.44    1.90
  -2   8  -5   24.66    2.09
  -2   8  -6  317.19    7.44
   2  -8   6  316.22    7.95
   2   8   6  322.77    8.02
  -2   8  -6  319.18    6.70
   2  -8   6  337.67    8.30
   2  -8   6  329.90    7.09
  -2   8  -7   43.15    2.90
   2  -8   7   44.92    3.17
  -2  -8  -7   40.66    1.12
   2   8   7   48.64    3.31
   2  -8   7   44.11    2.71
   2  -8   7   52.33    3.45
   2  -8   8   54.56    3.58
  -2   8  -8   54.94    3.30
  -2   8  -8   53.50    3.82
   2  -8   8   55.11    3.60
  -2  -8  -8   52.12    1.56
   2   8   8   52.04    3.53
  -2  -8  -9    2.65    0.51
   2  -8   9    3.56    1.14
   2  -8   9    3.34    1.06
  -2   8  -9    1.41    0.97
   2   8   9    3.89    1.39
  -2   8  -9    1.16    1.11
  -2   8 -10    0.09    1.18
  -2   8 -10    1.28    0.96
  -2  -8 -10    0.67    0.40
   2  -8  10    0.07    0.83
   2   8  10    0.13    1.13
  -2   8 -11   61.19    3.84
  -2  -8 -11   65.18    2.59
   2   8  11   71.45    4.66
   2   8  12  123.10    6.09
  -2   8 -12  115.48    5.29
  -2   8 -12  116.58    6.75
  -2   8 -13   14.14    2.76
  -2   8 -13   14.96    2.13
   2   8  13   14.71    2.31
  -2   8 -14   -0.26    0.99
  -2   8 -14    0.68    0.68
   2   8  14    0.58    0.96
  -2   8 -15    4.78    2.04
   2   8  15    2.68    1.29
  -2   8 -16    9.70    2.50
  -2   8 -17    5.06    1.98
  -2  -8 -17    2.97    1.77
   2   9 -18   -0.41    1.70
  -2   9  18   -1.76    1.49
  -2   9  17    2.09    1.41
   2   9 -17    1.80    1.97
   2   9 -17    1.47    1.68
   2   9 -16    2.67    1.65
   2   9 -16    6.54    2.14
   2  -9 -16    5.52    1.62
   2   9 -15   -0.69    1.20
   2   9 -15    2.33    1.61
   2  -9 -15    4.24    1.52
   2   9 -14    2.02    1.56
   2  -9 -14    2.15    1.14
   2   9 -14    2.06    1.52
   2  -9 -13   27.59    2.81
   2   9 -13   25.90    3.49
   2   9 -13   25.94    3.43
  -2  -9  12   22.52    2.24
   2  -9 -12   22.76    2.54
   2   9 -12   26.71    3.44
   2   9 -12   29.11    3.64
   2   9 -11   18.68    2.90
  -2  -9  11   17.64    1.94
   2   9 -11   20.88    2.82
   2  -9 -11   23.32    2.39
   2   9 -10  119.45    6.04
   2   9 -10  118.68    6.40
   2  -9 -10  123.37    5.09
  -2  -9  10  109.94    4.54
  -2  -9   9    6.49    1.25
   2   9  -9    4.94    1.69
   2   9  -9    8.17    1.69
   2   9  -8   15.29    2.22
   2   9  -8   14.08    1.97
  -2  -9   8   11.57    0.82
  -2  -9   8   12.31    1.53
   2   9  -7   29.40    2.91
  -2  -9   7   30.15    2.27
   2   9  -7   33.92    2.80
  -2  -9   7   34.14    1.57
   2   9  -6  111.43    4.67
  -2  -9   6  106.26    4.07
   2   9  -6  121.00    5.44
   2   9  -5  237.75    7.18
  -2  -9   5  244.30    6.04
   2   9  -5  244.68    6.41
   2   9  -4   59.34    3.00
  -2  -9   4   61.72    3.05
   2   9  -4   61.59    3.54
  -2  -9   4   61.16    2.92
  -2  -9   3   20.49    1.77
   2   9  -3   20.43    2.01
  -2  -9   3   18.45    1.50
   2   9  -3   22.14    1.89
  -2  -9   2  225.88    5.73
  -2  -9   2  236.79    5.80
   2   9  -2  226.71    5.59
  -2   9   2  235.91    6.16
   2   9  -2  233.04    5.70
  -2  -9   2  225.97    4.83
   2   9  -2  231.94    6.06
   2   9  -1   16.29    1.54
   2   9  -1   18.02    1.69
   2   9  -1   15.92    1.67
  -2  -9   1   16.41    1.53
  -2   9   1   14.32    1.66
  -2  -9   1   17.86    1.33
  -2   9   0  102.81    4.15
   2   9   0  101.08    3.52
   2   9   0   99.78    3.80
  -2  -9   0  101.21    3.36
   2   9   1  152.37    4.87
  -2  -9  -1  138.82    3.64
  -2   9  -1  150.37    5.09
   2   9   2  288.74    6.82
  -2   9  -2  284.26    7.10
  -2  -9  -2  283.79    4.79
  -2  -9  -3  238.31    4.24
  -2   9  -3  241.74    6.63
   2   9   3  245.30    6.52
  -2   9  -3  252.95    4.48
  -2  -9  -3  241.02    3.97
   2  -9   3  262.14    6.85
   2  -9   3  249.86    6.06
  -2   9  -3  236.91    6.42
   2  -9   4    5.61    1.20
  -2   9  -4    5.71    1.07
   2  -9   4    7.19    1.16
  -2   9  -4    6.88    1.40
  -2   9  -4    5.64    0.60
   2   9   4    5.77    1.31
  -2  -9  -4    5.83    0.61
   2  -9   4    9.89    1.45
  -2  -9  -4    4.94    0.56
   2  -9   5    7.31    1.30
  -2   9  -5    5.53    1.07
   2  -9   5    5.89    1.14
  -2   9  -5    5.90    1.27
  -2  -9  -5    6.80    0.56
   2   9   5    7.43    1.49
   2  -9   5    4.76    1.11
   2  -9   6  412.27    8.07
   2  -9   6  408.39    9.36
   2   9   6  426.02    9.55
  -2   9  -6  421.95    8.01
  -2   9  -6  411.37    8.77
   2  -9   6  436.06    9.71
  -2   9  -7    5.09    1.28
   2  -9   7    6.90    1.29
   2  -9   7    7.22    1.49
   2  -9   7    5.64    1.37
   2   9   7    9.61    1.74
  -2  -9  -7    3.91    0.41
   2  -9   8    5.35    1.35
  -2   9  -8    6.10    1.42
   2   9   8    8.25    1.62
  -2   9  -8    5.55    1.34
  -2  -9  -8    4.55    0.49
   2  -9   8    6.54    1.45
  -2  -9  -9    7.59    0.72
  -2   9  -9    9.36    1.88
  -2   9  -9    7.71    1.59
   2  -9   9    8.57    1.61
   2   9   9    7.23    1.73
   2   9  10   55.75    4.13
  -2  -9 -10   69.23    2.27
  -2   9 -10   66.09    3.93
  -2   9 -10   61.23    4.55
  -2  -9 -11  129.66    3.42
  -2   9 -11  131.95    5.66
   2   9  11  120.11    6.12
  -2   9 -11  115.26    6.55
  -2   9 -12   15.43    2.78
  -2   9 -12   15.40    2.17
   2   9  12   18.05    2.58
  -2  -9 -12   14.16    1.33
  -2   9 -13  115.53    5.50
   2   9  13  108.25    6.03
  -2   9 -13  111.84    6.95
  -2   9 -14   -0.44    0.77
   2   9  14   -0.62    1.07
  -2   9 -15   10.92    2.54
   2   9  15   10.94    2.17
  -2   9 -16    6.01    2.07
  -2   9 -17    0.97    1.28
  -2  10  18    1.90    1.42
   2  10 -17   16.93    3.30
   2  10 -17   12.74    2.79
  -2  10  17   13.80    2.95
   2  10 -16   -0.59    1.59
   2  10 -16    0.43    1.46
   2 -10 -16    2.55    1.17
   2 -10 -15   31.45    3.29
   2  10 -15   37.95    4.58
   2  10 -15   37.05    4.42
   2  10 -14    3.95    1.86
   2 -10 -14    3.24    1.32
   2  10 -14    2.74    1.58
   2  10 -13   11.39    2.48
   2  10 -13   10.94    2.55
   2 -10 -13    7.99    1.65
   2  10 -12   33.13    3.81
  -2 -10  12   33.97    2.78
   2  10 -12   29.59    3.54
   2 -10 -12   34.43    3.07
   2  10 -11   25.20    3.24
   2  10 -11   26.34    3.13
  -2 -10  11   26.72    2.37
   2 -10 -11   31.75    2.78
   2  10 -10    2.50    1.37
  -2 -10  10    2.41    0.83
   2  10 -10    3.21    1.60
  -2 -10   9   43.91    1.54
   2  10  -9   46.04    4.02
   2  10  -9   44.19    3.59
  -2 -10   9   38.64    2.69
   2  10  -8    2.94    1.26
  -2 -10   8    4.57    0.63
  -2 -10   8    3.61    0.91
   2  10  -8    3.24    1.55
  -2 -10   7   49.52    2.12
  -2 -10   7   41.27    2.66
   2  10  -7   42.76    3.57
   2  10  -7   47.30    3.35
   2  10  -6    8.92    1.55
   2  10  -6    7.35    1.64
  -2 -10   6    8.09    1.28
  -2 -10   5  222.27    5.95
  -2 -10   5  229.62    6.17
   2  10  -5  226.32    7.25
   2  10  -5  232.54    6.47
  -2 -10   4   42.74    2.61
   2  10  -4   48.44    3.26
   2  10  -4   43.68    2.81
  -2 -10   4   45.03    2.59
   2  10  -3   25.37    1.98
  -2 -10   3   26.67    2.11
   2  10  -3   26.87    2.35
  -2 -10   3   27.16    2.20
   2  10  -3   27.43    2.17
  -2 -10   3   26.41    1.88
   2  10  -2   94.31    3.73
  -2 -10   2   97.79    3.99
  -2 -10   2   89.71    3.23
  -2  10   2   87.54    3.95
  -2 -10   2   86.73    3.69
   2  10  -2   93.18    3.80
   2  10  -2   82.94    3.81
   2  10  -1 1337.07   14.18
   2  10  -1 1354.06   14.29
  -2 -10   1 1355.36   13.74
  -2  10   1 1382.20   15.50
   2  10  -1 1335.77   13.98
  -2  10   0   15.39    1.84
  -2 -10   0   16.69    1.52
   2  10   0   14.56    1.70
  -2  10  -1 1833.29   18.43
  -2 -10  -1 1824.99   14.07
  -2  10  -2  108.49    4.61
  -2 -10  -2  103.51    3.17
   2 -10   3   22.77    1.96
  -2  10  -3   19.78    2.05
  -2 -10  -3   23.20    1.47
  -2  10  -3   20.27    1.39
  -2 -10  -3   20.95    1.35
  -2  10  -4   48.51    3.08
   2  10   4   39.52    2.91
  -2  10  -4   42.88    1.69
  -2 -10  -4   39.25    1.64
   2 -10   4   47.14    2.78
  -2 -10  -4   44.05    1.74
   2 -10   4   46.61    3.10
   2 -10   4   39.44    2.85
   2 -10   5  143.38    5.58
  -2  10  -5  142.20    2.19
   2  10   5  157.99    5.84
  -2  10  -5  152.71    5.01
   2 -10   5  152.94    5.05
   2 -10   5  160.47    5.87
  -2  10  -5  145.80    5.35
   2 -10   6  269.88    7.85
   2 -10   6  264.51    7.99
   2 -10   6  264.12    6.66
   2  10   6  254.74    7.63
  -2  10  -6  251.19    6.46
   2 -10   6  264.34    7.83
  -2  10  -6  261.49    7.27
   2  10   7  165.85    6.38
   2 -10   7  163.89    6.32
   2 -10   7  170.70    6.56
  -2  10  -7  162.35    5.35
  -2  10  -7  161.64    5.84
   2 -10   7  170.90    5.48
  -2 -10  -7  156.35    2.33
  -2 -10  -8   94.76    2.08
   2 -10   8  104.87    5.27
   2  10   8  113.10    5.48
  -2  10  -8  106.22    4.89
   2 -10   8  108.11    4.44
   2 -10   8  115.71    5.55
   2  10   9  137.40    6.22
  -2  10  -9  144.48    5.82
  -2 -10  -9  150.30    2.87
  -2  10  -9  144.67    6.80
  -2  10 -10    7.95    1.76
   2  10  10    9.25    1.82
  -2  10 -10    9.07    1.71
  -2 -10 -10   10.55    0.88
  -2  10 -11  110.33    5.30
   2  10  11  102.44    5.72
  -2 -10 -11  121.34    3.14
  -2  10 -11  101.30    6.17
  -2  10 -12   12.14    2.03
   2  10  12   16.93    2.57
  -2 -10 -12   14.22    1.23
   2  10  13   25.49    3.15
  -2  10 -13   24.96    3.55
  -2  10 -13   26.35    2.84
  -2  10 -14    8.77    2.14
   2  10  14   11.28    2.13
  -2  10 -14   10.94    1.92
   2  10  15    5.77    1.69
  -2  10 -15   10.05    2.57
  -2  10 -16   17.02    3.27
   2  10  16    8.68    2.03
  -2  11  18    2.74    1.57
  -2  11  17    0.13    1.17
   2  11 -16    2.63    1.79
   2  11 -16    2.91    1.96
   2 -11 -16    4.44    1.52
  -2  11  16   -1.87    1.46
   2  11 -15    5.27    2.03
   2 -11 -15    1.67    1.01
   2  11 -15    4.25    1.97
   2  11 -14   32.02    3.96
   2  11 -14   26.94    3.83
   2 -11 -14   27.83    2.95
   2 -11 -13   31.38    2.97
   2  11 -13   35.12    4.22
   2  11 -13   31.28    3.81
   2  11 -12   21.77    3.13
   2 -11 -12   17.71    2.33
   2  11 -12   15.52    3.06
  -2 -11  11   30.88    2.54
   2  11 -11   36.77    4.04
   2 -11 -11   35.43    2.99
   2  11 -11   33.43    3.60
   2  11 -10    8.57    2.01
  -2 -11  10    5.80    1.22
   2  11 -10    7.79    2.07
  -2 -11   9  180.32    5.77
  -2 -11   9  190.73    3.61
   2  11  -9  189.07    8.01
  -2 -11   8   45.94    2.92
  -2 -11   8   53.65    2.16
   2  11  -8   47.95    3.97
   2  11  -8   52.22    3.77
  -2 -11   7  241.82    5.10
   2  11  -7  258.39    8.66
  -2 -11   7  245.32    6.56
   2  11  -7  256.53    7.83
   2  11  -6   43.08    3.50
  -2 -11   6   46.17    2.84
   2  11  -6   48.51    3.26
  -2 -11   5   17.45    1.76
   2  11  -5   18.32    1.98
   2  11  -5   18.17    2.25
  -2 -11   5   19.56    1.93
   2  11  -4   43.78    3.22
  -2 -11   4   43.80    2.66
   2  11  -4   44.55    2.93
  -2 -11   4   41.34    2.68
  -2 -11   3   45.87    2.83
   2  11  -3   41.28    2.97
  -2  11   3   43.12    2.88
  -2 -11   3   42.23    2.81
   2  11  -3   44.57    2.67
   2  11  -3   45.60    2.88
  -2 -11   3   44.28    2.51
   2  11  -2   21.42    1.91
  -2 -11   2   19.60    1.93
   2  11  -2   22.60    2.15
  -2 -11   2   25.29    2.12
  -2  11   2   24.15    2.21
   2  11  -2   22.31    2.03
  -2 -11   2   21.35    1.70
   2  11  -1   80.70    3.64
  -2  11   1   81.58    3.98
   2  11  -1   80.66    3.66
  -2 -11   1   80.67    3.85
  -2 -11   1   78.42    3.49
   2  11   0  101.52    4.19
  -2 -11   0   96.54    3.69
  -2  11   0   95.26    4.35
  -2  11  -1   14.43    1.89
  -2 -11  -1   14.53    1.43
  -2  11  -2   12.61    1.81
   2  11   2   12.04    1.75
  -2 -11  -2    9.34    1.10
  -2  11  -2   10.46    1.27
  -2 -11  -2    9.42    1.14
  -2  11  -3  182.41    6.27
   2  11   3  185.07    6.16
  -2 -11  -3  179.67    4.16
   2 -11   3  195.68    5.83
  -2 -11  -3  183.72    4.34
  -2  11  -3  188.39    4.42
  -2 -11  -4   97.20    2.84
   2 -11   4   99.15    4.17
   2  11   4  100.98    4.68
  -2  11  -4  105.87    2.89
   2 -11   4   98.79    4.65
   2 -11   4  108.45    4.87
  -2 -11  -4  106.77    2.96
   2 -11   5  735.37   11.32
   2 -11   5  737.47   13.05
   2  11   5  718.56   12.69
  -2 -11  -5  730.57   13.53
   2 -11   5  758.65   13.09
  -2  11  -5  715.63   11.35
  -2  11  -5  697.61    5.83
   2  11   6  270.64    8.13
   2 -11   6  290.06    7.17
   2 -11   6  289.46    8.43
  -2  11  -6  279.33    7.76
  -2  11  -6  273.10    7.03
   2 -11   6  272.51    8.36
  -2 -11  -7   23.88    1.02
   2 -11   7   23.14    2.54
   2  11   7   29.22    2.95
  -2  11  -7   23.98    2.22
   2 -11   7   31.78    3.00
   2 -11   7   20.85    2.04
  -2  11  -7   24.08    2.50
   2 -11   8   16.51    1.86
   2  11   8   16.76    2.31
  -2 -11  -8   18.08    0.92
  -2  11  -8   15.29    2.06
  -2  11  -9    6.70    1.57
   2  11   9    7.76    1.78
  -2 -11  -9    5.95    0.63
  -2  11 -10    6.63    1.75
  -2  11 -10    7.83    1.62
  -2 -11 -10    8.51    0.78
   2  11  10    6.20    1.69
  -2 -11 -11   25.40    1.41
   2  11  11   27.69    3.18
  -2  11 -11   24.77    3.33
  -2  11 -11   28.24    2.88
  -2  11 -12   50.50    3.86
   2  11  12   41.45    3.95
  -2  11 -12   42.03    4.34
   2  11  13    8.90    2.06
  -2  11 -13    9.60    2.20
  -2  11 -14    3.53    1.85
   2  11  14    6.63    1.76
   2  11  15   29.70    3.56
  -2  11 -15   25.85    3.76
  -2  11 -16    2.67    1.66
   2  11  16    3.68    1.30
  -2  12  18    2.00    1.46
  -2  12  17    2.70    1.29
   2  12 -16    2.21    1.87
  -2  12  16    4.97    2.04
   2  12 -15    8.99    2.53
   2  12 -15    6.35    2.04
   2 -12 -15    6.44    1.48
   2  12 -14    9.71    2.53
   2  12 -14    9.62    2.60
   2 -12 -14   10.91    1.97
   2 -12 -13   21.38    2.52
   2  12 -13   24.45    3.51
   2  12 -13   24.34    3.64
   2 -12 -12   31.95    2.95
   2  12 -12   23.25    3.57
   2  12 -12   22.93    3.22
  -2 -12  11   24.19    2.31
   2  12 -11   26.34    3.54
   2 -12 -11   27.97    2.67
   2  12 -11   24.26    3.10
  -2 -12  10   88.63    4.22
  -2 -12  10   95.21    2.58
   2  12 -10   91.69    6.01
   2  12 -10   92.85    5.61
   2  12  -9   13.29    2.23
  -2 -12   9   13.75    1.78
   2  12  -9   17.12    2.83
  -2 -12   9   15.17    1.20
   2  12  -8    7.94    1.79
  -2 -12   8    4.72    1.06
   2  12  -8    6.83    1.92
  -2 -12   8    5.97    0.90
  -2 -12   7   16.36    1.82
  -2 -12   7   18.91    1.64
   2  12  -7   19.57    2.63
   2  12  -7   21.15    2.51
  -2 -12   6  230.51    6.46
   2  12  -6  240.18    7.37
   2  12  -6  225.43    7.93
  -2 -12   5  171.67    5.62
   2  12  -5  182.23    6.90
  -2 -12   5  184.37    5.85
  -2 -12   4   44.75    2.87
   2  12  -4   33.83    2.92
  -2 -12   4   36.68    2.83
   2  12  -4   42.10    2.93
  -2 -12   4   36.04    2.49
  -2  12   4   39.73    2.90
  -2 -12   3   40.30    2.50
  -2 -12   3   39.74    2.86
   2  12  -3   39.48    2.80
   2  12  -3   42.92    3.14
  -2  12   3   39.14    2.87
   2  12  -3   38.74    2.57
  -2 -12   3   38.80    2.78
   2  12  -2    5.04    1.21
  -2 -12   2    6.49    1.06
  -2 -12   2    4.17    1.17
   2  12  -2    3.67    1.03
  -2  12   2    4.86    1.22
  -2 -12   2    4.44    1.17
   2  12  -1   40.92    2.74
  -2 -12   1   36.20    2.71
  -2  12   1   44.82    3.09
  -2 -12   1   46.99    2.85
   2  12  -1   40.35    2.72
   2  12   0   93.45    4.20
  -2  12   0   96.01    4.54
  -2 -12   0   93.96    3.81
  -2  12  -1   34.73    2.82
   2  12   1   38.89    2.83
  -2 -12  -1   33.67    2.21
  -2  12  -2  208.81    6.81
  -2 -12  -2  208.90    5.09
  -2  12  -2  214.04    5.47
   2  12   2  197.25    6.46
  -2  12  -3   31.17    2.82
   2  12   3   30.85    2.67
  -2 -12  -3   31.93    1.92
  -2 -12  -3   23.88    1.71
   2 -12   3   33.18    2.57
  -2  12  -3   29.21    1.98
  -2 -12  -4   91.21    3.00
  -2 -12  -4   91.32    2.95
   2 -12   4   93.58    4.71
   2  12   4  102.72    4.89
  -2  12  -4   88.73    2.86
   2 -12   4   93.97    4.66
   2 -12   4   85.65    4.02
  -2  12  -5   70.19    2.12
   2 -12   5   67.37    4.13
   2  12   5   77.48    4.44
   2 -12   5   65.15    3.53
   2 -12   5   79.61    4.46
  -2 -12  -5   78.23    4.66
  -2  12  -5   67.48    3.73
  -2  12  -6    3.75    1.14
   2 -12   6    2.30    1.09
   2  12   6    3.37    1.35
   2 -12   6    3.76    1.32
   2 -12   6    4.09    1.11
   2 -12   7   11.97    1.64
   2  12   7    9.55    1.87
  -2  12  -7   10.27    1.64
  -2 -12  -8   16.12    0.91
   2 -12   8   16.00    1.85
   2  12   9   13.59    2.28
  -2 -12  -9   11.35    0.82
   2 -12   9   10.64    1.60
  -2 -12 -10   15.74    1.02
   2  12  10   17.07    2.57
  -2 -12 -11   51.27    1.91
   2  12  11   45.59    4.08
   2  12  12  125.95    6.86
  -2  12 -12  130.30    7.59
  -2  12 -13    4.46    1.97
   2  12  13    5.17    1.77
  -2  12 -14    9.08    2.27
   2  12  14   10.38    2.19
   2  12  15   -0.72    1.01
  -2  12 -15    2.04    1.54
  -2  12 -16   13.58    2.94
   2  12  16   13.01    2.50
  -2  13  18    0.14    0.60
  -2  13  17    2.36    1.55
   2  13 -16   -0.23    1.67
  -2  13  16    0.60    1.26
  -2  13  15   11.76    2.85
   2  13 -15   10.12    2.67
   2 -13 -15    8.01    1.79
   2  13 -14    2.42    1.46
   2  13 -14    5.61    1.93
   2 -13 -14    3.19    1.32
   2  13 -13   20.40    3.18
   2  13 -13   15.16    3.06
   2 -13 -12  192.14    6.98
   2  13 -12  167.65    8.85
   2  13 -12  176.66    8.55
   2  13 -11    3.24    1.73
  -2 -13  11    2.48    0.94
   2  13 -11    6.22    2.10
   2  13 -10   17.07    2.75
  -2 -13  10   12.04    1.67
  -2 -13  10   14.79    1.17
   2  13 -10   13.89    2.78
  -2 -13   9   20.05    1.48
  -2 -13   9   19.04    2.05
   2  13  -9   15.16    2.40
   2  13  -9   13.71    2.60
  -2 -13   8   17.35    1.53
  -2 -13   8   17.25    1.90
   2  13  -8   20.70    2.93
   2  13  -8   18.94    2.53
  -2 -13   7  122.98    4.91
   2  13  -7  112.98    6.07
   2  13  -7  125.27    5.75
  -2  13   6   37.54    2.94
  -2 -13   6   38.65    2.96
  -2 -13   6   37.94    2.75
   2  13  -6   38.20    3.49
  -2 -13   5   91.31    4.22
   2  13  -5   93.24    4.57
  -2  13   5   91.28    4.52
   2  13  -5   98.29    5.23
  -2 -13   5  100.33    4.45
  -2 -13   4   13.96    1.63
  -2 -13   4   15.68    1.86
   2  13  -4   14.75    1.89
  -2 -13   4   13.16    1.86
  -2  13   4   15.40    1.90
   2  13  -4   12.46    1.92
   2  13  -3   28.82    2.37
  -2 -13   3   33.42    2.72
  -2  13   3   30.38    2.60
  -2 -13   3   31.90    2.60
  -2 -13   3   32.01    2.35
   2  13  -3   31.12    2.56
  -2 -13   2   66.02    3.25
   2  13  -2   69.20    3.58
   2  13  -2   68.26    3.70
  -2 -13   2   75.36    3.94
  -2 -13   2   69.11    3.71
  -2  13   2   72.27    4.01
  -2 -13   1   20.12    2.13
  -2  13   1   17.54    2.06
  -2 -13   1   16.44    1.84
   2  13  -1   17.01    1.96
   2  13  -1   18.85    2.04
  -2 -13   0   20.39    1.91
   2  13   0   15.61    1.94
  -2  13   0   19.82    2.23
   2  13   1   41.19    2.98
  -2  13  -1   44.34    3.26
  -2  13  -1   41.06    2.75
  -2 -13  -1   41.61    2.59
  -2 -13  -2    5.58    0.99
  -2  13  -2    4.65    1.35
  -2  13  -2    6.24    1.10
   2  13   2    7.24    1.47
  -2 -13  -2    6.11    1.03
  -2  13  -3  158.33    6.29
  -2 -13  -3  161.77    4.54
   2 -13   3  167.81    5.84
  -2 -13  -3  156.34    4.53
   2  13   3  155.76    5.99
  -2  13  -3  161.42    4.61
   2  13   4   43.11    3.36
   2 -13   4   49.95    3.21
  -2  13  -4   46.32    2.24
  -2 -13  -4   47.04    2.29
  -2 -13  -4   44.23    2.27
   2 -13   4   47.93    3.47
   2 -13   4   51.37    3.61
  -2  13  -5   18.65    1.25
   2 -13   5   18.43    2.31
   2  13   5   19.32    2.40
   2 -13   5   22.35    2.19
  -2 -13  -5   19.44    2.42
  -2  13  -5   19.40    2.16
   2  13   6  103.18    5.44
  -2  13  -6  101.23    2.20
  -2  13  -6  100.83    4.65
   2 -13   6  108.82    4.70
  -2  13  -7    7.65    1.58
   2  13   7    6.34    1.71
   2 -13   7    4.85    1.20
  -2 -13  -8   31.02    1.34
  -2  13  -8   26.21    2.55
   2 -13   8   26.98    2.43
   2  13   8   24.78    2.96
  -2 -13  -9    5.48    0.62
   2  13   9    8.80    1.99
   2  13  10    1.22    1.10
  -2 -13 -10    1.60    0.43
  -2 -13 -11    1.39    0.43
   2  13  11    3.05    1.47
   2  13  12   50.50    4.51
   2  13  13    2.04    1.39
   2  13  14   -0.38    1.33
   2  13  15   -0.70    1.17
   2  13  16    4.39    1.77
  -2  14  17    4.24    2.07
   2  14 -16   -2.03    1.89
  -2  14  16   -3.12    1.81
  -2  14  15   17.60    3.44
   2 -14 -15   23.70    2.81
   2  14 -15   18.85    3.58
   2  14 -14    0.33    1.46
   2 -14 -14    0.61    0.91
  -2  14  14   -0.07    1.77
   2  14 -13   10.72    2.62
   2 -14 -13   12.76    2.02
   2  14 -13    9.31    2.42
   2  14 -12  121.15    7.71
   2 -14 -12  129.05    5.81
   2  14 -12  126.90    7.45
   2  14 -11   51.43    4.62
   2  14 -11   59.55    5.30
  -2 -14  10    6.96    0.96
   2  14 -10    8.58    2.12
  -2 -14  10    5.79    1.24
   2  14 -10    9.89    2.31
   2  14  -9   42.52    3.89
  -2 -14   9   36.22    2.81
   2  14  -9   46.92    4.44
  -2 -14   9   42.62    2.30
  -2 -14   8   41.37    2.46
  -2 -14   8   38.44    2.87
   2  14  -8   35.81    3.73
   2  14  -8   41.95    3.66
  -2 -14   7  100.84    4.62
  -2 -14   7   98.82    3.98
   2  14  -7  117.28    6.33
  -2  14   7  116.04    5.29
  -2 -14   6   37.90    3.01
  -2 -14   6   38.40    2.86
  -2  14   6   36.23    2.98
   2  14  -6   38.09    3.56
   2  14  -5  131.15    5.61
  -2 -14   5  127.95    5.22
  -2  14   5  119.01    5.26
   2  14  -5  112.07    5.73
  -2 -14   5  132.92    5.28
  -2 -14   4   22.78    2.29
   2  14  -4   23.43    2.19
   2  14  -4   22.58    2.36
  -2  14   4   26.47    2.56
  -2 -14   4   28.74    2.70
  -2 -14   4   25.45    2.25
  -2 -14   3  399.38    9.48
   2  14  -3  372.09    8.91
  -2 -14   3  389.69    9.14
  -2 -14   3  382.78    8.32
  -2  14   3  378.00    9.26
   2  14  -3  369.13    8.25
   2  14  -2    4.77    1.38
  -2  14   2    2.46    1.03
   2  14  -2    3.58    1.13
  -2 -14   2    3.01    0.87
  -2 -14   2    2.49    0.98
  -2 -14   2    4.64    1.24
  -2  14   1  157.64    6.13
  -2 -14   1  173.06    6.28
  -2 -14   1  162.55    5.66
   2  14  -1  161.05    5.63
   2  14  -1  151.94    5.56
  -2  14   0    4.22    1.31
  -2 -14   0    3.52    1.01
  -2  14   0    1.43    1.18
   2  14   0    3.99    1.02
  -2 -14   0    2.17    0.89
  -2  14  -1  136.38    5.80
   2  14   1  130.02    5.32
  -2 -14  -1  136.04    4.83
  -2  14  -1  141.75    5.16
  -2 -14  -1  129.00    4.87
   2 -14   2   67.66    3.91
  -2  14  -2   62.56    4.03
  -2 -14  -2   66.80    3.25
   2  14   2   72.92    4.18
  -2  14  -2   59.99    3.20
  -2 -14  -2   70.44    3.41
   2 -14   3  109.19    4.90
   2  14   3   91.56    4.81
  -2 -14  -3   94.72    3.71
  -2  14  -3   99.95    3.82
  -2  14  -3  102.56    5.27
  -2 -14  -3  101.05    3.79
   2 -14   4   16.76    2.04
  -2  14  -4   13.50    1.32
  -2 -14  -4   12.23    1.29
   2  14   4   13.02    2.08
   2 -14   4   13.75    2.01
  -2 -14  -4   13.24    1.40
  -2  14  -5   67.07    3.97
  -2  14  -5   65.65    2.45
   2  14   5   62.27    4.22
   2 -14   5   74.38    3.98
  -2  14  -6    2.49    0.46
   2 -14   6    1.26    0.83
   2  14   6    2.26    1.19
  -2  14  -6    3.05    1.22
   2  14   7  164.27    7.14
   2 -14   7  153.80    5.78
  -2  14  -7  159.31    6.10
  -2  14  -8   22.07    2.45
   2  14   8   24.71    2.94
   2  14   9   93.48    5.79
  -2 -14  -9   87.96    2.35
  -2 -14 -10    4.55    0.62
   2  14  10    4.76    1.59
   2  14  11   25.27    3.29
   2  14  12    9.58    2.35
   2  14  13   -0.35    1.27
   2  14  14   -2.75    1.62
   2  14  15    3.51    1.52
   2  14  16   -2.46    1.38
  -2  15  17   16.78    3.64
   2  15 -16   -0.64    1.66
  -2  15  16    3.07    1.85
   2  15 -15   -1.07    1.87
   2 -15 -15    0.51    1.15
  -2  15  15   -0.74    1.38
   2  15 -14    0.07    1.66
   2 -15 -14    0.47    0.78
  -2  15  14    2.02    1.49
   2 -15 -13   10.37    1.86
  -2  15  13    6.85    2.09
   2  15 -13   11.83    2.67
   2 -15 -12   27.53    2.84
   2  15 -12   25.01    3.60
   2  15 -11    4.05    1.90
  -2  15  10   10.72    1.88
  -2 -15  10   12.52    1.34
  -2 -15  10    9.48    1.60
   2  15 -10   11.13    2.68
   2  15 -10    6.99    1.93
  -2 -15   9  201.76    6.68
  -2 -15   9  212.93    5.44
   2  15  -9  196.24    8.88
  -2  15   9  210.94    7.42
   2  15  -8    9.54    2.17
  -2 -15   8    9.11    1.54
  -2 -15   8    8.67    1.32
  -2  15   8    9.53    1.73
  -2  15   7   21.13    2.41
  -2 -15   7   23.45    2.35
  -2 -15   7   23.50    2.12
  -2 -15   6   26.01    2.45
  -2  15   6   27.89    2.69
  -2 -15   5  117.58    5.11
  -2 -15   5  128.73    5.31
   2  15  -5  121.50    5.57
  -2  15   5  125.43    5.56
   2  15  -4    2.41    0.90
  -2 -15   4    2.94    1.06
   2  15  -4    3.39    1.15
  -2  15   4    1.11    0.83
  -2 -15   4    2.57    0.76
   2  15  -3    1.96    1.05
  -2 -15   3    3.37    0.93
   2  15  -3    3.26    1.06
  -2 -15   3    2.07    1.04
  -2 -15   3    3.41    1.12
  -2  15   3    1.37    0.91
   2  15  -2  116.11    4.91
  -2 -15   2  116.28    5.24
  -2 -15   2  121.11    5.24
  -2  15   2  121.96    5.52
   2  15  -2  108.41    4.95
  -2 -15   2  113.75    4.61
  -2  15   1   43.44    3.46
   2  15  -1   43.33    3.10
   2  15  -1   45.10    3.24
  -2 -15   1   42.30    3.29
  -2  15   1   41.21    3.22
  -2 -15   1   44.89    3.16
  -2  15   0    0.13    1.31
  -2 -15   0    1.76    0.99
  -2 -15   0    1.05    0.70
   2  15   0    0.08    1.07
  -2  15   0    0.42    0.98
  -2 -15  -1   41.02    2.86
  -2  15  -1   44.31    3.49
   2  15   1   42.27    3.18
  -2  15  -1   43.97    3.03
  -2 -15  -1   45.73    2.97
  -2  15  -2   94.99    5.14
  -2 -15  -2   88.40    4.00
   2 -15   2   93.97    4.73
   2  15   2   89.42    4.77
  -2 -15  -2   94.09    4.02
  -2  15  -2   88.26    4.06
  -2 -15  -3    4.82    0.98
   2  15   3    4.12    1.45
   2 -15   3    1.96    0.98
  -2  15  -3    2.46    0.83
  -2 -15  -3    2.83    0.76
   2  15   4   84.65    4.83
   2 -15   4   86.99    4.49
  -2  15  -4   79.99    3.24
  -2 -15  -4   78.07    3.31
  -2 -15  -4   78.97    3.44
   2  15   5   24.81    2.76
  -2  15  -5   29.76    1.81
  -2  15  -5   32.10    2.90
  -2  15  -6   82.21    2.50
   2  15   6   71.71    4.77
  -2  15  -6   82.20    4.54
   2  15   7   32.21    3.35
  -2  15  -7   29.28    2.78
   2  15   8   72.07    5.10
  -2  15  -8   67.01    4.19
   2  15   9  223.08    9.03
  -2 -15  -9  245.01    4.09
   2  15  10    3.00    1.49
  -2 -15 -10    3.87    0.58
   2  15  11   77.90    5.70
   2  15  12    3.55    1.89
   2  15  13   11.21    2.29
   2  15  14   -6.55    2.06
   2  15  15    3.78    1.75
   2  15  16    0.24    1.63
  -2  16  16    3.62    2.01
   2  16 -15    2.79    1.69
  -2  16  15    0.46    1.09
   2  16 -14    4.25    1.82
   2 -16 -14    5.11    1.38
  -2  16  14    2.27    1.99
  -2  16  13   23.14    2.62
   2 -16 -13   27.26    2.82
   2  16 -13   26.31    3.86
  -2  16  13   18.54    3.41
   2  16 -12    1.55    1.52
  -2  16  12   -0.21    1.97
  -2  16  12    3.11    1.18
  -2  16  11   39.59    3.43
  -2 -16  10    6.60    1.52
  -2  16  10    6.52    1.65
  -2  16   9   20.95    2.56
  -2 -16   9   21.47    2.37
  -2 -16   9   24.71    2.07
  -2  16   8   11.33    1.88
  -2 -16   8    8.64    1.38
  -2 -16   8    9.01    1.55
  -2 -16   7    2.64    0.84
  -2 -16   7    2.55    0.93
  -2  16   7    3.68    1.28
  -2  16   6   46.00    3.56
  -2 -16   6   49.95    3.50
   2  16  -6   52.16    3.87
  -2 -16   5    1.51    0.94
   2  16  -5    2.24    1.21
  -2  16   5    1.11    0.88
  -2 -16   5    1.25    0.79
  -2 -16   4    0.36    0.51
   2  16  -4    1.13    0.81
  -2  16   4    0.14    0.71
  -2 -16   4    0.39    0.71
   2  16  -4    0.34    0.90
  -2 -16   3   22.68    2.43
  -2 -16   3   25.30    2.59
   2  16  -3   23.80    2.30
  -2  16   3   26.25    2.68
   2  16  -3   22.65    2.42
  -2 -16   3   23.73    2.27
  -2 -16   2    3.76    1.00
   2  16  -2    3.51    1.20
  -2 -16   2    3.02    1.17
   2  16  -2    4.69    1.29
  -2 -16   2    1.97    0.88
  -2  16   2    2.62    1.07
  -2  16   2    4.80    1.29
   2  16  -1    3.77    1.21
   2  16  -1    1.24    1.02
  -2  16   1    2.04    1.21
  -2 -16   1    0.13    0.99
  -2  16   1    2.26    1.08
  -2 -16   1    3.62    1.24
  -2  16   0   42.40    3.48
  -2  16   0   39.28    3.13
   2  16   0   41.10    3.22
  -2 -16   0   45.12    3.58
  -2 -16   0   44.71    3.13
   2 -16   0   41.50    3.26
  -2  16  -1    6.10    1.51
   2  16   1    5.28    1.42
  -2 -16  -1    6.59    1.32
  -2  16  -1    6.08    1.29
  -2  16  -2   23.39    2.74
  -2 -16  -2   27.03    2.33
   2  16   2   28.20    2.84
  -2  16  -2   23.53    2.19
  -2 -16  -2   29.04    2.40
  -2  16  -3   62.60    3.31
  -2 -16  -3   65.22    3.40
   2  16   3   66.68    4.36
  -2 -16  -3   60.76    3.26
   2  16   4    8.10    1.81
  -2 -16  -4    8.17    1.26
  -2  16  -4    6.04    1.10
  -2  16  -5   21.45    1.63
   2  16   5   19.20    2.67
  -2  16  -5   19.85    2.42
  -2  16  -6   45.10    3.60
   2  16   6   47.95    4.02
  -2  16  -6   42.60    1.99
   2  16   7    2.54    1.31
  -2  16  -7    4.26    1.27
   2  16   8   59.98    4.73
  -2  16  -8   57.91    4.04
   2  16   9   12.55    2.52
  -2 -16 -10    8.95    0.87
   2  16  10   11.37    2.45
   2  16  11   77.16    5.81
   2  16  12   65.82    5.50
   2  16  13    7.32    2.16
   2  16  14   -1.03    1.16
   2  16  15    3.40    1.52
   2  16  16    4.42    1.64
  -2  17  16   -0.39    1.25
  -2  17  15    1.21    1.60
   2 -17 -14    3.47    1.30
  -2  17  14    1.16    1.75
  -2  17  13   23.64    3.93
   2 -17 -13   16.86    2.36
  -2  17  12   21.01    3.76
  -2  17  12   17.65    2.40
  -2  17  11    8.06    1.78
  -2  17  11    6.92    2.22
  -2  17  10   30.45    3.08
  -2  17  10   26.05    3.74
  -2 -17   9    1.70    1.01
  -2 -17   9    1.55    0.80
  -2  17   9    3.16    1.21
  -2 -17   8   23.95    2.50
  -2 -17   8   26.34    2.29
  -2  17   8   23.20    2.67
  -2  17   7   14.11    2.21
  -2 -17   7   13.40    2.03
  -2 -17   6  210.42    7.28
  -2  17   6  222.62    7.83
   2  17  -6  224.70    8.05
  -2 -17   5   18.25    2.30
   2  17  -5   16.78    2.33
  -2  17   5   19.21    2.42
   2  17  -4   33.10    2.78
  -2  17   4   30.60    3.01
  -2 -17   4   31.93    2.94
  -2  17   4   35.69    3.64
   2  17  -4   32.26    3.01
  -2 -17   4   32.24    2.76
  -2 -17   3    1.20    0.65
   2  17  -3    1.68    0.92
  -2 -17   3    0.93    0.83
  -2  17   3    1.60    1.08
  -2  17   3   -0.30    1.62
   2  17  -3    1.71    1.12
   2  17  -2    5.37    1.42
   2  17  -2    5.04    1.22
  -2  17   2    4.13    1.33
  -2 -17   2    4.62    1.28
  -2 -17   2    3.39    1.21
  -2  17   2    3.94    1.34
  -2 -17   2    5.19    1.13
  -2 -17   1    8.32    1.66
   2  17  -1    7.02    1.71
  -2 -17   1    6.30    1.38
  -2  17   1    6.20    1.54
  -2  17   1    9.30    1.88
   2  17   0    2.02    1.27
  -2  17   0    0.32    0.85
  -2  17   0    0.77    1.00
  -2 -17   0    0.32    0.64
  -2 -17   0    1.10    0.93
  -2  17  -1   51.97    4.10
  -2 -17  -1   51.38    3.42
   2  17   1   57.15    3.99
  -2  17  -1   51.27    3.57
  -2  17  -2   10.60    2.00
   2  17   2    8.19    1.90
  -2 -17  -2   10.36    1.61
  -2  17  -2    9.01    1.54
  -2 -17  -3   27.75    2.38
  -2 -17  -3   26.14    2.26
  -2  17  -3   27.25    2.32
   2  17   3   28.68    2.98
   2  17   4  137.88    6.53
  -2  17  -4  129.83    4.53
  -2 -17  -4  138.46    5.00
  -2 -17  -4  130.76    4.68
  -2  17  -5    1.27    1.11
  -2  17  -5    0.68    0.62
   2  17   5    0.72    1.22
  -2 -17  -5    0.68    0.58
  -2  17  -6  347.58    9.81
  -2  17  -6  359.60    6.15
   2  17   6  338.48   10.71
   2  17   7   12.37    2.40
  -2  17  -7   15.98    2.38
   2  17   8   20.28    3.01
  -2  17  -8   21.58    2.62
   2  17   9    4.80    1.84
  -2  17  -9    4.40    1.45
   2  17  10   22.77    3.27
   2  17  11   81.57    6.08
   2  17  12   11.22    2.48
   2  17  13   25.32    3.61
   2  17  14   -1.72    1.51
   2  17  15   -0.50    1.21
   2  17  16    2.24    1.42
  -2  18  15   14.01    3.23
  -2  18  14    2.28    1.67
   2 -18 -14   -0.33    0.77
   2 -18 -13   10.65    1.90
  -2  18  13    9.94    2.98
  -2  18  12   34.29    3.37
  -2  18  12   33.61    4.59
  -2  18  11   16.93    3.29
  -2  18  11   19.30    2.52
  -2  18  10    9.94    2.50
  -2  18  10    9.57    1.88
  -2 -18   9   25.42    2.32
  -2  18   9   28.75    3.12
  -2  18   9   33.41    4.28
  -2 -18   8    6.77    1.32
  -2 -18   8    6.89    1.64
  -2  18   8    3.38    1.34
  -2  18   8    4.93    1.77
  -2  18   7    3.25    1.81
  -2 -18   7    4.25    1.30
  -2  18   7    1.29    1.11
   2  18  -6    3.34    1.61
  -2 -18   6    0.40    0.83
  -2  18   6    1.23    1.11
  -2  18   6    2.63    1.47
   2  18  -5  123.32    5.34
   2  18  -5  117.04    5.88
  -2 -18   5  116.08    5.72
  -2  18   5  121.62    6.91
  -2  18   5  125.12    6.07
  -2  18   4    5.49    1.92
   2  18  -4    5.14    1.26
  -2  18   4    6.33    1.52
   2  18  -4    5.77    1.56
  -2 -18   3    3.33    0.98
   2  18  -3    4.03    1.27
   2  18  -3    2.40    1.08
  -2  18   3    0.82    1.33
  -2  18   3    3.62    1.36
   2  18  -2   47.97    3.45
   2  18  -2   50.68    3.85
  -2  18   2   50.69    3.94
  -2  18   2   46.01    3.93
  -2 -18   2   46.89    3.28
  -2  18   1  256.17    8.81
  -2 -18   1  254.68    8.10
  -2  18   1  245.54    8.46
  -2  18   0  114.97    6.00
  -2 -18   0  112.88    5.42
   2  18   0  103.77    5.34
  -2  18   0  111.11    5.54
  -2 -18   0  113.83    5.34
  -2 -18  -1  367.53    9.47
  -2  18  -1  375.45   10.84
   2  18   1  361.39    9.93
  -2  18  -1  358.81    9.39
  -2 -18  -1  365.78    9.22
   2  18   2   85.19    5.03
  -2 -18  -2   77.07    4.20
  -2  18  -2   81.92    4.29
  -2 -18  -3   11.20    1.75
  -2  18  -3   10.23    1.55
   2  18   3    9.73    2.08
   2  18   4    5.21    1.63
  -2  18  -4    5.17    1.11
  -2 -18  -4    4.67    1.02
  -2 -18  -4    7.37    1.37
   2  18   5   68.14    4.97
  -2  18  -5   60.13    3.00
  -2 -18  -5   59.79    3.36
  -2  18  -5   65.86    4.49
  -2  18  -6  117.14    3.76
  -2  18  -6  113.09    5.93
   2  18   6  113.74    6.41
   2  18   7   59.04    4.77
  -2  18  -7   67.72    4.56
   2  18   8   13.71    2.53
  -2  18  -8   13.41    2.10
   2  18   9   36.06    4.01
  -2  18  -9   38.16    3.55
   2  18  10   40.79    4.40
   2  18  11   28.75    3.90
   2  18  12   34.60    4.21
   2  18  13    7.34    2.20
   2  18  14    7.47    2.08
   2  18  15   -2.53    1.45
   2  18  16    5.38    1.96
  -2  19  15    2.99    2.06
  -2  19  14    3.54    1.85
   2 -19 -13    8.39    1.82
  -2  19  13    6.80    2.32
  -2  19  12    4.42    1.39
  -2  19  12    7.05    2.47
  -2  19  11   13.08    2.09
  -2  19  11   11.85    2.85
  -2  19  10    1.73    1.10
  -2  19  10    4.69    2.26
  -2  19   9  133.28    6.49
  -2  19   9  129.56    8.08
  -2 -19   8    3.78    1.28
  -2  19   8    6.39    1.69
  -2  19   8    7.22    2.22
  -2  19   7  242.07    8.68
  -2  19   7  255.77   10.70
  -2  19   6    2.17    1.19
   2  19  -6    1.16    1.26
  -2  19   6    0.52    1.40
   2  19  -5   18.64    2.23
  -2  19   5   20.55    3.24
   2  19  -5   20.58    2.68
  -2  19   5   22.29    2.76
   2  19  -4    1.50    1.01
  -2  19   4    1.33    1.12
   2  19  -4    0.92    0.83
  -2  19   4    1.60    1.09
  -2  19   3    4.14    1.70
   2  19  -3    5.83    1.38
  -2  19   3    6.59    1.64
   2  19  -3    6.32    1.66
   2  19  -2   10.79    1.98
  -2  19   2    9.90    2.12
   2  19  -2    8.23    1.69
  -2  19   2   10.48    1.98
  -2 -19   2   11.90    1.79
  -2  19   1   41.15    3.74
  -2  19   1   32.08    3.28
   2  19  -1   34.24    3.18
   2  19   0   36.14    3.31
  -2  19   0   36.23    3.53
  -2 -19   0   35.40    3.15
  -2  19   0   33.12    3.20
  -2  19  -1    5.78    1.86
   2  19   1    7.71    1.77
  -2 -19  -1    7.47    1.56
  -2 -19  -1    7.45    1.56
  -2  19  -1    7.26    1.66
  -2 -19  -2    5.88    1.28
  -2  19  -2    7.67    1.57
   2  19   2    7.35    1.83
  -2 -19  -2    6.16    1.45
  -2  19  -3   27.81    2.54
   2  19   3   25.67    3.05
  -2 -19  -3   25.82    2.48
   2  19   4    8.19    2.01
  -2  19  -4    6.38    1.31
  -2 -19  -4    6.08    1.32
  -2 -19  -5  139.08    5.31
  -2  19  -5  139.51    4.74
   2  19   5  143.22    7.13
  -2  19  -5  138.67    6.62
   2  19   6   27.92    3.42
  -2  19  -6   31.95    3.32
  -2  19  -6   28.73    1.99
  -2  19  -7   10.44    2.09
  -2  19  -7   11.62    1.14
   2  19   7    7.52    2.04
   2  19   8    3.80    1.49
  -2  19  -8    3.53    1.33
   2  19   9   11.12    2.46
  -2  19  -9    9.07    1.96
   2  19  10   15.63    2.86
   2  19  11   15.19    2.98
   2  19  12   18.26    3.24
   2  19  13   -1.50    1.29
   2  19  14   -0.11    1.43
   2  19  15   -1.82    1.49
   2  19  16    4.64    1.67
  -2  20  14    1.21    1.51
  -2  20  13   18.88    3.69
  -2  20  12   15.81    2.43
  -2  20  12   13.19    3.22
  -2  20  11   34.02    3.42
  -2  20  11   33.58    4.72
  -2  20  10   47.83    5.22
  -2  20  10   40.10    3.69
  -2  20   9    0.31    0.89
  -2  20   9    4.93    2.22
  -2  20   8   29.97    3.21
  -2  20   8   25.81    3.79
  -2  20   7    7.80    2.37
  -2  20   7    6.31    1.84
   2  20  -7   10.84    2.18
  -2  20   6   25.48    3.03
   2  20  -6   28.21    3.24
  -2  20   6   20.99    3.46
  -2  20   5   41.54    3.80
  -2  20   5   41.55    4.36
   2  20  -5   38.20    3.73
   2  20  -5   35.07    3.13
   2  20  -4    7.25    1.75
  -2  20   4   11.64    2.45
   2  20  -4    5.45    1.49
  -2  20   4   10.51    2.04
  -2  20   3   28.42    3.18
   2  20  -3   26.40    2.75
  -2  20   3   29.20    3.44
   2  20  -3   28.97    3.16
   2  20  -2   13.36    2.07
  -2  20   2   12.96    2.24
  -2  20   2   12.79    2.32
   2  20  -2   15.48    2.30
  -2  20   1   41.76    3.84
   2  20  -1   34.29    3.26
  -2  20   1   38.71    3.69
  -2  20   0   13.99    2.43
   2  20   0   10.95    2.12
  -2  20   0   12.28    2.13
  -2  20  -1   18.88    2.82
   2  20   1   19.37    2.60
  -2  20  -1   15.87    2.28
  -2 -20  -1   18.48    2.31
  -2 -20  -2   57.92    3.86
   2  20   2   56.21    4.38
  -2 -20  -2   54.65    3.76
  -2  20  -2   57.61    3.89
  -2  20  -3    3.40    1.24
  -2 -20  -3    3.87    1.16
  -2 -20  -3    3.02    1.12
   2  20   3    1.52    1.33
   2  20   4   52.22    4.42
  -2  20  -4   53.95    3.35
  -2 -20  -4   54.30    3.60
  -2  20  -5   52.35    3.05
   2  20   5   59.36    4.89
  -2 -20  -5   54.35    3.50
  -2  20  -5   49.35    4.12
  -2  20  -6    4.83    1.69
  -2  20  -6    5.38    1.02
   2  20   6    4.37    1.83
  -2 -20  -6    5.66    1.29
  -2  20  -7    8.16    1.89
  -2  20  -7    7.43    1.04
   2  20   7    8.61    2.16
   2  20   8    1.45    1.35
  -2  20  -8    2.99    1.41
   2  20   9    1.85    1.38
  -2  20  -9    3.22    1.63
   2  20  10    4.26    1.92
   2  20  11   28.37    3.93
   2  20  12   43.28    4.82
   2  20  13   -0.64    1.24
   2  20  14    3.23    1.69
   2  20  15    4.25    2.00
  -2  21  14    2.71    1.96
  -2  21  13   -0.58    1.82
  -2  21  12   43.73    5.41
  -2  21  11    6.55    2.36
  -2  21  11    3.22    1.27
  -2  21  10    6.95    1.82
  -2  21  10    5.44    2.31
  -2  21   9    4.53    2.14
  -2  21   9    2.03    1.20
  -2  21   8   15.30    2.41
  -2  21   8   12.04    2.73
  -2  21   7   25.23    3.08
  -2  21   7   24.05    3.66
   2  21  -7   26.58    3.28
  -2  21   6  174.90    9.05
  -2  21   6  170.04    7.64
   2  21  -6  164.40    7.62
  -2  21   5   34.24    3.55
   2  21  -5   37.35    3.65
  -2  21   5   33.04    3.96
   2  21  -5   34.69    3.14
   2  21  -4   36.85    3.25
   2  21  -4   41.82    3.85
  -2  21   4   42.77    4.00
  -2  21   4   39.24    4.20
   2  21  -3    4.48    1.49
   2  21  -3    4.73    1.45
  -2  21   3    4.11    1.64
  -2  21   3    4.10    1.60
   2  21  -2    2.64    1.38
   2  21  -2    2.28    1.32
  -2  21   2    1.53    1.32
  -2  21   2    0.15    1.33
   2  21  -1   28.87    3.02
  -2  21   1   38.63    3.86
  -2  21   1   30.16    3.26
  -2  21   0   14.58    2.47
  -2  21   0   12.53    2.10
   2  21   0   12.30    2.21
   2  21   1    1.53    1.30
  -2  21  -1    4.14    1.47
   2  21   2   74.58    5.06
  -2  21  -2   71.02    4.39
  -2 -21  -2   73.51    4.56
  -2  21  -3   16.12    2.08
   2  21   3   15.36    2.54
  -2 -21  -3   15.22    1.95
  -2 -21  -3   14.40    2.06
  -2  21  -4   61.10    3.67
   2  21   4   64.25    4.97
  -2 -21  -4   59.01    3.91
  -2 -21  -4   60.87    3.75
  -2  21  -5    7.53    1.97
  -2  21  -5    5.24    1.17
  -2 -21  -5    6.81    1.50
   2  21   5    6.58    1.99
  -2  21  -6  184.88    5.43
   2  21   6  183.93    8.65
  -2 -21  -6  177.57    6.32
  -2  21  -6  189.16    8.19
  -2  21  -7    3.81    1.58
  -2  21  -7    4.68    0.94
   2  21   7    4.47    1.84
   2  21   8   27.77    3.71
  -2  21  -8   32.77    3.58
   2  21   9   21.00    3.37
  -2  21  -9   24.63    3.22
   2  21  10   -3.13    1.89
   2  21  11   -0.20    1.44
   2  21  12   15.22    3.08
   2  21  13    1.78    1.27
   2  21  14    2.77    1.54
  -2  22  13    1.65    1.91
  -2  22  12   18.96    3.65
  -2  22  11   11.99    2.19
  -2  22  11   14.90    3.47
  -2  22  10   15.11    3.37
  -2  22  10   13.48    2.37
  -2  22   9    9.90    2.90
  -2  22   9    8.95    2.01
  -2  22   8    0.61    1.03
  -2  22   8    1.59    1.76
  -2  22   7    4.83    2.24
  -2  22   7    8.87    2.00
   2  22  -7    5.53    1.79
  -2  22   6    9.05    2.55
  -2  22   6    6.88    1.78
   2  22  -6    8.55    2.16
  -2  22   5   30.97    3.43
   2  22  -5   30.72    3.06
  -2  22   5   29.91    3.99
   2  22  -5   31.53    3.49
   2  22  -4   76.93    4.74
  -2  22   4   77.54    5.40
  -2  22   4   80.02    6.00
   2  22  -4   75.25    5.17
   2  22  -3   50.06    3.91
  -2  22   3   47.65    4.27
  -2  22   3   50.73    4.69
   2  22  -3   49.18    4.20
   2  22  -2   89.98    5.32
   2  22  -2   87.33    5.49
  -2  22   2   98.72    6.08
  -2  22   2   89.73    5.95
  -2  22   1    1.44    1.33
   2  22  -1   -2.25    1.75
   2  22  -1    0.90    1.19
  -2  22   1   -1.87    1.71
  -2  22   0   76.25    5.49
   2  22   0   62.91    4.60
  -2  22   0   75.56    5.10
  -2  22  -1   10.29    2.01
   2  22   1    9.59    1.97
  -2  22  -2   34.24    3.22
   2  22   2   37.19    3.80
   2  22   3    2.00    1.30
  -2  22  -3    3.56    1.26
  -2 -22  -3    1.72    1.07
  -2  22  -4    2.13    1.04
   2  22   4    2.46    1.61
  -2 -22  -4    3.28    0.97
  -2 -22  -4    1.13    0.87
  -2  22  -5   15.07    2.56
   2  22   5   14.66    2.64
  -2  22  -5   18.05    2.01
  -2 -22  -5   15.67    2.11
  -2  22  -6   11.99    2.40
  -2 -22  -6    8.14    1.62
  -2  22  -6    9.03    1.32
   2  22   6   10.47    2.51
  -2  22  -7   10.80    1.34
  -2  22  -7    9.11    2.10
   2  22   7   12.85    2.81
   2  22   8   64.42    5.57
  -2  22  -8   56.62    4.67
   2  22   9   16.57    3.09
  -2  22  -9   19.70    3.00
   2  22  10   24.25    3.65
   2  22  11    5.61    2.22
   2  22  12    0.61    1.50
   2  22  13   -1.81    1.58
   2  22  14    4.32    2.31
  -2  23  13    6.35    2.40
  -2  23  12   -0.35    1.71
  -2  23  11    1.09    1.13
  -2  23  11    1.43    1.99
  -2  23  10   11.86    2.28
  -2  23  10   11.46    3.02
  -2  23   9   91.65    5.89
  -2  23   9   83.47    7.02
  -2  23   8    9.07    2.00
  -2  23   8   11.19    2.82
  -2  23   7    2.96    1.64
  -2  23   7    4.01    1.50
   2  23  -7    5.62    1.73
   2  23  -6    0.16    0.95
  -2  23   6    0.27    1.15
  -2  23   6   -1.73    1.87
   2  23  -5   46.05    3.70
  -2  23   5   47.48    4.30
  -2  23   5   49.32    4.94
   2  23  -5   44.38    4.22
   2  23  -4    3.79    1.60
   2  23  -4    2.82    1.28
  -2  23   4    1.08    1.22
  -2  23   4    1.75    1.59
   2  23  -3   -1.73    1.16
   2  23  -3    0.51    1.14
  -2  23   3    0.29    1.37
  -2  23   3    1.22    1.22
   2  23  -2    8.27    1.95
   2  23  -2    4.80    1.64
  -2  23   2    9.09    2.21
  -2  23   2    8.88    2.08
   2  23  -1    3.30    1.51
  -2  23   1    1.74    1.47
  -2  23   1    1.04    1.34
   2  23   0    2.38    1.54
  -2  23   0    3.79    1.63
   2  23   1    2.78    1.55
  -2  23  -1    4.25    1.54
   2  23   2   19.61    2.88
  -2  23  -2   19.25    2.49
   2  23   3   -0.59    1.26
  -2  23  -3    1.82    1.07
  -2  23  -4   48.50    3.48
   2  23   4   51.08    4.64
  -2 -23  -4   56.84    4.02
  -2  23  -5   10.13    2.17
  -2  23  -5   12.20    1.71
  -2  23  -6   -1.05    1.44
  -2  23  -6    0.24    0.66
   2  23   6    1.38    1.24
   2  23   7    3.27    1.65
  -2  23  -7    4.03    1.52
  -2  23  -7    3.74    0.88
  -2  23  -8    2.83    1.56
   2  23   8    7.42    2.39
   2  23   9  111.19    7.58
  -2  23  -9  104.27    6.53
   2  23  10    5.21    1.86
   2  23  11   18.23    3.30
   2  23  12    2.08    1.43
   2  23  13    4.42    2.11
  -2  24  12    2.20    1.72
  -2  24  11   23.17    4.18
  -2  24  10    8.24    2.74
  -2  24  10    8.48    1.95
  -2  24   9    3.83    2.27
  -2  24   9    3.62    1.43
  -2  24   8    0.69    1.72
  -2  24   8    3.34    1.43
   2  24  -7    3.16    1.55
  -2  24   7    0.63    0.97
  -2  24   7    2.65    1.94
  -2  24   6   -0.25    1.06
  -2  24   6    1.91    1.77
   2  24  -6    2.46    1.48
   2  24  -5    8.63    1.93
  -2  24   5    6.66    1.91
  -2  24   5    8.55    2.47
   2  24  -5    8.18    1.99
   2  24  -4   -0.26    1.08
  -2  24   4    1.24    1.16
  -2  24   4    1.58    1.79
   2  24  -4    1.25    1.18
   2  24  -3    9.90    2.10
   2  24  -3   10.96    2.12
  -2  24   3    8.15    2.08
  -2  24   3   12.20    2.62
   2  24  -2    4.02    1.73
  -2  24   2    1.89    1.14
   2  24  -2    0.79    1.17
  -2  24   2    2.37    1.37
   2  24  -1    9.07    2.25
  -2  24   1    7.67    2.01
   2  24  -1    6.64    1.69
  -2  24   0   58.09    4.73
   2  24   0   56.64    4.60
   2  24   1    5.62    1.63
  -2  24  -1    6.08    1.61
   2  24   2    4.80    1.83
  -2  24  -2    3.34    1.40
   2  24   3   13.51    2.69
  -2  24  -3    8.16    1.69
   2  24   4    2.43    1.62
  -2  24  -4   -0.08    0.75
  -2  24  -5    3.84    1.09
   2  24   5    1.46    1.29
  -2  24  -5    2.69    1.47
  -2  24  -6    7.38    2.15
  -2  24  -6    5.32    1.20
   2  24   6    6.01    1.86
  -2  24  -7    0.61    1.11
   2  24   7   -0.52    1.17
  -2  24  -8   20.55    3.12
   2  24   8   22.74    3.53
   2  24   9    6.89    2.29
  -2  24  -9    7.12    2.09
   2  24  10   -0.34    1.64
  -2  24 -10    3.91    1.64
   2  24  11   30.44    4.40
   2  24  12    6.68    2.19
  -2  25  11    6.95    2.59
  -2  25  10    6.29    1.77
  -2  25  10   10.22    3.01
  -2  25   9    4.66    1.62
  -2  25   9    4.29    2.10
  -2  25   8    4.07    2.08
  -2  25   8    3.78    1.52
  -2  25   7    5.84    2.07
  -2  25   7    6.86    1.90
   2  25  -7    5.90    1.81
  -2  25   6   67.81    5.36
  -2  25   6   76.50    6.55
   2  25  -6   69.24    5.48
   2  25  -5    5.44    1.60
   2  25  -5    5.01    1.60
  -2  25   5    7.28    2.02
  -2  25   5    4.94    2.18
   2  25  -4   13.67    2.29
  -2  25   4   15.27    2.71
  -2  25   4   17.29    3.20
   2  25  -4   18.88    3.04
   2  25  -3    9.66    2.16
  -2  25   3    9.90    2.42
   2  25  -3    9.24    1.96
  -2  25   3    7.93    2.13
   2  25  -2    0.50    1.26
  -2  25   2    0.33    1.29
   2  25  -2    0.32    1.05
  -2  25   2   -1.07    1.37
   2  25  -1    5.78    1.79
   2  25  -1    1.70    1.44
  -2  25   1    4.21    1.80
   2  25   0    0.86    1.15
  -2  25   0    2.86    1.50
   2  25   1    3.12    1.73
  -2  25  -1    4.05    1.51
   2  25   2    7.11    2.01
  -2  25  -2    7.81    1.79
   2  25   3   11.29    2.41
  -2  25  -3   11.89    2.04
  -2  25  -4   32.63    3.03
   2  25   4   33.39    4.18
  -2  25  -5   12.07    2.53
  -2  25  -5   14.07    1.94
   2  25   5   12.55    2.77
  -2  25  -6   75.93    5.81
  -2  25  -6   69.95    3.87
   2  25   6   69.96    5.93
   2  25   7    5.07    2.13
  -2  25  -7    6.74    2.04
   2  25   8    6.47    2.20
  -2  25  -8    3.79    1.72
   2  25   9    0.06    1.20
  -2  25  -9    1.49    1.55
   2  25  10    3.04    1.88
  -2  25 -10    4.42    1.88
   2  25  11   26.56    4.11
   2  25  12    3.27    2.16
  -2  26  11    1.64    1.68
  -2  26  10    1.85    1.55
  -2  26   9    3.37    1.47
  -2  26   9    9.69    3.07
  -2  26   8   -1.39    1.13
  -2  26   8    1.02    1.74
  -2  26   7    3.15    1.56
  -2  26   7    1.79    1.82
   2  26  -7    2.81    1.61
  -2  26   6    4.30    1.63
  -2  26   6    7.93    2.55
   2  26  -6    4.35    1.99
  -2  26   5   38.25    4.18
  -2  26   5   32.99    4.28
   2  26  -5   37.91    4.15
   2  26  -5   35.82    3.55
   2  26  -4    2.85    1.60
   2  26  -4    2.01    1.14
  -2  26   4    4.25    1.58
  -2  26   4    5.66    2.19
   2  26  -3    4.56    1.57
  -2  26   3    4.01    1.80
  -2  26   3    3.23    1.51
   2  26  -3    4.06    1.43
   2  26  -2   24.72    3.36
  -2  26   2   27.33    3.69
   2  26  -2   22.37    3.01
   2  26  -1   10.32    2.34
   2  26  -1    8.89    2.10
  -2  26   1    9.14    2.19
  -2  26   0   23.36    3.10
   2  26   0   24.37    3.21
   2  26   1   15.50    2.66
  -2  26  -1   15.97    2.54
   2  26   2   18.19    2.99
  -2  26  -2   23.43    2.93
   2  26   3   -0.01    1.53
  -2  26  -3    3.04    1.40
  -2  26  -4    2.39    1.14
   2  26   4    3.32    1.50
  -2  26  -5   17.73    3.02
  -2  26  -5   14.22    2.02
   2  26   5   11.54    2.74
  -2  26  -6   13.88    2.70
  -2  26  -6   12.14    1.75
   2  26   6   13.64    2.91
   2  26   7   20.17    3.54
  -2  26  -7   19.06    3.07
   2  26   8    4.74    1.80
  -2  26  -8    0.15    1.32
   2  26   9    2.93    1.87
  -2  26  -9    6.38    2.20
   2  26  10   13.59    2.99
  -2  26 -10   15.96    2.95
   2  26  11    1.50    1.55
  -2  27  10   -2.15    1.87
  -2  27   9   25.31    3.41
  -2  27   9   29.64    4.71
  -2  27   8    3.99    1.54
  -2  27   8    2.35    2.21
  -2  27   7   64.62    5.41
   2  27  -7   70.85    5.82
  -2  27   7   62.22    6.25
  -2  27   6    0.52    1.55
  -2  27   6    1.00    1.19
   2  27  -6    0.61    1.17
   2  27  -5    1.68    1.35
  -2  27   5    0.06    0.94
  -2  27   5    0.64    1.74
   2  27  -5   -0.30    1.18
   2  27  -4    0.20    0.88
  -2  27   4   -0.37    1.34
   2  27  -4   -2.34    1.44
  -2  27   4   -0.18    1.70
   2  27  -3   -0.29    1.20
  -2  27   3   -2.07    1.57
   2  27  -3   -2.04    1.26
   2  27  -2    1.55    1.31
   2  27  -2    3.32    1.51
  -2  27   2    4.96    2.04
   2  27  -1    6.88    1.88
   2  27  -1    6.49    2.00
  -2  27   1    7.82    2.16
   2  27   0    5.73    1.87
  -2  27   0    5.86    1.85
  -2  27  -1    2.51    1.36
   2  27   1    3.30    1.58
   2  27   2    3.58    1.74
  -2  27  -2    3.06    1.28
   2  27   3    6.79    2.17
  -2  27  -3    7.70    1.78
  -2  27  -4    0.31    0.88
   2  27   4    3.45    1.76
  -2  27  -5   21.97    2.52
   2  27   5   20.13    3.55
  -2  27  -5   23.55    3.59
   2  27   6   -1.21    1.82
  -2  27  -6   -1.57    1.58
  -2  27  -7    3.68    1.90
   2  27   7    1.42    1.59
   2  27   8    5.54    2.21
  -2  27  -8    3.68    1.76
   2  27   9    8.40    2.81
  -2  27  -9    6.73    2.19
   2  27  10    2.94    1.75
  -2  27 -10    0.74    1.43
  -2  28   9    1.40    1.16
  -2  28   9    3.66    1.86
  -2  28   8   25.95    3.50
  -2  28   8   21.44    3.97
  -2  28   7    4.88    1.83
  -2  28   7    4.29    2.22
   2  28  -7    3.30    1.79
  -2  28   6   -0.65    1.18
  -2  28   6    0.86    1.74
   2  28  -6    1.28    1.44
   2  28  -5    7.09    1.86
  -2  28   5    6.26    2.45
   2  28  -5    5.80    1.86
   2  28  -4    1.34    1.25
  -2  28   4   -0.18    1.24
   2  28  -4    1.24    1.12
   2  28  -3    9.45    2.16
  -2  28   3   10.62    2.66
   2  28  -3    8.88    2.37
   2  28  -2    1.21    1.09
  -2  28   2    2.67    1.56
   2  28  -2    4.02    1.94
   2  28  -1   23.65    3.36
   2  28  -1   28.93    3.90
  -2  28   1   24.99    3.55
   2  28   0    1.66    1.26
  -2  28   0    0.17    1.38
  -2  28  -1   11.30    2.36
   2  28   1   12.32    2.63
   2  28   2   -0.91    1.11
  -2  28  -2    2.56    1.40
   2  28   3    9.50    2.36
  -2  28  -3    6.97    1.80
  -2  28  -4   10.42    1.98
   2  28   4   13.81    2.90
  -2  28  -5    6.90    2.00
  -2  28  -5    4.70    1.41
   2  28   5    7.04    2.21
  -2  28  -6    1.94    1.61
   2  28   6    4.25    2.05
  -2  28  -7   -0.09    1.22
   2  28   7   -0.49    1.65
  -2  28  -8   -2.00    1.75
   2  28   8    5.21    2.15
   2  28   9   -1.55    1.33
  -2  28  -9    0.84    1.08
  -2  28 -10    5.99    2.05
  -2  29   8   -0.37    1.93
  -2  29   7   -0.92    1.63
   2  29  -7    1.01    1.28
  -2  29   6   22.77    3.95
   2  29  -6   25.21    3.70
   2  29  -5    9.11    2.05
  -2  29   5    7.40    2.65
   2  29  -5    7.86    2.18
  -2  29   4    1.48    1.53
   2  29  -4    0.05    0.98
   2  29  -4    1.03    1.32
   2  29  -3    3.40    1.38
   2  29  -3    6.03    1.96
  -2  29   3    4.20    2.02
   2  29  -2    2.31    1.43
   2  29  -2   -0.10    1.11
   2  29  -1   14.23    2.86
   2  29  -1   13.72    2.67
  -2  29   1   15.61    3.01
   2  29   0    0.54    1.20
  -2  29   0   -0.04    1.47
   2  29   1   11.57    2.53
  -2  29  -1    7.77    1.89
  -2  29  -2    2.34    1.35
   2  29   2    0.74    1.24
   2  29   3    1.71    1.20
  -2  29  -3    0.56    1.04
  -2  29  -4    3.81    1.84
  -2  29  -4    3.15    1.21
   2  29   4    2.59    1.67
  -2  29  -5    7.10    2.11
   2  29   5    6.19    2.16
   2  29   6   32.84    4.42
  -2  29  -6   25.05    3.66
  -2  29  -7    3.94    1.83
   2  29   7    0.20    1.40
  -2  29  -8   -1.31    1.63
   2  29   8    1.91    1.48
  -2  29  -9    9.69    2.65
  -2  29 -10    0.02    1.29
  -2  30   8    2.24    1.99
  -2  30   7   -1.05    1.49
   2  30  -7    0.07    1.50
   2  30  -6    0.32    1.19
  -2  30   6    2.05    1.84
   2  30  -5    2.05    1.19
  -2  30   5    0.02    1.68
   2  30  -5   -0.46    1.35
   2  30  -4    7.76    1.92
   2  30  -4    5.68    2.06
  -2  30   4    8.01    2.53
   2  30  -3    1.24    1.37
   2  30  -3    2.92    1.45
  -2  30   3    1.15    1.71
   2  30  -2   -0.44    1.24
   2  30  -2    0.81    1.03
  -2  30   2    0.49    1.50
   2  30  -1    3.68    1.76
  -2  30   1    3.71    1.87
   2  30  -1    4.47    1.80
   2  30   0    3.50    1.89
   2  30   0    1.74    1.48
  -2  30   0   -1.26    1.49
   2  30   1   -0.81    1.57
  -2  30  -1    2.09    1.47
   2  30   2   -1.27    1.42
  -2  30  -2   -0.97    1.27
   2  30   3   -0.51    1.31
  -2  30  -3    1.19    1.01
  -2  30  -4   -0.81    0.94
   2  30   4    1.99    1.50
  -2  30  -4    0.58    1.21
  -2  30  -5    2.35    1.66
   2  30   5   -0.28    1.27
  -2  30  -6   -0.23    1.16
   2  30   6    5.06    2.07
  -2  30  -7    1.15    1.39
   2  30   7    0.78    1.82
  -2  30  -8    3.51    1.71
  -2  30  -9    5.35    2.04
  -2  31   7    3.74    2.28
  -2  31   6    2.49    2.05
   2  31  -6    4.37    1.89
   2  31  -5   17.84    2.85
  -2  31   5   18.75    3.62
   2  31  -5   18.33    3.17
   2  31  -4    3.67    1.54
  -2  31   4    0.72    1.58
   2  31  -4    1.57    1.65
   2  31  -3    3.02    1.68
   2  31  -3   -0.99    1.24
  -2  31   3    0.23    1.43
   2  31  -2   -0.95    1.41
  -2  31   2    1.23    1.78
   2  31  -1    2.33    1.36
  -2  31   1    1.62    1.72
   2  31  -1    4.30    2.13
   2  31   0    2.78    1.80
   2  31   0   -0.24    1.30
  -2  31   0    0.99    1.34
   2  31   1    0.48    1.42
  -2  31  -1    3.39    1.68
   2  31   2    1.45    1.42
  -2  31  -2    1.40    1.16
   2  31   3    0.53    1.41
  -2  31  -3    1.79    1.07
  -2  31  -4    1.33    1.88
   2  31   4   -1.66    1.66
   2  31   5    6.66    2.44
  -2  31  -5    9.56    2.50
  -2  31  -6   -0.03    1.62
   2  31   6    2.11    1.74
  -2  31  -7   -1.27    1.51
  -2  32   6   -1.88    1.89
   2  32  -5    3.07    1.81
  -2  32   5   -0.45    1.86
   2  32  -4   -0.84    1.08
   2  32  -4    1.94    1.44
  -2  32   4   -2.35    2.01
   2  32  -3    2.78    1.73
   2  32  -3    2.52    1.54
  -2  32   3    5.29    2.37
   2  32  -2    0.90    1.21
   2  32  -2    0.04    1.07
  -2  32   2    2.01    1.71
   2  32  -1   15.11    3.14
   2  32  -1    9.00    2.39
  -2  32   1    9.38    2.63
   2  32   0   30.16    4.13
  -2  32   0   22.72    3.52
   2  32   0   31.35    4.21
  -2  32  -1    2.86    1.66
   2  32   1    4.97    2.13
   2  32   2    0.27    1.20
  -2  32  -2    2.73    1.57
   2  32   3    2.08    1.57
  -2  32  -3    1.47    0.90
   2  32   4   -0.89    1.49
  -2  32  -4    0.64    1.35
  -2  32  -5   -3.51    1.98
   2  32   5    0.69    1.81
  -2  32  -6    5.35    2.22
   2  33  -5    2.65    1.64
  -2  33   5    6.43    2.49
  -2  33   4   -1.21    1.67
   2  33  -4    1.53    1.40
  -2  33   3    4.77    2.37
   2  33  -3    4.84    1.78
   2  33  -3    5.51    2.07
   2  33  -2    0.19    1.33
   2  33  -2    0.10    1.06
  -2  33   2   -0.50    1.34
   2  33  -1   -0.28    1.57
   2  33  -1    0.16    1.34
  -2  33   1    0.06    1.23
   2  33   0    0.75    1.40
  -2  33   0    4.25    2.03
   2  33   0   -0.31    1.24
   2  33   1    0.10    1.07
   2  33   1   -0.08    1.36
  -2  33  -1    0.54    1.18
   2  33   2   -1.56    1.51
  -2  33  -2   -0.55    1.15
   2  33   3    3.50    1.93
   2  34  -5    6.75    1.93
   2  34  -4   -1.39    1.29
   2  34  -3    0.92    0.92
  -2  34   3    0.17    1.66
   2  34  -2   -0.09    1.11
  -2  34   2   -1.48    1.79
   2  34  -1   -1.44    1.67
  -2  34   1    0.93    1.60
   2  34   0    0.70    1.29
  -2  34   0    3.32    1.63
   2  34   1    1.73    1.60
  -2  34  -1   -0.44    1.37
   2  34   1   -0.05    1.44
   2  34   2   -0.16    1.57
  -2  34  -2    1.03    1.17
   2  35  -4    2.49    1.37
   2  35  -3    3.07    1.63
   2  35  -2    0.76    1.37
  -2  35   2    2.76    1.79
   2  35  -1   -1.29    1.42
  -2  35   1    2.95    1.63
   2  35   0   -2.82    1.81
  -2  35   0    1.27    1.19
  -2  35  -1    3.11    1.84
   2  36  -3    1.28    1.45
  -2  36   1    8.18    2.64
  -2  36   0   -0.96    1.55
  -2  36  -1   10.10    2.59
   3   0 -18    2.38    1.47
   3   0 -17    2.43    1.77
   3   0 -17    4.36    1.76
   3   0 -16    6.38    2.05
   3   0 -15    0.97    1.13
   3   0 -14   41.30    4.07
   3   0 -13    4.65    1.73
   3   0 -12   56.56    4.26
   3   0 -11   16.78    2.45
   3   0 -10   62.31    4.01
   3   0  -9    2.85    1.13
   3   0  -8  229.16    6.82
   3   0  -7   21.83    2.13
   3   0  -6    5.93    1.35
   3   0  -5    4.24    1.17
  -3   0   4 1509.03    9.81
   3   0  -4 1494.30   13.92
  -3   0   3  115.37    2.86
  -3   0   2 4450.69   18.51
  -3   0   1   38.90    1.87
  -3   0   0    6.09    0.87
  -3   0  -1  102.34    3.38
  -3   0  -2   14.29    1.23
   3   0   2   15.23    1.00
  -3   0  -3   65.11    2.48
  -3   0  -3   60.66    2.27
  -3   0  -4  149.59    3.84
  -3   0  -4  161.61    3.76
  -3   0  -4  151.40    3.97
   3   0   5    9.26    1.01
  -3   0  -5    8.39    1.08
  -3   0  -5    9.06    1.19
  -3   0  -6  370.15    7.39
  -3   0  -6  358.91    6.18
   3   0   6  361.05    4.55
   3   0   6  366.93    5.80
   3   0   6  358.60    5.61
   3   0   7    8.99    1.02
   3   0   7    9.72    1.00
   3   0   7    8.10    0.81
   3   0   8  657.48    8.26
   3   0   8  647.64    7.89
  -3   0  -8  601.87   10.61
   3   0   8  614.04    7.75
  -3   0  -8  645.91   11.33
   3   0   9    3.23    0.76
   3   0   9    2.42    0.69
   3   0   9    4.14    0.77
   3   0   9    3.31    0.69
  -3   0  -9    3.27    1.02
  -3   0  -9    3.94    1.22
   3   0  10   55.56    2.55
  -3   0 -10   49.30    3.26
   3   0  10   48.74    2.62
   3   0  10   53.38    2.48
   3   0  10   53.08    2.44
  -3   0 -10   51.30    3.68
   3   0  11    4.52    0.85
   3   0  11    5.52    0.94
  -3   0 -11    6.32    1.55
  -3   0 -11    4.21    1.21
   3   0  11    5.70    0.92
   3   0  11    4.59    1.02
   3   0  12    6.77    1.04
  -3   0 -12    5.21    1.28
  -3   0 -12    8.97    1.98
   3   0  12    4.79    1.07
   3   0  12    5.38    0.93
   3   0  12    6.21    0.98
  -3   0 -13    1.00    1.33
  -3   0 -13    0.82    0.84
   3   0  13    1.08    0.60
  -3   0 -14   83.85    4.70
  -3   0 -14   86.16    5.88
  -3   0 -15    1.83    1.26
  -3   0 -15    1.66    1.04
  -3   0 -16   13.99    2.72
  -3   0 -17   -1.48    1.44
   3  -1 -18    5.36    1.89
   3   1 -18    1.96    1.54
   3   1 -17   11.75    2.82
   3   1 -17   11.30    2.58
   3  -1 -17   12.82    2.75
   3  -1 -17   13.32    3.01
   3  -1 -16    2.79    1.59
   3   1 -16    1.55    1.71
   3   1 -16    4.75    1.87
   3  -1 -15    4.43    1.79
   3   1 -15    3.85    1.89
   3   1 -14   -0.17    1.20
   3  -1 -14    0.67    1.19
   3  -1 -13   69.29    4.96
   3   1 -13   66.70    4.99
   3  -1 -12    6.07    1.74
   3   1 -12    7.49    1.94
   3  -1 -11    8.08    1.75
   3   1 -11    4.94    1.60
   3   1 -10   11.93    2.00
   3  -1 -10    9.53    1.76
   3  -1  -9   66.90    3.89
   3   1  -9   66.74    4.05
   3   1  -8  189.70    6.32
   3  -1  -8  193.66    6.21
   3   1  -7  106.74    4.51
   3  -1  -7  124.16    4.73
   3  -1  -6   32.71    1.25
   3  -1  -6   36.48    2.52
   3   1  -6   33.94    2.46
  -3  -1   5  568.18    5.26
   3  -1  -5  561.06    9.02
   3  -1  -5  568.68    5.60
   3   1  -5  570.69    9.25
  -3   1   4  233.16    4.23
  -3  -1   4  231.28    3.58
   3  -1  -4  230.16    3.87
   3   1  -4  234.71    5.59
  -3   1   3  137.99    3.31
   3  -1  -3  136.02    3.16
  -3  -1   2 1476.23   10.75
  -3   1   2 1541.31   11.25
  -3   1   1  125.40    3.43
  -3  -1   1  126.76    3.31
  -3   1   0    9.96    1.05
  -3   1  -1  340.27    6.14
   3   1   1  303.91    3.24
  -3  -1  -2 2348.56   15.42
   3  -1   2 2382.69   13.03
  -3   1  -2 2407.98   16.83
  -3   1  -2 2330.52   14.40
  -3   1  -3   81.91    2.66
   3  -1   3   84.28    2.74
  -3   1  -3   96.83    3.12
  -3  -1  -3   86.82    3.02
  -3   1  -3   90.09    3.49
  -3  -1  -3   90.38    2.59
  -3   1  -4 1083.56    9.51
   3   1   4 1130.65   10.47
  -3  -1  -4 1067.15   10.77
  -3   1  -4 1113.24   10.49
  -3  -1  -4 1121.68    9.13
  -3   1  -4 1093.59   12.30
  -3  -1  -4 1088.59   10.06
  -3   1  -4 1093.32   11.11
  -3   1  -5  819.15    9.04
   3   1   5  817.96    8.95
  -3  -1  -5  791.20    9.58
  -3   1  -5  790.08    8.26
  -3  -1  -5  768.01    9.46
   3   1   5  772.96    7.16
  -3   1  -5  806.30   10.91
  -3  -1  -5  786.21    7.53
  -3   1  -5  792.36   10.22
   3   1   5  749.92    4.89
   3   1   6   76.29    2.89
  -3  -1  -6   75.22    3.04
   3   1   6   73.94    1.95
  -3  -1  -6   79.04    3.38
   3  -1   6   77.44    2.89
  -3   1  -6   74.56    2.68
  -3   1  -6   76.46    3.56
  -3   1  -6   80.07    3.56
   3  -1   6   76.82    2.45
   3   1   6   79.07    2.34
   3   1   7   13.60    1.32
   3   1   7   12.96    0.99
   3  -1   7   12.52    1.07
  -3   1  -7   15.59    1.75
   3  -1   7   10.23    1.13
   3   1   7   14.77    1.07
   3  -1   7   13.84    1.12
   3  -1   8   21.19    1.54
  -3   1  -8   22.24    2.23
   3  -1   8   23.64    1.73
   3   1   8   22.16    1.47
  -3   1  -8   22.46    2.22
   3   1   8   24.85    1.42
   3  -1   8   21.34    1.62
   3   1   8   24.04    1.80
   3  -1   8   21.76    1.44
   3   1   9    6.59    0.80
   3  -1   9    5.34    0.88
   3  -1   9    8.24    0.95
   3  -1   9    6.02    0.93
   3   1   9    6.09    1.02
   3  -1   9    7.39    1.03
  -3  -1  -9    7.22    1.37
  -3   1  -9    4.45    1.23
  -3   1  -9    4.19    1.07
   3   1   9    6.40    0.94
  -3   1 -10   19.63    2.10
   3  -1  10   19.53    1.42
   3  -1  10   21.00    1.69
   3   1  10   19.51    1.68
   3  -1  10   19.66    1.70
   3   1  10   19.54    1.67
   3   1  10   19.52    1.40
  -3  -1 -10   20.46    2.21
   3  -1  10   19.44    1.73
  -3  -1 -10   23.16    2.52
  -3   1 -10   18.85    2.29
   3  -1  11    3.88    0.93
  -3   1 -11    5.72    1.39
  -3   1 -11    3.27    1.06
   3   1  11    7.32    1.14
   3  -1  11    6.46    0.90
   3  -1  11    6.22    1.03
  -3  -1 -11    6.19    1.47
   3   1  11    7.68    0.99
   3   1  11    5.96    1.09
   3  -1  11    6.85    1.12
  -3  -1 -11    7.93    1.68
   3  -1  12   35.23    1.94
  -3  -1 -12   27.59    2.65
  -3   1 -12   31.37    2.80
   3  -1  12   32.51    2.29
   3   1  12   32.27    2.24
   3   1  12   33.11    2.47
   3  -1  12   33.53    2.57
  -3  -1 -12   36.50    3.53
  -3   1 -12   32.06    3.33
  -3   1 -13    0.36    1.07
   3  -1  13    2.04    0.67
   3   1  13    0.92    0.60
  -3  -1 -13    2.28    1.09
  -3   1 -13    0.90    0.78
  -3  -1 -13    2.58    1.37
  -3  -1 -14   55.91    4.75
  -3   1 -14   48.42    3.60
  -3  -1 -14   44.06    3.46
  -3   1 -14   52.46    4.65
  -3  -1 -15    7.46    2.02
  -3   1 -15    8.43    2.06
  -3  -1 -15    7.12    1.68
  -3   1 -15    7.68    1.61
  -3   1 -16   28.06    3.80
  -3  -1 -16   28.24    3.79
  -3   1 -17    1.52    1.31
  -3  -1 -17   -0.64    0.99
   3   2 -18   -0.69    1.25
   3  -2 -18    3.51    1.56
   3   2 -17   10.02    2.62
   3   2 -17   14.70    3.16
   3  -2 -17   11.69    2.71
   3   2 -16    7.95    2.53
   3   2 -16    3.25    1.63
   3  -2 -16    7.06    2.06
   3   2 -15   59.53    5.17
   3  -2 -15   57.66    4.95
   3   2 -15   60.25    5.27
   3   2 -14    3.47    1.66
   3  -2 -14    3.68    1.55
   3   2 -14    5.57    1.90
   3   2 -13   91.40    5.85
   3  -2 -13   89.47    5.50
   3   2 -12   39.84    3.77
   3  -2 -12   37.65    3.54
   3  -2 -11   26.26    2.82
   3   2 -11   33.71    3.35
   3   2 -10   58.42    4.02
   3  -2 -10   62.82    3.97
   3   2  -9   12.35    1.90
   3  -2  -9   11.49    1.76
   3  -2  -8    8.58    0.63
   3   2  -8    7.11    1.48
   3  -2  -8   10.72    1.72
   3  -2  -7   21.21    1.09
   3  -2  -7   24.72    2.21
   3   2  -7   27.03    2.43
   3  -2  -6   15.66    0.98
   3   2  -6   13.43    1.66
   3  -2  -6   13.71    1.63
  -3  -2   5  419.30    4.16
   3   2  -5  417.72    8.02
   3  -2  -5  437.79    5.30
   3   2  -4   27.29    2.03
  -3  -2   4   20.94    1.09
   3  -2  -4   20.88    1.25
  -3   2   4   24.83    1.55
  -3   2   3  157.35    3.81
  -3  -2   3  171.77    3.34
   3  -2  -3  161.60    3.60
   3   2  -3  173.11    4.56
   3   2  -2   93.10    3.16
  -3   2   2   89.52    2.89
   3  -2  -2   87.48    2.79
  -3   2   1 1122.13   10.35
   3   2  -1 1169.04   10.15
  -3   2   0    7.22    0.96
  -3   2  -1  494.68    7.40
  -3  -2  -1  481.38    4.37
  -3  -2  -2   27.32    1.79
  -3   2  -2   31.88    2.06
   3  -2   2   26.95    1.57
  -3   2  -3  180.84    3.73
  -3  -2  -3  184.44    4.58
   3   2   3  201.33    4.67
  -3   2  -3  213.66    4.86
  -3   2  -3  186.75    2.57
  -3   2  -3  208.59    5.23
   3  -2   3  180.75    4.20
  -3  -2  -3  198.11    3.55
   3  -2   4  162.78    4.31
  -3   2  -4  157.35    3.43
  -3   2  -4  170.17    4.41
  -3  -2  -4  163.56    4.41
   3   2   4  169.20    4.29
  -3  -2  -4  161.68    3.21
  -3  -2  -4  162.43    3.78
  -3   2  -4  151.45    4.65
  -3   2  -4  160.95    4.47
  -3  -2  -5   14.63    1.36
   3   2   5   16.14    1.46
  -3  -2  -5   17.99    1.10
  -3   2  -5   15.13    1.13
  -3   2  -5   19.09    1.64
  -3  -2  -5   14.93    1.48
  -3   2  -5   13.62    1.61
   3   2   5   14.59    0.86
  -3   2  -5   15.64    1.57
   3   2   6  129.60    4.00
  -3  -2  -6  120.97    4.07
  -3  -2  -6  128.63    4.21
  -3   2  -6  125.43    3.15
  -3   2  -6  131.18    4.63
   3   2   6  124.27    2.47
   3  -2   6  120.51    3.85
  -3   2  -6  132.18    4.66
   3   2   7   11.25    1.28
  -3   2  -7    9.39    1.42
   3   2   7   12.36    0.82
   3  -2   7   12.85    1.35
   3  -2   7   12.83    1.29
   3  -2   8   45.17    1.77
   3   2   8   49.06    2.63
   3  -2   8   53.48    2.70
   3  -2   8   45.27    2.46
   3   2   8   46.18    1.69
  -3   2  -8   43.58    2.90
  -3   2  -8   45.98    3.19
   3  -2   8   43.42    2.27
   3   2   9   23.38    1.92
  -3   2  -9   16.60    1.96
   3  -2   9   19.68    1.74
  -3  -2  -9   21.80    2.33
   3  -2   9   27.08    2.02
   3  -2   9   21.12    1.26
   3   2   9   23.69    1.33
   3  -2   9   24.57    1.88
  -3   2  -9   24.25    2.52
   3  -2  10    2.52    0.51
   3  -2  10    1.69    0.65
   3   2  10    0.76    0.61
  -3   2 -10    2.36    1.10
   3  -2  10    0.63    0.49
  -3   2 -10    0.76    0.76
   3  -2  10    1.29    0.65
  -3  -2 -10    1.91    1.05
   3  -2  11   81.47    2.49
   3   2  11   88.04    3.87
  -3   2 -11   74.83    4.16
  -3  -2 -11   82.04    4.81
   3  -2  11   79.16    3.77
   3  -2  11   72.76    3.48
  -3   2 -11   86.46    5.13
  -3   2 -12    3.02    1.31
   3  -2  12    2.68    0.97
  -3  -2 -12    2.42    1.17
   3  -2  12    1.88    0.48
  -3  -2 -12    1.47    0.90
  -3   2 -12    0.94    0.86
   3   2  12    2.18    0.79
   3  -2  12    1.29    0.78
   3   2  12    1.48    0.81
  -3   2 -13   79.38    4.51
   3   2  13   83.91    3.90
  -3  -2 -13   82.13    4.62
  -3   2 -13   91.38    5.82
  -3  -2 -13   81.70    5.45
  -3   2 -14    4.16    1.82
  -3  -2 -14    4.12    1.64
  -3  -2 -14    6.60    1.55
  -3   2 -14    4.28    1.32
  -3  -2 -15   52.72    4.85
  -3  -2 -15   50.20    3.77
  -3   2 -15   50.07    3.78
  -3   2 -15   57.05    5.13
  -3   2 -16    6.42    2.00
  -3  -2 -16    4.75    1.46
  -3  -2 -16    5.76    2.07
  -3   2 -17   -2.38    1.57
  -3  -2 -17    3.52    1.52
   3  -3 -18    2.37    1.40
   3   3 -18   -0.80    1.21
   3   3 -17   17.02    3.25
   3  -3 -17   14.14    2.69
   3   3 -17   23.52    3.77
   3   3 -16    0.63    1.34
   3  -3 -16   -0.65    1.18
   3   3 -16    2.64    1.72
   3   3 -15    3.01    1.64
   3  -3 -15    2.26    1.38
   3   3 -15    2.14    1.68
   3  -3 -14    4.32    1.43
   3   3 -14    3.33    1.71
   3   3 -14    3.31    1.34
   3  -3 -13    8.56    1.98
   3   3 -13    9.67    2.32
   3   3 -13   11.64    2.43
   3   3 -12   55.41    4.43
   3  -3 -12   62.63    4.35
   3  -3 -11  206.14    7.37
   3   3 -11  224.32    8.45
   3  -3 -10   19.34    2.31
   3  -3 -10   19.20    0.95
   3   3 -10   15.17    2.21
   3  -3  -9  163.91    3.02
   3   3  -9  168.08    6.51
   3  -3  -9  151.36    5.67
   3  -3  -8   10.70    1.63
   3  -3  -8   11.70    0.88
   3   3  -8   12.93    1.94
   3  -3  -7   19.87    1.21
   3   3  -7   17.18    2.03
   3  -3  -6    7.30    0.77
   3   3  -6    7.40    1.42
   3   3  -5  801.84   11.32
   3  -3  -5  822.98    7.86
   3   3  -4 1135.21   12.63
   3  -3  -4 1138.28    9.74
  -3   3   3  123.33    3.59
   3  -3  -3  123.14    3.34
   3   3  -3  113.07    3.77
   3  -3  -2  262.63    4.92
  -3   3   2  266.18    5.24
   3   3  -2  259.49    5.25
  -3   3   1  148.70    3.96
   3   3  -1  152.97    3.74
  -3   3   0    9.69    1.12
   3   3   0    9.53    0.90
  -3  -3   0    9.54    0.82
   3   3   1  401.89    4.90
  -3  -3  -1  389.43    4.43
   3   3   2  256.08    5.46
  -3  -3  -2  248.75    5.47
  -3   3  -2  257.10    5.68
  -3  -3  -2  251.26    2.97
   3  -3   2  250.33    4.99
  -3   3  -3   40.72    1.74
   3   3   3   41.04    2.25
  -3   3  -3   36.79    2.33
  -3  -3  -3   44.78    2.45
  -3   3  -3   37.31    2.21
  -3  -3  -3   39.00    1.56
   3  -3   3   45.46    2.26
  -3  -3  -4  802.88    6.48
   3   3   4  817.38    9.91
  -3   3  -4  789.49    7.10
  -3   3  -4  797.87   10.04
  -3  -3  -4  768.93   10.09
  -3   3  -4  809.55   10.68
  -3  -3  -4  780.70    8.06
   3  -3   4  770.13    9.77
  -3   3  -4  795.93    6.30
  -3  -3  -5  522.12    7.52
  -3   3  -5  520.66    8.20
   3   3   5  535.71    8.18
  -3  -3  -5  533.65    4.85
  -3   3  -5  517.90    5.62
  -3   3  -5  508.53    8.81
  -3  -3  -5  539.94    8.77
   3  -3   5  531.89    8.70
  -3   3  -5  551.93    9.18
   3   3   6   10.59    1.27
  -3   3  -6   10.20    0.84
   3  -3   6    9.95    1.22
  -3  -3  -6   10.80    1.29
   3   3   6    8.50    0.47
  -3  -3  -6   10.73    1.35
   3  -3   6   12.18    1.34
  -3   3  -6    8.85    1.32
  -3  -3  -7   10.67    1.36
   3   3   7   12.68    1.45
   3  -3   7   10.34    1.31
   3   3   7    8.06    0.54
   3  -3   7    5.90    1.01
  -3   3  -7    6.57    1.24
   3   3   8   15.68    1.65
  -3   3  -8   18.83    1.98
   3  -3   8   15.18    1.60
   3  -3   8   13.56    1.51
  -3   3  -8   14.39    1.89
   3   3   9  211.69    5.93
  -3   3  -9  193.54    6.22
   3  -3   9  194.23    5.53
   3  -3   9  217.46    5.91
  -3  -3  -9  213.39    6.80
   3  -3   9  208.30    5.45
  -3   3  -9  217.06    7.35
  -3   3 -10    4.93    1.38
   3   3  10    3.59    0.94
   3  -3  10    3.62    0.91
   3  -3  10    4.37    1.00
   3  -3  10    4.09    1.00
  -3  -3 -10    3.57    1.23
  -3   3 -10    4.94    1.45
   3   3  11  104.30    4.45
  -3  -3 -11  101.20    5.39
   3  -3  11   93.92    4.13
  -3   3 -11   97.56    4.75
  -3   3 -11  110.86    5.91
   3  -3  11   98.56    4.34
  -3   3 -12    2.58    1.30
   3   3  12    1.37    0.77
  -3  -3 -12    2.86    1.31
   3  -3  12    2.28    0.71
  -3   3 -12    1.04    0.82
   3  -3  12    1.15    0.65
   3  -3  12    1.49    0.80
  -3   3 -13   11.93    2.38
   3   3  13    9.78    1.54
  -3  -3 -13   12.52    2.02
  -3  -3 -13   13.40    2.34
  -3   3 -13   10.69    1.82
  -3  -3 -14    5.07    1.70
   3   3  14    2.78    0.93
  -3   3 -14    4.15    1.25
  -3  -3 -14    2.24    1.03
  -3   3 -14    2.30    1.31
  -3  -3 -15    1.06    0.96
  -3   3 -15    1.82    1.40
  -3  -3 -15    3.20    1.53
  -3  -3 -16   11.77    2.02
  -3   3 -16   17.79    3.16
  -3  -3 -16   16.26    2.98
  -3   3 -17   19.74    3.38
  -3  -3 -17   23.50    3.62
   3   4 -18    5.31    1.86
   3  -4 -18    7.41    1.97
   3  -4 -17    1.77    1.23
   3   4 -17    0.07    1.21
   3  -4 -16    0.58    0.99
   3   4 -16    0.66    1.33
   3   4 -16    1.42    1.47
   3   4 -15    1.67    1.37
   3   4 -15    0.95    1.38
   3  -4 -15    1.35    1.24
   3   4 -14    2.13    1.61
   3  -4 -14    2.37    1.28
   3   4 -14    1.22    1.47
   3   4 -13    2.91    1.57
   3  -4 -13    2.79    1.24
   3   4 -13    3.50    1.61
   3  -4 -12   95.11    5.26
   3   4 -12   99.31    5.88
   3   4 -12   93.31    5.83
   3  -4 -11   36.50    3.23
   3  -4 -11   29.62    1.36
   3   4 -11   34.90    3.59
   3   4 -11   35.99    3.53
   3  -4 -10    5.91    0.72
   3  -4 -10    5.56    1.34
   3  -4  -9   35.04    1.68
   3   4  -9   33.95    3.11
   3  -4  -9   35.93    2.86
   3  -4  -8   35.49    1.73
   3   4  -8   34.80    2.95
   3  -4  -8   38.13    2.77
   3  -4  -7   17.65    1.28
   3   4  -7   17.21    2.07
   3  -4  -6  315.69    5.27
   3   4  -6  309.28    7.71
  -3  -4   5   52.00    1.49
   3   4  -5   57.10    3.23
   3  -4  -5   57.87    2.33
   3   4  -4  105.61    4.04
   3  -4  -4   96.38    3.02
   3   4  -3  113.65    3.89
  -3   4   3  113.60    3.65
   3  -4  -3  110.47    3.30
   3  -4  -2   23.03    1.58
   3   4  -2   21.63    1.62
  -3   4   2   23.37    1.72
   3   4  -2   22.89    1.18
  -3   4   1  117.71    3.78
  -3  -4   1  128.80    3.44
   3   4  -1  120.65    3.42
   3   4  -1  119.82    1.98
  -3  -4   0   40.56    1.75
   3   4   0   40.72    1.82
  -3   4   0   41.56    2.26
   3   4   1  234.01    3.80
   3   4   1  225.08    5.32
  -3   4  -1  234.34    5.41
   3   4   2   28.85    1.96
   3   4   2   33.25    1.25
  -3   4  -2   34.26    2.14
  -3   4  -2   29.89    2.06
   3   4   2   30.68    1.11
  -3  -4  -2   29.97    0.98
   3   4   3   38.16    2.27
   3  -4   3   39.31    2.23
  -3  -4  -3   35.97    2.30
  -3   4  -3   38.21    2.31
   3   4   3   36.98    1.09
   3   4   3   36.14    1.11
  -3   4  -3   39.91    2.44
  -3   4  -4  720.04   10.39
  -3   4  -4  734.85    6.47
   3   4   4  738.68    9.95
   3  -4   4  741.37    9.98
  -3   4  -4  762.68   10.30
  -3  -4  -4  745.52   10.46
  -3   4  -4  748.55    7.00
  -3   4  -5   16.27    1.75
   3   4   5   15.11    1.60
  -3   4  -5   13.99    0.88
  -3   4  -5   15.09    1.67
  -3  -4  -5   16.79    1.71
  -3   4  -5   12.66    1.60
   3  -4   5   13.26    1.50
  -3  -4  -6   36.64    2.50
   3  -4   6   33.38    2.25
  -3   4  -6   32.24    1.23
   3   4   6   37.70    2.38
  -3   4  -6   33.81    2.43
  -3  -4  -7   33.27    2.50
  -3   4  -7   30.11    2.39
   3   4   7   32.36    2.33
   3  -4   7   32.76    2.34
   3  -4   7   30.57    2.21
  -3   4  -8    7.68    1.48
  -3   4  -8    6.36    1.25
   3   4   8    7.70    1.27
   3  -4   8    7.30    1.19
   3  -4   8    8.65    1.33
  -3   4  -9   58.59    3.96
   3   4   9   56.02    3.24
   3  -4   9   49.71    3.00
   3  -4   9   57.06    3.23
  -3   4  -9   52.21    3.35
   3  -4  10   23.69    2.07
   3   4  10   25.63    2.29
  -3  -4 -10   29.67    2.80
  -3   4 -10   27.57    2.91
  -3   4 -10   21.04    2.23
   3  -4  10   25.69    2.25
   3   4  11   17.60    2.03
   3  -4  11   14.78    1.81
  -3   4 -11   14.21    2.40
   3  -4  11   14.69    1.74
  -3   4 -11   12.27    1.95
  -3  -4 -11   19.12    2.45
   3  -4  11   17.15    1.98
   3   4  12   26.73    2.45
   3  -4  12   23.92    2.35
  -3  -4 -12   25.64    2.91
   3  -4  12   25.91    2.50
  -3   4 -12   27.09    3.16
  -3   4 -12   26.23    2.59
  -3   4 -13    0.36    0.92
   3   4  13    3.89    1.20
  -3   4 -13    2.25    1.01
  -3  -4 -13    3.46    1.57
  -3   4 -14    4.59    1.73
  -3   4 -14    8.01    1.58
  -3  -4 -14    6.84    1.48
   3   4  14    7.98    1.55
  -3  -4 -14    7.50    1.91
  -3  -4 -15    1.93    1.03
  -3   4 -15   -0.25    0.79
  -3   4 -15    1.40    1.15
  -3  -4 -15    0.30    1.17
  -3   4 -16   13.13    2.80
  -3  -4 -16    9.56    1.84
  -3  -4 -16   10.20    2.36
  -3   4 -17   -0.92    1.14
  -3  -4 -17    1.60    1.41
   3  -5 -18    3.73    1.64
   3   5 -18   -6.10    2.24
   3   5 -17    3.68    1.79
   3  -5 -17    1.67    1.23
   3   5 -17    3.83    1.99
   3  -5 -16   -0.56    1.06
   3   5 -16    1.10    1.08
   3   5 -15    4.36    2.00
   3  -5 -15   -0.20    1.28
   3   5 -15    3.00    1.77
   3   5 -14    0.30    1.47
   3  -5 -14   -0.05    1.19
   3   5 -14    0.54    1.28
   3  -5 -13    7.63    1.75
   3   5 -13    9.69    2.36
   3   5 -13    7.71    2.02
   3   5 -12   20.15    2.98
   3   5 -12   23.84    3.13
   3  -5 -12   24.70    2.84
   3  -5 -11   85.20    2.73
   3   5 -11   75.09    5.09
   3   5 -11   86.32    5.21
   3  -5 -10    1.95    0.53
   3   5 -10    0.67    1.06
   3   5 -10    0.36    1.16
   3  -5 -10    2.72    1.17
   3  -5  -9   24.40    1.59
   3   5  -9   21.18    2.52
   3  -5  -9   28.00    2.57
   3   5  -9   25.69    2.68
   3  -5  -8   10.27    1.05
   3   5  -8    9.74    1.70
   3  -5  -8    9.28    1.50
   3   5  -8   10.72    1.75
   3   5  -7   20.09    2.04
   3   5  -7   16.77    2.10
   3  -5  -7   18.07    1.43
   3  -5  -6   11.63    1.17
   3   5  -6   12.12    1.51
   3   5  -6    9.99    1.65
  -3  -5   6   10.02    0.56
   3  -5  -5  293.57    5.60
   3   5  -5  285.61    7.17
   3   5  -5  302.42    6.46
   3  -5  -4  735.03    8.89
   3   5  -4  735.15   10.79
   3   5  -4  721.21    8.87
   3  -5  -3   27.43    1.76
   3   5  -3   26.47    2.05
  -3  -5   2   33.01    1.97
   3  -5  -2   31.57    1.89
   3   5  -2   33.78    2.09
  -3  -5   2   36.15    2.07
   3   5  -2   33.78    1.45
  -3   5   2   33.44    2.14
  -3   5   1  376.82    6.98
  -3  -5   1  364.33    5.83
  -3  -5   1  363.95    6.06
   3   5  -1  375.18    3.84
  -3   5   0    2.89    0.82
  -3  -5   0    3.19    0.58
   3   5   0    3.58    0.65
   3   5   1  197.06    5.13
  -3   5  -1  184.11    5.03
   3   5   1  190.12    3.63
   3   5   1  202.11    3.60
   3   5   2  153.72    4.55
  -3   5  -2  150.86    4.64
  -3   5  -2  148.82    4.63
   3   5   2  147.52    2.76
   3   5   2  158.68    2.89
   3   5   3   83.51    3.43
  -3  -5  -3   90.62    3.70
  -3   5  -3   74.26    3.40
   3   5   3   70.06    1.57
  -3   5  -3   72.36    3.35
   3  -5   3   83.53    3.44
  -3   5  -4  380.43    4.42
   3   5   4  382.18    7.42
  -3   5  -4  369.29    7.52
  -3  -5  -4  378.60    7.80
  -3   5  -4  378.87    7.67
   3  -5   4  373.39    7.55
  -3   5  -4  379.69    5.66
   3  -5   4  383.37    7.52
  -3   5  -5  148.98    4.88
  -3   5  -5  141.25    2.45
  -3   5  -5  154.48    5.05
  -3  -5  -5  138.45    4.92
   3   5   5  143.39    4.68
   3  -5   5  150.81    4.81
  -3   5  -5  143.95    3.50
   3  -5   5  139.65    4.78
   3  -5   6    5.29    1.06
   3   5   6    6.70    1.16
  -3  -5  -6    6.78    1.16
  -3   5  -6    4.54    1.10
   3  -5   6    6.68    1.22
  -3   5  -7   44.44    3.20
   3  -5   7   47.28    2.88
   3   5   7   43.78    2.77
  -3  -5  -7   38.82    2.84
  -3   5  -7   44.94    2.96
   3  -5   7   38.57    2.70
  -3   5  -8   49.25    3.18
   3   5   8   44.78    2.91
   3  -5   8   42.76    2.89
   3  -5   8   46.41    2.92
  -3   5  -8   48.09    3.45
   3   5   9  159.37    5.66
   3  -5   9  166.27    5.69
  -3   5  -9  158.75    5.78
  -3   5  -9  165.61    6.67
  -3   5 -10    1.70    1.01
  -3   5 -10    2.93    1.18
   3   5  10    3.58    1.20
   3  -5  10    2.20    0.93
   3   5  11   61.98    3.75
   3  -5  11   63.23    3.73
   3  -5  11   60.11    3.62
  -3   5 -11   69.69    4.09
  -3   5 -11   70.08    4.86
  -3   5 -12    6.43    1.53
   3   5  12    5.50    1.29
  -3   5 -12    6.30    1.79
   3  -5  12    7.60    1.54
  -3  -5 -12    6.22    1.80
  -3   5 -13   13.24    2.57
   3   5  13   16.91    2.18
  -3   5 -13   17.84    2.33
  -3  -5 -13   14.81    2.47
  -3   5 -14    9.14    1.83
   3   5  14    9.51    1.68
  -3   5 -14    9.66    2.21
  -3  -5 -14   13.01    2.41
  -3  -5 -15    2.37    1.17
  -3   5 -15    1.90    1.00
  -3   5 -15    5.42    1.46
  -3  -5 -15    6.07    2.00
  -3   5 -16   12.61    2.71
  -3  -5 -16   16.25    2.33
  -3  -5 -16   14.04    2.76
  -3   5 -17   13.61    2.87
  -3  -5 -17   13.06    2.69
   3   6 -18    0.97    1.63
   3  -6 -18    7.94    2.33
   3   6 -17   13.19    3.02
   3   6 -17   12.43    2.85
   3  -6 -17    9.30    2.24
   3   6 -16    3.49    1.50
   3  -6 -16    8.46    2.07
   3   6 -16    4.11    1.72
   3  -6 -15   34.40    3.72
   3   6 -15   32.40    4.09
   3   6 -15   31.43    3.88
   3   6 -14   -0.68    1.65
   3  -6 -14    0.79    1.03
   3   6 -14    0.91    1.15
   3   6 -13   33.63    3.89
   3  -6 -13   37.73    3.52
   3   6 -13   36.45    3.89
   3   6 -12   43.93    4.22
   3  -6 -12   51.27    3.88
   3   6 -12   44.14    4.07
   3  -6 -11   29.63    1.87
   3   6 -11   28.99    3.36
   3  -6 -11   32.51    3.02
   3   6 -11   33.54    3.39
   3  -6 -10    8.03    1.00
   3   6 -10    9.34    2.03
   3  -6 -10    7.93    1.62
   3   6 -10    6.63    1.64
   3  -6  -9   11.51    1.22
   3   6  -9   13.40    2.19
   3  -6  -9   14.23    1.96
   3   6  -9   14.59    2.05
   3  -6  -8   30.65    1.94
   3   6  -8   30.52    2.65
   3   6  -8   28.68    2.81
   3  -6  -7   27.01    1.85
   3   6  -7   23.30    2.47
   3   6  -7   25.66    2.30
   3  -6  -6  122.41    3.87
   3   6  -6  109.79    4.88
   3   6  -6  120.80    4.51
   3  -6  -5  352.64    6.52
   3   6  -5  355.14    7.05
   3   6  -5  338.50    8.05
   3  -6  -4   24.08    1.76
   3   6  -4   21.08    2.05
   3   6  -4   22.01    1.66
   3  -6  -3  155.22    4.35
  -3  -6   3  152.51    4.55
   3   6  -3  155.02    4.84
   3   6  -3  146.39    3.66
   3  -6  -2  104.06    3.57
   3   6  -2  102.10    3.67
  -3  -6   2  104.49    3.50
   3   6  -2  104.53    2.70
  -3  -6   2  100.32    3.55
  -3   6   1  759.49   10.46
   3   6  -1  754.51    9.15
  -3  -6   1  719.54    9.01
  -3  -6   1  719.51    8.41
   3   6   0   88.74    3.59
  -3   6   0   92.20    3.69
  -3  -6   0   89.91    2.79
   3   6   0   92.56    2.97
  -3   6  -1  269.36    6.48
   3   6   1  287.76    6.39
  -3   6  -1  264.69    6.33
   3   6   1  271.65    4.60
   3   6   1  294.18    4.69
   3   6   2   53.95    2.85
  -3   6  -2   58.50    3.07
  -3   6  -2   54.80    2.93
   3   6   2   60.95    1.92
   3   6   2   54.24    1.94
   3   6   3  451.90    8.21
  -3   6  -3  430.15    8.37
  -3  -6  -3  457.11    8.62
  -3   6  -3  429.67    8.27
   3  -6   3  453.63    8.34
   3   6   4   13.55    1.58
  -3   6  -4   15.36    1.75
   3  -6   4   17.51    1.74
  -3  -6  -4   16.15    1.75
  -3   6  -4   16.28    1.79
  -3   6  -4   14.55    1.29
   3  -6   4   15.97    1.67
  -3   6  -5   26.00    2.32
   3   6   5   20.20    1.95
  -3   6  -5   17.15    0.80
  -3   6  -5   22.09    2.10
   3  -6   5   20.96    1.96
  -3  -6  -5   21.76    2.08
   3  -6   5   23.05    2.03
  -3   6  -5   19.60    1.44
   3  -6   5   18.64    1.86
   3  -6   6   24.51    2.12
   3   6   6   24.49    2.13
  -3  -6  -6   25.89    2.33
  -3   6  -6   21.65    2.07
   3  -6   6   22.74    2.13
  -3   6  -7  144.59    5.76
   3   6   7  139.68    5.11
   3  -6   7  139.07    5.06
  -3   6  -7  130.98    5.03
   3  -6   7  147.27    5.44
   3  -6   7  146.14    5.58
  -3   6  -8    3.11    1.27
  -3   6  -8    3.55    1.11
   3   6   8    3.23    1.14
   3  -6   8    3.59    1.04
   3   6   9   87.89    4.35
   3  -6   9   84.42    4.23
  -3   6  -9   87.59    4.37
  -3   6  -9   86.50    5.00
  -3   6 -10   11.47    2.05
  -3   6 -10    7.99    1.53
   3   6  10    9.60    1.62
   3  -6  10    8.98    1.34
   3  -6  10    8.19    1.42
  -3   6 -11   76.69    4.36
   3   6  11   70.34    4.14
   3  -6  11   72.65    4.20
   3  -6  11   68.70    4.02
  -3   6 -11   66.98    4.84
   3   6  12   51.30    3.66
  -3   6 -12   53.17    3.75
  -3   6 -12   57.16    4.66
   3   6  13   66.22    4.22
  -3   6 -13   69.22    4.39
  -3  -6 -13   68.15    4.90
  -3   6 -13   57.95    4.94
  -3   6 -14    5.40    1.83
   3   6  14    6.46    1.55
  -3   6 -14    4.13    1.38
  -3  -6 -14    4.85    1.59
  -3   6 -15   24.10    3.56
  -3   6 -15   27.57    2.94
  -3  -6 -15   29.02    3.66
  -3   6 -16    8.42    2.41
  -3  -6 -16    6.39    1.72
  -3  -6 -16    8.36    2.30
  -3   6 -17    4.52    1.94
  -3  -6 -17   -0.43    1.47
   3   7 -18    0.79    1.68
   3   7 -17   18.75    3.53
   3  -7 -17   19.31    3.05
   3   7 -17   15.95    3.17
   3   7 -16    8.39    2.28
   3   7 -16    7.85    2.24
   3  -7 -16    9.51    2.08
   3  -7 -15    0.67    1.15
   3   7 -15    0.43    1.24
   3   7 -15    0.85    1.29
   3   7 -14    0.76    1.27
   3  -7 -14    0.11    1.11
   3   7 -14    1.59    1.21
   3   7 -13  104.52    6.72
   3  -7 -13  103.54    5.66
   3   7 -13   96.80    6.19
   3  -7 -12   20.87    2.60
   3   7 -12   18.16    3.00
   3   7 -12   16.48    2.83
   3   7 -11    5.50    1.77
   3  -7 -11    4.22    0.88
   3   7 -11    5.71    1.83
   3  -7 -11    7.02    1.59
   3   7 -10   51.03    4.22
   3  -7 -10   61.70    3.89
   3   7 -10   61.28    4.26
   3  -7 -10   55.50    2.80
   3   7  -9   66.79    4.55
   3   7  -9   68.10    4.20
   3  -7  -9   68.40    3.86
   3  -7  -9   62.65    2.96
   3  -7  -8    8.34    1.17
   3   7  -8   10.37    1.95
   3   7  -8    9.28    1.67
   3  -7  -7  269.19    6.14
   3   7  -7  273.37    8.22
   3   7  -7  276.72    7.36
   3  -7  -6   21.40    1.75
   3   7  -6   20.67    2.34
   3   7  -6   19.99    1.92
   3  -7  -5  443.78    7.74
   3   7  -5  446.35    8.03
   3   7  -5  434.67    9.41
  -3  -7   4  116.44    4.44
   3  -7  -4  114.96    4.00
   3   7  -4  110.62    4.54
   3   7  -4  117.80    3.80
  -3  -7   3   42.60    2.66
   3  -7  -3   47.17    2.58
  -3  -7   3   44.41    2.54
   3   7  -3   38.53    2.01
   3   7  -3   43.58    2.74
  -3  -7   2  652.11    9.45
   3  -7  -2  660.18    9.37
   3   7  -2  641.93    9.56
  -3  -7   2  644.37    8.89
   3   7  -1   86.84    3.33
  -3  -7   1   89.54    3.12
  -3  -7   1   87.54    2.12
  -3  -7   1   91.54    3.42
  -3   7   1   81.17    3.71
  -3  -7   0   20.77    0.91
  -3   7   0   23.22    2.04
   3   7   0   25.38    2.04
   3   7   0   21.90    1.58
  -3  -7   0   23.59    1.48
   3   7   0   25.60    1.64
  -3   7  -1  402.36    8.12
   3   7   1  430.75    8.06
   3   7   1  442.83    6.28
   3   7   1  404.63    5.94
  -3   7  -1  409.55    8.31
  -3  -7  -1  423.27    5.48
   3   7   2  663.72   10.16
  -3   7  -2  671.39   10.54
  -3   7  -2  670.03   10.67
   3   7   2  676.17    6.81
   3   7   2  655.40    7.34
   3   7   3   75.72    3.55
  -3   7  -3   69.40    3.50
  -3   7  -3   79.69    3.81
   3  -7   3   72.74    3.49
  -3   7  -4  138.41    5.05
   3   7   4  132.52    4.77
  -3   7  -4  139.00    4.99
  -3  -7  -4  131.62    5.02
   3  -7   4  139.51    4.91
   3  -7   4  137.79    4.72
   3  -7   4  133.24    4.84
  -3   7  -5  715.78   11.63
   3   7   5  723.07   11.25
  -3   7  -5  740.33   11.65
   3  -7   5  722.06   11.48
  -3   7  -5  738.76    9.12
   3  -7   5  758.57   11.88
   3  -7   5  753.67   11.27
  -3   7  -6    9.77    1.48
   3   7   6    9.46    1.48
   3  -7   6   13.06    1.67
   3  -7   6    9.57    1.47
  -3   7  -6    8.00    1.05
   3   7   7  114.50    4.82
  -3   7  -7  106.39    4.67
   3  -7   7  114.22    5.06
   3  -7   7  108.71    4.68
   3   7   8   23.77    2.36
   3  -7   8   22.49    2.24
  -3   7  -8   24.31    2.38
  -3   7  -8   24.50    2.62
  -3   7  -9    2.02    1.00
   3   7   9    2.44    1.02
  -3   7  -9    1.59    1.01
   3  -7   9    2.30    0.82
   3  -7   9    2.14    0.82
  -3   7 -10    1.32    0.99
  -3   7 -10    1.76    1.18
   3   7  10    1.51    1.02
   3  -7  10    1.67    0.89
   3  -7  10    1.58    0.84
   3  -7  11   12.69    1.92
   3   7  11   18.40    2.26
  -3   7 -11   15.76    2.55
  -3   7 -11   12.44    1.94
   3   7  12   41.13    3.38
  -3   7 -12   36.90    3.22
  -3   7 -12   44.78    4.22
  -3   7 -13   15.01    2.65
   3   7  13   14.68    2.18
  -3   7 -13   13.81    2.19
  -3   7 -14    7.21    2.02
  -3   7 -14    8.12    1.72
   3   7  14    9.46    1.77
  -3   7 -15   16.01    2.94
  -3   7 -15    9.68    1.90
  -3  -7 -15   13.42    2.48
  -3   7 -16    9.07    2.40
  -3  -7 -16    9.69    1.92
  -3  -7 -16   12.68    2.67
  -3   7 -17    6.18    2.22
  -3  -7 -17    0.50    1.25
   3   8 -17    6.34    2.20
   3  -8 -17    9.23    2.14
   3   8 -17    5.42    2.46
   3   8 -16    0.41    1.31
   3   8 -16   -0.10    1.81
   3  -8 -16    2.68    1.31
   3   8 -15    4.61    1.97
   3   8 -15    4.21    1.83
   3  -8 -15    2.39    1.37
   3   8 -14    5.98    2.00
   3   8 -14    5.94    1.93
   3  -8 -14    7.52    1.78
   3   8 -13   23.51    3.27
   3  -8 -13   27.13    3.04
   3   8 -13   25.20    3.50
   3   8 -12  129.20    7.32
   3  -8 -12  142.44    6.30
   3   8 -12  129.90    6.86
   3  -8 -11    9.76    1.30
   3   8 -11   10.83    2.38
   3  -8 -11   14.50    2.08
   3   8 -11   13.20    2.30
   3   8 -10  164.67    7.56
   3  -8 -10  170.85    6.37
   3   8 -10  164.93    6.96
   3  -8 -10  155.73    4.94
   3  -8  -9    2.75    0.90
   3   8  -9    2.71    1.53
   3   8  -9    3.62    1.21
   3   8  -8   22.68    2.37
   3   8  -8   22.90    2.67
   3  -8  -8   21.39    1.90
   3   8  -7   20.27    2.52
   3   8  -7   20.49    2.18
   3  -8  -7   21.59    1.93
   3   8  -6    1.06    0.77
  -3  -8   6    1.43    0.73
   3  -8  -6    2.46    0.86
   3   8  -6    1.61    1.22
   3  -8  -5   22.30    1.93
  -3  -8   5   22.30    2.06
   3   8  -5   22.24    2.27
   3   8  -5   22.17    1.91
   3  -8  -4   46.47    2.70
  -3  -8   4   44.66    2.88
   3   8  -4   49.76    3.15
   3   8  -4   48.95    2.56
  -3  -8   3   60.15    3.04
   3   8  -3   59.04    3.27
  -3  -8   3   53.44    3.04
   3  -8  -3   61.12    3.04
   3   8  -3   54.02    2.46
   3  -8  -2  179.08    5.21
   3   8  -2  170.26    5.13
  -3  -8   2  173.13    5.14
  -3  -8   2  168.32    4.74
   3   8  -1   43.51    2.73
   3   8  -1   45.85    2.55
  -3  -8   1   43.49    2.28
   3   8  -1   43.05    2.35
  -3  -8   1   41.80    1.62
   3   8   0  549.88    9.41
  -3  -8   0  542.40    5.35
  -3   8   0  560.20    9.96
  -3  -8   0  544.06    7.25
   3   8   0  555.80    8.08
   3   8   0  559.48    7.88
  -3   8   0  538.12    9.70
  -3   8  -1   40.71    2.82
   3   8   1   44.59    2.74
  -3   8  -1   39.46    2.80
   3   8   1   41.80    2.08
  -3  -8  -1   42.30    1.89
   3   8   1   43.92    2.18
  -3   8  -2  224.40    6.37
   3   8   2  221.37    6.16
   3   8   2  236.85    4.35
  -3   8  -2  230.52    6.52
  -3  -8  -2  217.23    3.63
  -3   8  -3   15.54    1.84
   3   8   3   17.80    1.89
  -3   8  -3   12.61    1.72
   3  -8   3   16.90    1.80
   3  -8   4   56.59    3.29
  -3   8  -4   58.08    3.45
  -3   8  -4   64.98    3.57
   3   8   4   53.48    3.21
   3  -8   4   51.86    2.96
   3  -8   4   59.49    3.38
   3  -8   5    5.44    1.24
  -3   8  -5    4.72    1.01
   3  -8   5    8.12    1.43
  -3   8  -5    3.74    0.36
  -3   8  -5    7.68    1.52
  -3   8  -5    5.43    1.58
   3   8   5    7.24    1.55
   3  -8   5    5.90    1.29
   3   8   6   37.47    2.81
  -3   8  -6   37.31    2.86
   3  -8   6   36.32    2.76
   3  -8   6   35.80    2.62
   3  -8   6   40.00    2.98
  -3   8  -6   37.69    2.27
   3   8   7   12.67    1.83
   3  -8   7   12.78    1.73
  -3  -8  -7   13.11    1.89
  -3   8  -7   12.20    1.77
   3   8   8  104.28    4.92
  -3   8  -8  105.85    4.92
   3  -8   8  103.77    5.00
   3  -8   8  103.77    4.89
  -3   8  -9    4.04    1.43
   3  -8   9    4.82    1.21
   3  -8   9    4.97    1.22
  -3   8  -9    4.85    1.36
   3   8   9    2.78    1.05
  -3   8 -10  138.02    5.89
   3   8  10  150.55    6.30
   3  -8  10  139.66    6.02
  -3   8 -10  153.31    7.13
  -3   8 -11    6.66    1.81
  -3   8 -11    6.51    1.58
   3   8  11    8.54    1.73
  -3   8 -12   11.36    2.37
  -3   8 -12   11.92    1.99
   3   8  12   13.46    2.10
  -3   8 -13   28.36    2.98
   3   8  13   27.86    2.95
  -3   8 -13   28.86    3.66
   3   8  14   48.99    3.93
  -3   8 -14   49.99    3.94
  -3   8 -14   48.24    4.84
  -3   8 -15    4.61    1.73
   3   8  15    5.17    1.42
  -3   8 -15    4.32    1.44
  -3  -8 -15    4.39    1.70
  -3   8 -16    9.81    2.60
  -3  -8 -16    4.45    1.75
  -3  -8 -17    1.77    1.38
   3   9 -17    1.49    2.12
   3   9 -17    3.32    1.89
   3  -9 -17    4.66    1.62
   3   9 -16    0.25    1.20
   3   9 -16    2.33    1.59
   3  -9 -16    3.76    1.46
   3   9 -15   -0.93    1.47
   3  -9 -15    1.19    1.15
   3   9 -14    1.61    1.56
   3   9 -14   -0.54    1.47
   3  -9 -14    0.98    1.26
   3   9 -13   39.80    4.36
   3  -9 -13   40.95    3.64
   3   9 -13   38.21    4.09
   3   9 -12    3.21    1.83
   3   9 -12    5.56    2.31
   3  -9 -12    5.81    1.82
   3   9 -11    3.42    1.50
   3  -9 -11    4.01    0.98
   3  -9 -11    4.87    1.31
   3   9 -11    4.97    1.84
   3  -9 -10   19.02    2.25
   3   9 -10   15.93    2.37
   3   9 -10   17.70    2.75
  -3  -9   9   20.89    2.20
   3   9  -9   24.95    2.99
   3   9  -9   21.81    2.57
   3   9  -8    1.16    0.92
   3  -9  -8    0.34    0.57
  -3  -9   8    0.56    0.91
   3   9  -8   -0.08    1.00
  -3  -9   8    0.72    0.23
   3   9  -7    3.53    1.18
  -3  -9   7    4.04    1.09
   3  -9  -7    3.93    0.99
   3   9  -7    2.30    1.22
   3   9  -6  456.01   10.64
  -3  -9   6  472.64    9.56
   3   9  -6  471.67    9.35
   3  -9  -6  471.95    8.98
   3  -9  -5  240.36    6.38
  -3  -9   5  234.55    6.65
   3   9  -5  241.70    7.40
   3   9  -5  236.35    6.21
   3  -9  -4   84.68    3.78
  -3  -9   4   77.46    3.80
  -3  -9   4   81.30    3.81
   3   9  -4   78.68    3.36
   3   9  -4   80.12    4.10
   3  -9  -3   38.64    2.59
  -3  -9   3   44.47    2.89
   3   9  -3   38.06    2.74
  -3  -9   3   39.19    2.56
   3  -9  -2  166.14    5.26
   3   9  -2  169.08    5.33
  -3  -9   2  170.81    4.95
   3   9  -2  174.87    5.07
  -3  -9   2  161.80    3.80
   3   9  -1   22.26    2.12
   3   9  -1   22.44    1.84
   3   9  -1   21.25    1.90
  -3  -9   1   21.60    1.73
  -3   9   1   22.15    2.24
  -3  -9   1   21.47    1.28
   3   9   0  380.19    8.00
   3   9   0  376.55    6.99
  -3  -9   0  354.72    4.87
   3   9   0  359.07    6.70
  -3   9   0  385.30    8.61
  -3  -9   0  369.36    6.32
   3   9   1  174.85    5.55
  -3   9  -1  172.63    5.82
   3   9   1  173.08    4.41
  -3  -9  -1  163.62    3.86
   3   9   1  170.34    4.50
  -3   9  -1  172.20    5.77
  -3  -9  -2   30.54    1.48
  -3   9  -2   28.10    2.46
   3   9   2   32.75    2.51
  -3   9  -2   29.89    2.50
  -3   9  -3   17.78    2.03
  -3  -9  -3   17.12    0.94
   3   9   3   16.65    1.92
  -3   9  -3   16.01    1.96
  -3   9  -4   14.00    1.85
  -3   9  -4   14.66    1.92
   3   9   4   12.66    1.72
   3  -9   4   12.67    1.58
   3  -9   4   11.48    1.57
   3  -9   4   13.74    1.72
  -3   9  -5  312.10    8.14
  -3   9  -5  318.08    8.36
   3   9   5  312.26    7.98
   3  -9   5  336.53    8.37
   3  -9   5  331.79    7.73
  -3   9  -5  323.16    6.84
   3  -9   5  324.88    8.33
  -3   9  -5  298.25    3.53
   3   9   6   18.87    2.24
   3  -9   6   14.78    1.94
  -3   9  -6   14.89    1.98
   3  -9   6   16.17    1.89
  -3   9  -6   14.12    1.52
   3  -9   6   17.34    2.09
  -3  -9  -6   15.79    2.10
  -3   9  -7    3.43    1.25
   3   9   7    4.21    1.23
   3  -9   7    2.43    0.87
   3  -9   7    2.74    0.86
   3  -9   7    3.37    1.04
  -3  -9  -7    4.21    1.15
  -3   9  -7    2.22    0.77
   3   9   8    1.66    1.02
   3  -9   8    0.77    0.60
  -3   9  -8   -0.02    0.90
   3  -9   8    1.16    0.85
   3   9   9    2.28    1.11
  -3   9  -9    1.39    0.90
   3  -9   9    3.33    1.15
  -3   9 -10   41.09    3.39
   3   9  10   39.47    3.40
  -3   9 -10   38.04    3.71
  -3   9 -11    5.34    1.66
  -3   9 -11    3.33    1.35
   3   9  11    5.23    1.55
  -3   9 -12   56.17    4.11
   3   9  12   59.15    4.25
  -3   9 -12   57.49    4.89
  -3   9 -13    1.19    1.20
   3   9  13    2.20    1.24
  -3   9 -13    1.51    1.11
  -3   9 -14   34.50    3.40
   3   9  14   35.39    3.55
  -3   9 -14   32.40    4.12
  -3   9 -15    7.96    2.52
  -3   9 -15   11.93    2.09
   3   9  15   14.54    2.37
  -3   9 -16   21.00    3.50
  -3  -9 -16   26.42    3.68
  -3  -9 -17    0.57    1.18
   3  10 -17    4.12    1.86
   3 -10 -17    9.10    2.17
   3  10 -16    4.64    1.90
   3 -10 -16    4.24    1.51
   3  10 -15   33.62    4.40
   3 -10 -15   43.98    4.05
   3  10 -15   41.01    4.60
   3  10 -14   -0.43    1.45
   3  10 -14    0.55    1.42
   3 -10 -14    2.10    1.28
   3  10 -13   83.43    6.32
   3 -10 -13   89.00    5.20
   3  10 -13   74.10    5.66
   3  10 -12   57.04    5.10
   3  10 -12   53.64    4.61
   3 -10 -12   52.83    3.95
   3  10 -11   12.00    2.29
   3  10 -11    9.42    2.31
   3 -10 -11    7.38    1.76
   3  10 -10   59.07    4.75
   3  10 -10   62.30    4.46
  -3 -10   9   13.53    1.86
   3  10  -9   10.78    2.17
   3  10  -9   13.71    2.16
   3  10  -8    6.24    1.50
  -3 -10   8    5.40    0.64
  -3 -10   8    7.84    1.36
   3  10  -8    5.25    1.50
   3  10  -7    9.13    1.62
  -3 -10   7    6.16    1.31
   3  10  -7    7.90    1.75
   3  10  -6    9.69    1.57
  -3 -10   6    9.39    1.52
   3  10  -6   11.39    2.16
  -3 -10   5  120.39    4.85
   3  10  -5  118.26    5.43
  -3 -10   5  123.67    5.02
   3  10  -5  119.74    4.62
   3  10  -4   11.32    1.78
  -3 -10   4   10.45    1.52
  -3 -10   4   11.00    1.55
   3  10  -4   10.69    1.38
  -3 -10   3  100.78    4.18
  -3 -10   3  102.40    4.47
   3  10  -3   96.25    4.42
  -3 -10   3  100.22    3.40
  -3 -10   2  253.53    5.01
   3  10  -2  270.76    6.93
  -3 -10   2  275.18    7.26
   3  10  -2  272.17    6.56
   3  10  -2  253.05    6.77
  -3 -10   2  266.81    6.41
   3  10  -1  967.19   13.11
   3  10  -1  912.64   12.09
  -3  10   1  931.70   13.80
   3  10  -1  943.63   11.64
  -3 -10   1  899.47    8.84
  -3 -10   1  932.63   11.28
   3  10   0  331.67    7.73
   3  10   0  316.36    6.58
   3  10   0  319.74    6.74
  -3  10   0  325.73    8.18
  -3 -10   0  318.56    6.17
   3  10   1  434.58    8.97
  -3  10  -1  458.11    9.80
   3  10   1  445.12    7.32
  -3 -10  -1  431.04    6.59
   3  10   1  427.78    7.49
   3  10   2   30.09    2.56
  -3  10  -2   32.48    2.73
  -3 -10  -2   34.63    1.71
  -3  10  -2   33.05    2.77
  -3  10  -3   44.36    3.19
   3 -10   3   46.39    3.12
   3  10   3   41.85    2.97
  -3  10  -3   44.87    3.24
  -3 -10  -3   41.34    1.62
   3 -10   4   14.44    1.72
  -3 -10  -4   15.21    1.09
  -3  10  -4   18.91    2.20
   3  10   4   17.95    2.07
  -3  10  -4   15.47    1.98
  -3 -10  -4   14.88    2.00
   3 -10   4   17.65    1.99
  -3 -10  -4   16.16    0.79
   3 -10   4   14.96    1.87
  -3  10  -5   42.05    2.73
  -3  10  -5   37.01    3.05
  -3  10  -5   43.89    3.44
   3  10   5   49.74    3.42
   3 -10   5   38.71    2.79
  -3 -10  -5   42.02    1.32
  -3  10  -5   36.92    1.38
  -3 -10  -5   46.96    3.47
   3 -10   5   42.36    3.12
   3 -10   5   43.44    3.22
  -3  10  -6  207.83    6.97
   3  10   6  209.19    6.97
   3 -10   6  210.05    7.01
  -3 -10  -6  206.60    7.37
   3 -10   6  219.13    6.59
  -3  10  -6  198.51    5.67
  -3 -10  -7   10.48    1.78
   3  10   7    9.42    1.67
   3 -10   7    8.93    1.48
  -3  10  -7    7.84    1.59
   3 -10   7    6.29    1.40
   3 -10   7    9.75    1.64
  -3  10  -7   10.24    1.43
   3  10   8   11.50    1.86
  -3  10  -8   10.46    1.82
   3 -10   8   10.39    1.77
  -3  10  -9   49.49    3.70
   3  10   9   53.07    3.91
  -3  10 -10    0.46    0.94
   3  10  10    1.10    0.88
  -3  10 -11  102.17    5.53
   3  10  11  117.16    6.01
  -3  10 -12    2.33    1.50
  -3  10 -12    1.38    1.23
   3  10  12    0.93    1.11
  -3  10 -13   70.11    5.75
   3  10  13   63.41    4.68
  -3  10 -13   62.32    4.49
  -3  10 -14    1.37    1.45
  -3  10 -14    0.80    0.95
   3  10  14    1.17    1.06
   3  10  15   24.17    3.09
  -3  10 -15   29.76    4.09
  -3  10 -16    1.93    1.47
  -3 -10 -16    6.84    2.28
  -3 -10 -17    0.85    1.23
  -3  11  18  -13.49    3.00
   3  11 -17   11.87    3.08
   3  11 -16    1.75    1.77
   3  11 -16   -2.01    1.80
   3 -11 -16    0.34    1.13
   3  11 -15    1.70    1.65
   3 -11 -15    1.84    1.33
   3  11 -15    4.76    2.10
   3  11 -14    0.37    1.38
   3  11 -14   -0.99    1.99
   3 -11 -14   -0.58    1.17
   3  11 -13   13.29    2.63
   3  11 -13   14.10    2.95
   3 -11 -13   16.17    2.45
   3  11 -12   27.31    3.77
   3 -11 -12   39.77    3.49
   3  11 -12   30.41    3.65
   3  11 -11  148.19    7.93
   3 -11 -11  147.61    6.26
   3  11 -11  132.32    6.86
   3  11 -10   14.03    2.28
   3  11 -10   10.91    2.26
  -3 -11   9  125.37    5.37
   3  11  -9  127.31    6.76
  -3 -11   9  122.74    2.34
   3  11  -9  127.25    6.09
  -3 -11   8   23.06    1.42
  -3 -11   8   26.17    2.45
   3  11  -8   26.54    3.06
   3  11  -8   24.72    2.66
  -3 -11   7   51.09    3.34
   3  11  -7   43.14    3.72
   3  11  -7   51.14    3.54
  -3 -11   6   34.11    2.81
   3  11  -6   34.89    3.29
   3  11  -6   36.61    2.88
  -3 -11   5  521.30   10.33
   3  11  -5  532.06   11.65
   3  11  -5  519.07    9.74
   3  11  -4  106.22    5.04
  -3 -11   4  119.03    4.87
  -3 -11   4  112.11    4.80
  -3 -11   3  133.88    5.21
   3  11  -3  138.97    5.04
   3  11  -3  134.07    5.37
  -3 -11   3  148.29    5.20
  -3 -11   3  131.62    4.11
   3  11  -2  291.91    7.37
  -3 -11   2  304.07    7.81
   3  11  -2  282.38    7.39
  -3  11   2  293.83    7.99
  -3 -11   2  303.70    7.09
   3  11  -2  278.68    6.85
  -3 -11   2  279.90    5.57
  -3 -11   1    6.30    0.86
   3  11  -1    5.52    1.34
  -3  11   1    7.08    1.53
   3  11  -1    7.36    1.32
  -3 -11   1    6.79    1.12
   3  11  -1    6.84    1.25
   3  11   0   73.48    3.80
   3  11   0   73.53    3.38
  -3  11   0   70.31    3.97
   3  11   0   71.49    3.36
  -3 -11   0   73.52    3.13
   3  11   1  235.06    6.90
  -3  11  -1  229.93    7.21
  -3 -11  -1  234.27    5.14
   3  11   1  223.97    5.72
   3  11   2   62.02    3.62
  -3  11  -2   64.07    3.89
  -3 -11  -2   63.20    2.46
   3 -11   3  233.16    6.66
  -3  11  -3  227.23    7.38
   3  11   3  223.02    6.89
  -3 -11  -3  211.73    4.00
   3 -11   3  222.96    7.02
  -3  11  -3  212.00    7.05
  -3 -11  -4  131.47    3.36
  -3  11  -4  124.25    5.50
   3  11   4  129.93    5.40
  -3 -11  -4  134.61    5.88
  -3  11  -4  130.45    3.53
  -3 -11  -4  123.38    2.55
   3 -11   4  139.23    5.27
   3 -11   4  145.60    5.85
   3 -11   4  134.74    5.56
  -3  11  -4  129.71    5.58
  -3  11  -5  744.47   13.33
   3  11   5  751.96   13.27
  -3  11  -5  749.02   13.76
  -3 -11  -5  743.65    6.38
  -3  11  -5  739.11    6.66
   3 -11   5  803.18   13.97
  -3 -11  -5  787.46   14.46
   3 -11   5  762.41   13.52
   3 -11   5  776.65   12.38
  -3  11  -5  758.68   11.58
  -3  11  -6   33.44    3.04
  -3 -11  -6   31.27    3.06
   3  11   6   35.30    3.14
   3 -11   6   29.86    2.52
   3 -11   6   34.33    2.99
  -3  11  -6   31.71    2.48
  -3  11  -7   34.20    3.07
  -3  11  -7   34.97    2.59
   3  11   7   35.32    3.15
  -3  11  -8   23.01    2.65
   3  11   8   23.83    2.68
   3  11   9   73.37    4.73
  -3  11  -9   64.86    4.36
  -3  11 -10    0.97    1.03
   3  11  10    2.03    1.14
  -3  11 -11   44.71    3.86
   3  11  11   43.48    3.86
  -3  11 -12   -0.84    1.26
   3  11  12    2.69    1.19
  -3  11 -13   14.37    2.26
   3  11  13   17.01    2.58
  -3  11 -14   -0.80    0.89
   3  11  14    0.78    0.97
   3  11  15    0.45    0.89
  -3 -11 -17   21.49    3.44
   3  12 -16   -0.02    1.46
   3 -12 -16   -1.91    1.31
   3  12 -16    0.03    1.60
   3  12 -15    0.69    1.55
   3  12 -15   -2.34    1.54
   3 -12 -15    1.22    1.05
   3 -12 -14   -0.03    1.02
   3  12 -14    0.32    1.31
   3  12 -14    2.32    1.92
   3  12 -13    3.90    1.89
   3  12 -13    4.73    2.08
   3 -12 -13    4.73    1.68
   3  12 -12   70.59    5.85
   3 -12 -12   84.35    4.97
   3  12 -12   77.34    5.62
   3  12 -11    9.05    2.16
   3  12 -11   13.77    2.75
   3  12 -10   24.10    3.31
   3  12 -10   24.66    3.08
  -3 -12   9   21.68    2.32
  -3 -12   9   25.92    1.34
   3  12  -9   23.63    3.15
   3  12  -9   26.31    2.98
   3  12  -8   88.56    4.92
  -3 -12   8   79.79    4.35
   3  12  -8   77.02    5.21
  -3 -12   8   89.75    3.01
   3  12  -7    2.47    1.13
  -3 -12   7    2.26    0.97
   3  12  -7    1.90    1.24
  -3 -12   6  171.54    6.15
   3  12  -6  164.00    6.96
   3  12  -6  175.04    6.22
  -3 -12   5   95.11    4.55
   3 -12  -5   91.56    4.54
   3  12  -5   85.39    4.89
  -3 -12   4   39.10    2.95
   3  12  -4   37.79    3.18
   3 -12  -4   36.25    2.87
  -3 -12   4   46.34    3.16
  -3 -12   4   41.13    2.56
   3 -12  -3   62.28    3.65
  -3  12   3   64.24    3.90
  -3 -12   3   73.64    3.98
   3  12  -3   68.20    3.98
   3  12  -3   70.67    3.72
  -3 -12   3   64.94    3.01
  -3 -12   3   75.08    3.85
   3  12  -2   91.21    4.41
   3  12  -2   98.74    4.47
  -3 -12   2   95.42    4.57
  -3  12   2   93.24    4.69
  -3 -12   2   95.49    4.13
   3  12  -2   87.39    4.00
  -3 -12   2   92.29    3.38
   3  12  -1   79.30    4.02
  -3 -12   1   74.17    2.92
   3  12  -1   78.20    3.88
  -3  12   1   77.50    4.27
  -3 -12   1   82.10    3.65
   3  12  -1   82.58    3.81
   3  12   0  312.49    8.00
   3  12   0  303.66    7.16
  -3  12   0  311.13    8.57
  -3 -12   0  314.37    6.68
   3  12   1  156.81    5.79
   3  12   1  158.18    5.06
  -3  12  -1  163.20    6.27
  -3 -12  -1  160.09    4.50
   3  12   2   62.81    3.76
  -3  12  -2   63.68    4.01
  -3 -12  -2   60.24    2.57
   3 -12   3    9.88    1.54
   3  12   3    9.20    1.76
  -3  12  -3    8.15    1.65
  -3 -12  -3   10.41    1.04
   3 -12   3   10.74    1.71
  -3  12  -4  180.16    6.86
  -3 -12  -4  177.74    4.18
   3  12   4  177.41    6.53
   3 -12   4  200.05    6.98
  -3  12  -4  188.24    4.45
  -3 -12  -4  184.37    3.53
  -3 -12  -4  195.99    7.27
   3 -12   4  196.62    6.39
  -3  12  -4  181.42    6.74
   3 -12   4  190.86    6.88
   3 -12   5   18.52    2.20
   3  12   5   22.31    2.58
  -3  12  -5   14.96    1.09
  -3 -12  -5   15.03    1.08
   3 -12   5   16.24    2.24
  -3 -12  -5   12.55    0.75
  -3  12  -5   18.34    2.08
  -3  12  -5   17.56    2.41
   3  12   6  106.41    5.40
  -3  12  -6  106.57    4.60
  -3  12  -6  105.19    5.32
   3  12   7   30.65    2.98
  -3  12  -7   29.76    2.47
  -3  12  -7   27.38    2.87
  -3  12  -8   25.35    2.86
   3  12   8   26.45    2.86
  -3  12  -8   22.91    2.24
  -3  12  -9   78.08    4.88
   3  12   9   83.20    5.15
  -3  12 -10    1.77    1.20
   3  12  10    1.51    1.13
  -3  12 -11   14.02    2.43
   3  12  11   18.68    2.76
   3  12  12   27.42    3.19
  -3  12 -12   23.98    3.05
  -3  12 -13    5.29    1.66
   3  12  13    6.12    1.74
   3  12  14    3.93    1.43
   3  12  15   -0.34    0.73
  -3  13  17   -9.39    2.90
   3  13 -16    4.82    2.08
   3  13 -16    3.88    2.12
   3 -13 -16    1.19    0.97
   3  13 -15    1.17    1.54
   3 -13 -15    3.47    1.40
   3  13 -15    2.21    1.75
   3  13 -14    2.91    1.79
   3  13 -14   -0.17    1.57
   3 -13 -14   -1.16    1.06
   3  13 -13   12.79    2.91
   3  13 -13   15.92    2.85
   3 -13 -13   16.13    2.43
   3  13 -12   10.93    2.41
   3 -13 -12   15.62    2.29
   3  13 -12   14.11    2.85
   3  13 -11   18.18    2.86
   3  13 -11   15.08    2.89
   3  13 -10    2.77    1.45
   3  13 -10    0.56    1.49
  -3 -13  10    2.09    0.40
   3  13  -9    3.28    1.33
   3  13  -9    3.42    1.60
  -3 -13   9    2.92    0.63
   3  13  -8    1.91    1.28
  -3 -13   8    2.08    0.65
  -3 -13   8    1.31    0.72
   3  13  -8   -0.11    1.40
   3  13  -7    7.45    1.59
  -3 -13   7    7.44    1.46
   3  13  -7    7.63    1.91
  -3 -13   6  150.23    5.88
   3  13  -6  141.37    6.60
  -3 -13   5  181.74    6.46
   3  13  -5  164.68    6.84
   3 -13  -5  172.40    6.43
  -3 -13   4   23.73    2.38
  -3 -13   4   24.08    2.41
   3  13  -4   21.40    2.54
   3 -13  -4   21.15    2.27
  -3  13   4   23.04    2.52
  -3 -13   4   21.15    1.95
   3 -13  -3    3.44    1.14
  -3 -13   3    4.17    1.19
   3  13  -3    2.27    1.00
  -3 -13   3    3.45    1.05
  -3 -13   3    2.37    0.71
   3  13  -3    1.78    0.87
  -3  13   3    1.78    0.94
   3  13  -2  124.37    5.11
  -3 -13   2  137.34    5.65
   3  13  -2  128.25    5.34
   3 -13  -2  136.53    5.54
  -3  13   2  129.08    5.64
  -3 -13   2  128.39    4.95
   3  13  -2  125.74    4.96
  -3 -13   2  119.32    4.04
   3  13  -1  185.46    6.22
  -3 -13   1  201.75    6.92
  -3  13   1  195.51    7.00
   3  13  -1  179.41    5.99
  -3 -13   1  190.98    5.77
  -3 -13   1  182.96    4.86
   3  13  -1  185.28    5.90
   3  13   0   30.59    2.48
  -3  13   0   26.73    2.69
  -3 -13   0   27.15    2.12
   3  13   0   28.99    2.72
   3  13   1   45.13    3.28
  -3  13  -1   40.34    3.30
  -3 -13  -1   43.76    2.51
   3  13   2    1.76    0.94
  -3  13  -2    0.46    0.96
  -3 -13  -2    1.10    0.59
   3 -13   3    1.26    0.75
  -3 -13  -3    1.87    0.65
   3  13   3    2.09    1.16
  -3  13  -3    1.38    1.17
  -3 -13  -3    2.04    0.63
  -3  13  -3    2.12    0.74
   3 -13   3    2.04    0.93
  -3  13  -4    2.11    1.18
  -3  13  -4    1.53    0.55
   3  13   4    2.19    1.06
  -3 -13  -4    1.47    0.53
  -3 -13  -4    2.62    0.59
   3  13   5  146.37    6.26
  -3  13  -5  166.48    3.72
  -3 -13  -5  151.64    3.53
  -3 -13  -5  154.55    3.03
  -3  13  -5  159.93    5.79
  -3  13  -6   56.01    1.40
   3  13   6   60.44    4.17
  -3  13  -6   62.19    3.72
  -3  13  -6   64.00    4.32
  -3  13  -7    8.42    1.91
   3  13   7    8.97    1.91
  -3  13  -7    8.02    1.42
  -3  13  -8   13.71    2.21
  -3  13  -8   15.09    1.93
   3  13   8   13.63    2.29
   3  13   9   19.07    2.65
  -3  13  -9   17.88    2.65
  -3  13 -10    5.97    1.64
   3  13  10    5.46    1.59
   3  13  11   14.96    2.52
  -3  13 -11   18.14    2.79
   3  13  12    7.22    1.83
   3  13  13    7.82    2.10
   3  13  14    8.01    1.85
   3  13  15    1.96    1.20
   3  14 -16    0.24    1.78
   3 -14 -16   -2.12    1.26
   3  14 -16    0.28    1.20
   3  14 -15   17.52    3.40
   3  14 -15   16.62    3.51
   3 -14 -15   17.18    2.72
   3  14 -14    4.31    1.86
   3  14 -14    4.56    1.96
   3 -14 -14    9.03    1.95
   3  14 -13   17.83    3.10
   3 -14 -13   25.46    2.99
   3  14 -13   20.29    3.61
   3  14 -12   19.01    3.05
   3  14 -12   24.15    3.70
   3 -14 -12   21.22    2.57
   3  14 -11   18.62    2.91
   3  14 -11   14.83    3.04
   3  14 -10    2.08    1.21
   3  14 -10    2.56    1.66
  -3 -14   9   33.21    1.95
   3  14  -9   37.06    4.05
   3  14  -9   36.10    3.61
   3  14  -8   15.50    2.58
  -3 -14   8   18.79    1.71
   3  14  -8   18.97    2.52
  -3 -14   7    8.93    1.55
   3  14  -7    9.06    2.09
  -3 -14   6    6.84    1.47
   3  14  -6    7.60    1.99
  -3 -14   5  151.01    5.48
  -3  14   5  156.27    6.45
  -3 -14   5  155.39    6.09
   3  14  -5  150.42    6.75
   3  14  -4   16.29    2.34
   3  14  -4   16.46    2.08
  -3 -14   4   15.36    1.68
  -3 -14   4   19.44    2.24
  -3  14   4   14.01    2.05
   3 -14  -4   15.04    2.06
   3  14  -3  135.53    5.43
  -3 -14   3  133.81    5.85
  -3 -14   3  145.33    5.65
  -3  14   3  132.47    5.88
   3  14  -3  139.66    5.52
   3  14  -3  132.14    5.85
  -3 -14   3  131.50    4.61
   3 -14  -3  142.85    5.94
  -3 -14   2    1.77    0.66
   3  14  -2    2.06    1.10
   3  14  -2    1.08    0.78
   3 -14  -2    1.34    0.77
  -3 -14   2    1.77    0.84
   3  14  -2    0.37    0.95
  -3 -14   2    1.09    0.81
  -3  14   2    1.70    1.17
   3  14  -1  369.24    8.97
  -3 -14   1  366.59    9.62
  -3  14   1  363.50    9.75
  -3 -14   1  381.84    8.49
  -3 -14   1  356.17    7.11
   3  14  -1  357.18    8.53
   3  14   0  355.13    8.99
  -3  14   0  357.47    9.78
  -3 -14   0  358.06    7.85
   3  14   0  351.06    8.32
   3  14   1  120.43    5.36
  -3  14  -1  118.20    5.68
  -3 -14  -1  122.13    4.36
  -3  14  -2   21.27    2.59
   3  14   2   21.13    2.51
  -3 -14  -2   21.20    1.78
  -3 -14  -3  222.92    5.74
  -3  14  -3  216.36    7.82
   3  14   3  225.88    7.57
  -3  14  -3  203.75    5.78
  -3 -14  -3  211.38    5.02
  -3  14  -4    9.01    1.13
  -3 -14  -4   11.30    1.23
  -3  14  -4    8.94    1.83
   3  14   4   12.11    1.95
  -3 -14  -4    9.40    1.05
  -3  14  -5    7.95    0.97
   3  14   5    8.82    1.91
  -3 -14  -5    7.15    0.82
  -3 -14  -5    6.15    0.83
  -3  14  -6   15.25    0.90
   3  14   6   14.88    2.31
  -3 -14  -6   16.20    0.92
  -3  14  -6   15.40    1.98
   3  14   7  149.06    6.81
  -3  14  -7  153.76    5.95
   3  14   8    2.15    1.35
  -3  14  -8    1.21    0.89
   3  14   9   75.14    5.12
   3  14  10    0.19    1.12
   3  14  11   37.16    3.83
   3  14  12   25.85    3.32
   3  14  13   29.58    3.59
   3  14  14    2.66    1.46
   3  14  15    3.74    1.67
   3  15 -16    6.41    2.83
  -3  15  16    3.55    1.92
   3  15 -15    4.53    2.22
   3  15 -15    1.98    1.72
   3 -15 -15    3.64    1.35
   3  15 -14    1.46    1.71
   3 -15 -14    3.41    1.44
   3  15 -13   77.42    6.63
   3 -15 -13   77.23    5.02
   3  15 -13   71.68    5.96
   3  15 -12    1.80    1.50
   3  15 -12    2.42    1.65
   3  15 -11   13.42    2.59
   3  15 -11   10.86    2.59
   3  15 -10    0.89    1.32
   3  15 -10    2.09    1.46
  -3 -15   9   52.13    2.63
   3  15  -9   52.74    4.28
   3  15  -9   51.24    4.78
  -3 -15   8    5.55    1.03
   3  15  -8    4.89    1.76
   3  15  -7  181.43    8.17
  -3  15   6   30.70    3.02
   3  15  -6   32.56    3.52
   3  15  -5  151.11    6.93
  -3  15   5  153.92    6.59
  -3 -15   5  154.46    5.66
  -3 -15   4   72.19    4.40
   3  15  -4   66.77    4.47
  -3  15   4   75.37    4.61
   3  15  -4   71.71    4.23
  -3 -15   4   71.26    3.68
   3  15  -3    5.38    1.48
  -3 -15   3    4.08    1.32
  -3 -15   3    4.91    1.07
   3  15  -3    6.48    1.51
  -3 -15   3    5.31    1.35
  -3  15   3    5.84    1.58
   3  15  -3    5.41    1.37
   3  15  -2  105.63    5.00
  -3 -15   2  103.79    5.27
  -3  15   2  104.00    5.37
  -3 -15   2  103.22    4.77
   3  15  -2  100.18    4.75
  -3 -15   2   96.74    3.99
   3  15  -1   45.94    3.39
  -3  15   1   47.53    3.73
  -3 -15   1   47.94    2.76
  -3 -15   1   55.00    3.41
   3  15  -1   46.89    3.32
   3  15   0   22.30    2.41
  -3  15   0   22.60    2.64
  -3 -15   0   20.46    2.03
   3  15   0   23.24    2.35
  -3  15  -1  134.86    6.26
   3  15   1  138.76    5.99
  -3 -15  -1  143.58    4.93
  -3  15  -2   98.96    5.46
   3  15   2  100.30    5.11
  -3 -15  -2   99.87    3.90
  -3  15  -2  100.52    4.44
  -3  15  -3   31.91    3.21
   3  15   3   36.25    3.24
  -3  15  -3   33.29    2.42
  -3 -15  -3   31.45    2.11
  -3 -15  -3   33.93    2.37
  -3  15  -4   60.81    4.42
  -3 -15  -4   61.03    2.94
   3  15   4   61.41    4.18
  -3  15  -4   62.36    3.01
  -3 -15  -4   65.00    2.74
   3  15   5  203.41    7.73
  -3 -15  -5  204.05    4.35
  -3  15  -5  203.10    4.66
  -3 -15  -5  200.89    4.68
  -3  15  -6   27.90    1.38
   3  15   6   30.12    3.20
  -3 -15  -6   30.61    1.47
  -3  15  -6   29.35    2.80
   3  15   7   90.70    5.52
  -3  15  -7   93.75    4.83
   3  15   8    3.39    1.40
  -3  15  -8    3.79    1.32
   3  15   9    1.39    1.26
   3  15  10    2.43    1.27
   3  15  11    6.10    1.83
   3  15  12   29.73    3.57
   3  15  13   15.63    2.89
   3  15  14    2.89    1.36
   3  15  15   11.10    2.45
   3  15  16   12.44    2.66
  -3  16  16    7.48    2.70
   3  16 -15    3.11    1.95
  -3  16  15    2.76    1.99
   3 -16 -15    2.68    1.33
   3  16 -14    4.03    2.03
   3 -16 -14    8.00    1.83
   3  16 -13   28.62    4.07
   3 -16 -13   33.50    3.40
   3  16 -13   33.01    4.15
   3  16 -12   37.64    4.58
   3  16 -12   33.50    4.04
   3  16 -11    3.60    1.58
   3  16 -11    3.18    1.87
   3  16 -10   36.65    4.28
  -3 -16   9   12.75    1.50
   3  16  -9   11.50    2.60
  -3  16   9   13.08    2.18
  -3  16   8   -2.47    1.26
   3  16  -8   -0.80    1.43
   3  16  -7    8.15    2.26
  -3  16   7   11.44    2.06
   3  16  -6   24.47    3.07
  -3  16   6   33.16    3.24
   3  16  -5   35.82    3.56
  -3  16   5   35.70    3.39
  -3 -16   5   36.54    2.84
  -3  16   4    5.01    1.50
   3  16  -4    5.31    1.51
  -3 -16   4    3.17    0.91
  -3 -16   3    7.89    1.29
   3  16  -3    8.11    1.69
   3  16  -3    8.82    1.74
  -3  16   3    7.72    1.69
   3  16  -2   24.98    2.54
  -3  16   2   23.52    2.75
  -3 -16   2   27.83    2.67
   3  16  -2   24.79    2.51
  -3 -16   2   24.79    2.13
   3  16  -1    3.30    1.14
  -3 -16   1    4.26    0.95
   3  16  -1    4.15    1.42
  -3  16   1    4.60    1.59
  -3 -16   1    4.85    1.18
   3  16   0   22.58    2.61
  -3  16   0   20.97    2.62
  -3 -16   0   23.34    2.25
   3  16   0   21.12    2.28
   3  16   1   10.55    1.90
  -3  16  -1    9.94    1.91
  -3 -16  -1   10.80    1.53
  -3  16  -1    9.16    1.73
  -3 -16  -2    2.48    0.88
   3  16   2    3.15    1.31
  -3  16  -2    0.91    1.20
  -3 -16  -2    1.71    0.84
  -3  16  -2    0.45    0.69
  -3  16  -3   14.08    1.76
  -3 -16  -3   19.31    1.89
  -3 -16  -3   15.00    1.57
  -3  16  -3   13.39    2.42
   3  16   3   16.78    2.40
  -3  16  -4   48.65    4.13
   3  16   4   51.29    3.95
  -3 -16  -4   46.47    2.68
  -3  16  -4   46.51    2.73
  -3 -16  -4   50.08    2.60
   3  16   5   21.69    2.85
  -3  16  -5   18.89    1.56
  -3 -16  -5   21.05    1.69
  -3 -16  -5   15.43    1.36
  -3  16  -6    4.45    1.28
  -3  16  -6    5.99    0.77
   3  16   6    7.01    1.84
  -3 -16  -6    4.93    0.74
  -3  16  -7    1.18    1.05
  -3 -16  -7    1.31    0.37
   3  16   7    1.16    1.01
  -3  16  -8   29.68    2.90
   3  16   8   28.96    3.28
   3  16   9    0.84    1.33
  -3  16  -9    3.67    1.23
   3  16  10   22.60    3.12
   3  16  11    2.74    1.53
   3  16  12    8.91    2.29
   3  16  13   41.08    4.44
   3  16  14   38.22    4.34
   3  16  15   12.86    2.62
   3  16  16    4.42    2.10
   3  17 -15    0.29    1.71
  -3  17  15   -0.24    1.69
   3 -17 -15    0.70    1.13
   3  17 -14    3.79    1.92
   3 -17 -14    1.25    1.20
   3 -17 -13   25.72    3.01
  -3  17  13   21.06    2.90
  -3  17  12    3.59    1.46
   3  17 -11    5.27    2.20
  -3  17  11    2.60    1.35
   3  17 -10   -0.36    1.49
  -3  17  10   -0.08    0.96
   3  17  -9    8.65    2.27
  -3  17   9    7.97    1.77
   3  17  -8    6.95    2.03
  -3  17   8    4.11    1.52
   3  17  -7    1.29    1.46
  -3  17   7    3.85    1.50
  -3  17   6   53.87    4.19
  -3  17   5   55.02    4.19
   3  17  -5   55.69    4.09
   3  17  -4    6.58    1.63
  -3  17   4    4.56    1.40
  -3 -17   4    5.44    1.14
  -3 -17   3    5.21    1.09
   3  17  -3    3.13    1.30
  -3  17   3    3.09    1.30
   3  17  -3    4.94    1.46
   3  17  -2    2.53    1.07
  -3  17   2    2.46    1.24
   3  17  -2    2.95    1.14
  -3 -17   2    3.89    0.93
   3  17  -1    0.87    0.99
  -3 -17   1    1.91    0.80
   3  17  -1    1.26    1.45
  -3  17   1   -0.32    1.13
  -3 -17   1    1.06    0.88
   3  17   0   44.19    3.50
  -3  17   0   49.87    4.03
  -3 -17   0   49.60    3.31
   3  17   0   48.09    3.49
   3  17   1   99.02    5.30
  -3  17  -1   99.41    5.74
  -3 -17  -1   93.39    4.34
  -3  17  -1   95.69    4.90
  -3  17  -2   18.75    2.60
   3  17   2   15.35    2.31
  -3 -17  -2   18.72    1.89
  -3  17  -2   15.94    1.98
  -3 -17  -3   16.37    1.79
  -3  17  -3   16.97    2.63
   3  17   3   15.69    2.31
  -3  17  -3   17.66    1.98
  -3 -17  -3   18.99    1.83
   3  17   4   65.19    4.55
  -3 -17  -4   59.72    3.14
  -3  17  -4   69.65    3.44
  -3 -17  -4   66.93    3.19
   3  17   5   19.96    2.76
  -3  17  -5   22.24    1.78
  -3 -17  -5   26.55    1.97
  -3 -17  -5   23.35    1.78
  -3  17  -6   28.15    1.66
   3  17   6   27.60    3.37
  -3 -17  -6   32.38    1.85
  -3  17  -6   28.45    2.96
  -3  17  -7    3.00    1.25
   3  17   7    1.60    1.18
  -3 -17  -7    3.02    0.57
   3  17   8    3.18    1.54
  -3  17  -8    6.98    1.67
   3  17   9    0.24    1.11
  -3  17  -9    0.30    0.87
   3  17  10   19.06    3.05
   3  17  11    4.13    1.76
   3  17  12   17.66    3.05
   3  17  13    2.54    1.64
   3  17  14   25.00    3.71
   3  17  15    3.19    1.58
   3  17  16   31.23    4.16
  -3  18  15   11.90    3.08
  -3  18  14   -1.74    1.55
   3 -18 -14    2.54    1.23
  -3  18  13   47.66    4.24
  -3  18  12   15.92    2.59
  -3  18  11    5.75    1.68
  -3  18  10    3.94    1.44
  -3  18   9    3.78    1.35
  -3  18   8    6.72    1.76
  -3  18   7    2.70    1.29
  -3  18   6    7.26    1.81
  -3  18   5   20.30    2.76
   3  18  -5   25.28    2.94
   3  18  -4   63.26    4.12
  -3  18   4   67.48    4.76
  -3 -18   4   69.69    4.00
   3  18  -4   68.10    4.48
   3  18  -3   74.46    4.54
  -3  18   3   76.19    5.00
   3  18  -3   82.73    4.81
  -3 -18   3   78.48    4.13
   3  18  -2    1.42    1.20
  -3 -18   2    0.10    0.56
   3  18  -2    1.62    1.26
  -3  18   2   -0.28    1.25
   3  18  -1  296.11    8.99
  -3  18   1  286.11    9.74
  -3 -18   1  298.00    8.59
   3  18  -1  295.54    8.84
  -3 -18   1  279.10    7.51
   3  18   0   13.14    2.00
   3  18   0   11.45    2.01
  -3  18   0   14.00    2.45
  -3 -18   0   12.67    1.84
  -3  18   0   11.56    2.10
   3  18   1  108.80    5.70
  -3 -18  -1  114.83    5.34
  -3  18  -1  118.82    6.37
  -3 -18  -1  111.49    4.92
  -3  18  -1  116.34    5.56
  -3  18  -2    2.86    1.52
   3  18   2    1.55    1.24
  -3 -18  -2    1.07    0.73
  -3  18  -2    1.54    0.99
  -3  18  -3   20.40    2.82
   3  18   3   19.07    2.62
  -3 -18  -3   22.89    2.14
  -3  18  -3   24.12    2.33
   3  18   4    1.96    1.17
  -3 -18  -4    3.36    1.00
  -3 -18  -4    3.66    0.98
  -3  18  -4    3.02    0.94
  -3  18  -5   15.30    1.58
   3  18   5   17.07    2.70
  -3 -18  -5   20.74    1.84
  -3 -18  -5   15.76    1.62
  -3  18  -6   25.78    1.70
   3  18   6   23.57    3.07
  -3 -18  -6   24.76    1.77
  -3  18  -6   22.08    2.69
  -3  18  -7    5.90    1.58
  -3  18  -7    5.93    0.66
   3  18   7    6.57    2.01
  -3 -18  -7    6.75    0.83
   3  18   8   30.46    3.68
  -3  18  -8   29.79    3.13
   3  18   9    7.89    2.11
  -3  18  -9    8.39    1.87
   3  18  10    9.67    2.37
   3  18  11   38.47    4.38
   3  18  12    3.98    1.76
   3  18  13   22.83    3.42
   3  18  14    0.46    1.53
   3  18  15    6.58    2.03
  -3  19  14   -2.62    1.97
   3 -19 -14    1.02    1.10
  -3  19  13   14.45    2.46
  -3  19  13   15.53    3.59
  -3  19  12    3.24    1.56
  -3  19  12    8.94    2.08
  -3  19  11   69.05    5.07
  -3  19  10    1.52    0.97
  -3  19   9   68.22    5.01
  -3  19   8    4.03    1.70
  -3  19   7   66.92    4.89
  -3  19   6   10.01    1.98
   3  19  -5  197.45    7.83
  -3  19   5  209.80    8.50
   3  19  -4    5.28    1.50
  -3  19   4    2.88    1.13
   3  19  -4    7.07    1.75
   3  19  -3   43.83    3.59
  -3  19   3   38.74    3.76
   3  19  -3   41.32    3.58
  -3 -19   3   41.16    3.11
   3  19  -2   87.12    4.95
  -3  19   2   90.53    5.66
   3  19  -2   80.59    4.84
  -3  19   2   80.83    5.44
  -3 -19   2   83.81    4.35
   3  19  -1    0.50    1.06
  -3 -19   1    1.22    0.71
   3  19  -1    2.44    1.31
  -3  19   1    2.36    1.39
  -3  19   1   -1.05    1.41
   3  19   0   17.45    2.48
  -3  19   0   16.91    2.69
  -3 -19   0   19.87    2.34
  -3  19   0   17.48    2.45
   3  19   0   14.38    2.15
  -3 -19  -1   59.05    3.95
  -3  19  -1   57.18    4.61
   3  19   1   55.22    4.20
  -3  19  -1   58.41    4.08
  -3 -19  -1   60.67    3.77
  -3  19  -2    8.03    1.95
   3  19   2    7.15    1.81
  -3 -19  -2    7.85    1.41
  -3 -19  -2    8.87    1.51
  -3  19  -2   10.53    1.70
  -3  19  -3   77.34    5.46
   3  19   3   74.12    4.96
  -3  19  -3   76.91    4.17
  -3 -19  -3   76.31    3.91
   3  19   4    2.58    1.26
  -3  19  -4    1.59    0.80
  -3 -19  -4    2.09    0.86
   3  19   5  245.15    9.41
  -3  19  -5  242.47    6.21
  -3 -19  -5  237.26    6.30
  -3 -19  -5  237.63    6.18
  -3  19  -6   15.33    2.35
  -3  19  -6   14.16    1.35
   3  19   6   17.28    2.71
  -3 -19  -6   17.11    1.58
   3  19   7   37.66    3.91
  -3  19  -7   38.73    1.75
  -3  19  -7   36.58    3.53
   3  19   8   16.92    2.76
  -3  19  -8   18.58    2.58
   3  19   9   18.84    3.07
  -3  19  -9   21.60    2.81
   3  19  10    5.49    1.70
   3  19  11   36.65    4.36
   3  19  12    1.60    1.42
   3  19  13    1.47    1.29
   3  19  14   -1.57    1.60
   3  19  15   -0.24    1.03
  -3  20  14   10.12    2.98
   3 -20 -14    6.86    1.80
  -3  20  13   10.20    2.98
  -3  20  12    5.65    1.62
  -3  20  12    8.87    2.81
  -3  20  11    2.81    1.91
  -3  20  11    3.21    1.40
  -3  20  10    0.58    1.09
  -3  20  10   -3.78    2.02
  -3  20   9    5.99    1.85
  -3  20   8   18.06    2.77
  -3  20   7    1.53    1.12
  -3  20   6   52.32    4.45
  -3  20   5   39.88    3.94
   3  20  -5   42.74    3.85
   3  20  -4   15.88    2.47
   3  20  -4   17.52    2.39
  -3  20   4   18.49    2.80
  -3  20   4   17.75    3.02
   3  20  -3   44.74    3.69
  -3  20   3   46.70    4.27
  -3  20   3   48.66    4.50
   3  20  -3   43.76    3.77
   3  20  -2   21.28    2.67
   3  20  -2   21.10    2.63
  -3  20   2   19.73    2.84
  -3  20   2   17.10    2.74
  -3 -20   2   23.71    2.46
   3  20  -1   43.44    3.69
  -3  20   1   41.00    3.98
  -3  20   1   37.21    3.89
   3  20  -1   40.23    3.51
  -3 -20   1   42.77    3.21
   3  20   0   15.61    2.26
   3  20   0   14.67    2.36
  -3  20   0   14.11    2.47
  -3  20   0   16.53    2.46
  -3  20  -1   56.99    4.68
   3  20   1   61.14    4.55
  -3 -20  -1   55.75    3.76
  -3  20  -1   58.35    4.17
  -3  20  -2    0.22    0.88
  -3  20  -2    1.02    1.22
   3  20   2    0.38    1.14
  -3 -20  -2    0.97    0.67
  -3 -20  -2    0.71    0.92
  -3 -20  -3    9.94    1.65
   3  20   3    7.64    1.92
  -3 -20  -3    8.40    1.48
  -3  20  -3   10.26    1.70
   3  20   4   21.83    3.00
  -3  20  -4   18.38    2.03
  -3 -20  -4   18.97    2.02
  -3  20  -5   14.51    1.66
   3  20   5   16.86    2.77
  -3 -20  -5   15.67    1.77
  -3 -20  -5   11.77    1.56
  -3  20  -6   31.16    2.08
   3  20   6   32.40    3.70
  -3 -20  -6   29.36    2.23
  -3  20  -6   26.35    3.09
  -3  20  -7    0.38    1.13
  -3  20  -7    0.52    0.35
   3  20   7   -0.64    1.13
   3  20   8    0.75    1.28
  -3  20  -8   -0.60    1.22
   3  20   9   14.03    2.66
  -3  20  -9   17.19    2.68
   3  20  10   10.51    2.56
   3  20  11    5.77    2.08
   3  20  12    3.36    1.90
   3  20  13    9.67    2.47
   3  20  14    0.21    1.14
   3  20  15    6.47    2.34
  -3  21  13   14.02    3.20
  -3  21  12    7.71    1.84
  -3  21  12    4.51    2.16
  -3  21  11   -1.02    1.03
  -3  21  11    2.44    2.04
  -3  21  10    3.05    1.33
  -3  21  10    4.13    1.82
  -3  21   9    1.52    0.99
  -3  21   9    2.77    1.71
  -3  21   8   33.11    3.68
  -3  21   8   35.32    4.60
  -3  21   7    0.12    1.22
  -3  21   7   -1.57    1.45
  -3  21   6    1.09    1.10
  -3  21   6    1.31    1.69
   3  21  -6    3.97    1.54
  -3  21   5   11.20    2.32
  -3  21   5   10.52    2.69
   3  21  -5    9.91    2.07
   3  21  -4   58.29    4.25
  -3  21   4   64.99    5.06
  -3  21   4   58.58    5.12
   3  21  -4   58.06    4.43
   3  21  -3   12.11    2.17
   3  21  -3   14.40    2.34
  -3  21   3    9.95    2.35
  -3  21   3   14.04    2.54
   3  21  -2   11.26    2.18
   3  21  -2    8.51    1.92
  -3  21   2    9.13    2.17
  -3  21   2    4.30    1.79
   3  21  -1   20.87    2.72
   3  21  -1   16.54    2.51
  -3  21   1   15.88    2.57
  -3  21   1   16.32    2.66
  -3 -21   1   18.23    2.18
   3  21   0    2.24    1.15
   3  21   0    2.13    1.28
  -3  21   0    1.93    1.35
  -3  21   0    1.10    1.08
  -3  21  -1    2.11    1.57
   3  21   1    0.48    1.21
  -3  21  -1    1.71    1.20
  -3 -21  -2   60.88    3.92
  -3  21  -2   65.76    5.33
   3  21   2   62.15    4.71
  -3  21  -2   61.19    4.22
  -3 -21  -3    2.21    0.94
  -3  21  -3    4.35    1.35
  -3 -21  -3    4.91    1.29
   3  21   3    2.11    1.39
   3  21   4   63.78    4.97
  -3  21  -4   63.69    3.75
  -3 -21  -4   63.89    3.80
  -3 -21  -4   62.31    3.68
  -3  21  -5   28.37    2.37
  -3 -21  -5   29.92    2.46
  -3  21  -6    2.42    1.30
  -3  21  -6    2.72    0.79
   3  21   6    2.91    1.60
  -3  21  -7   10.99    2.28
   3  21   7   12.04    2.54
  -3  21  -8   23.65    3.05
   3  21   8   24.76    3.49
   3  21   9    8.85    2.51
  -3  21  -9    5.99    1.81
   3  21  10    5.09    1.85
   3  21  11    0.82    1.33
   3  21  12    5.67    2.17
   3  21  13    0.85    1.36
   3  21  14   12.97    2.97
  -3  22  13   11.48    3.35
  -3  22  12   20.04    4.04
  -3  22  12   16.82    2.74
  -3  22  11    0.73    1.04
  -3  22  11    2.20    1.67
  -3  22  10   -0.60    1.22
  -3  22  10   -0.58    1.85
  -3  22   9    4.48    1.60
  -3  22   9    7.96    2.35
  -3  22   8    3.07    1.50
  -3  22   8    1.97    1.70
  -3  22   7   -1.39    1.83
  -3  22   7    1.42    1.24
  -3  22   6    3.73    1.45
  -3  22   6    1.87    1.83
   3  22  -6    1.35    1.24
  -3  22   5   33.62    3.78
  -3  22   5   31.00    4.18
   3  22  -5   28.78    3.28
   3  22  -4    4.57    1.55
  -3  22   4    2.13    1.38
  -3  22   4    2.21    1.56
   3  22  -4    4.31    1.62
   3  22  -3   16.49    2.51
   3  22  -3   16.65    2.52
  -3  22   3   15.86    2.70
  -3  22   3   15.96    2.76
   3  22  -2   56.48    4.45
   3  22  -2   59.39    4.48
  -3  22   2   70.81    5.44
  -3  22   2   59.13    5.00
   3  22  -1   29.47    3.27
  -3  22   1   37.03    3.92
  -3  22   1   34.20    3.72
   3  22  -1   37.76    3.65
   3  22   0    3.41    1.30
  -3  22   0    1.86    1.25
   3  22   0    4.30    1.62
  -3  22   0    5.15    1.80
  -3  22  -1    0.49    0.99
   3  22   1   -0.08    1.41
  -3  22  -1    0.32    0.95
  -3  22  -2   87.20    6.08
   3  22   2   81.77    5.51
  -3  22  -2   76.01    4.76
   3  22   3   13.30    2.40
  -3  22  -3   14.00    2.04
  -3 -22  -3   13.16    1.88
  -3 -22  -3   13.97    1.98
   3  22   4   10.70    2.34
  -3 -22  -4    9.70    1.65
  -3 -22  -4    9.32    1.56
  -3  22  -4   10.16    1.66
   3  22   5    1.74    1.59
  -3  22  -5    1.28    0.79
  -3  22  -6   25.91    2.08
   3  22   6   24.71    3.41
  -3  22  -6   24.48    3.19
  -3  22  -7   16.33    2.66
   3  22   7   17.65    2.90
  -3  22  -8   23.75    3.11
   3  22   8   23.97    3.61
   3  22   9    4.18    1.62
  -3  22  -9    6.34    1.85
   3  22  10    2.58    1.70
  -3  22 -10    4.01    1.56
   3  22  11    3.94    1.91
   3  22  12   29.36    4.20
   3  22  13    8.38    2.45
  -3  23  12   -1.30    1.62
  -3  23  11   13.61    3.24
  -3  23  11    8.50    2.12
  -3  23  10    1.57    1.09
  -3  23  10    3.34    2.10
  -3  23   9   13.88    2.57
  -3  23   9   12.13    3.28
  -3  23   8    4.43    1.67
  -3  23   8    3.30    1.86
  -3  23   7   50.73    4.71
  -3  23   7   48.66    5.36
  -3  23   6    0.58    1.18
  -3  23   6   -0.48    1.82
   3  23  -6    0.49    1.02
  -3  23   5   23.90    3.43
  -3  23   5   21.69    3.50
   3  23  -5   26.44    3.31
   3  23  -4    3.06    1.46
  -3  23   4    2.39    1.18
  -3  23   4    1.24    1.22
   3  23  -4    2.04    1.20
   3  23  -3    2.87    1.35
   3  23  -3    3.41    1.42
  -3  23   3    2.02    1.30
  -3  23   3    2.57    1.61
   3  23  -2   13.09    2.39
   3  23  -2   11.83    2.21
  -3  23   2    9.34    2.12
  -3  23   2   12.30    2.60
   3  23  -1   17.02    2.60
   3  23  -1   14.70    2.48
  -3  23   1   18.31    3.00
  -3  23   1   15.56    2.74
   3  23   0    3.32    1.56
   3  23   0    3.03    1.68
  -3  23   0    2.84    1.57
  -3  23   0    0.58    1.47
  -3  23  -1   19.76    3.21
   3  23   1   16.63    2.63
  -3  23  -1   20.86    2.83
   3  23   2    1.63    1.28
  -3  23  -2    4.87    1.54
   3  23   3    0.78    1.35
  -3  23  -3    2.22    1.10
   3  23   4    0.48    1.27
  -3  23  -4    0.40    0.92
   3  23   5   26.83    3.45
  -3  23  -5   27.53    2.48
  -3  23  -6    0.97    0.63
   3  23   6   -0.89    1.33
   3  23   7   23.08    3.56
  -3  23  -7   25.66    3.32
   3  23   8    7.85    2.32
  -3  23  -8    8.71    2.08
   3  23   9    1.43    1.52
  -3  23  -9    0.85    1.19
   3  23  10    2.26    1.53
  -3  23 -10    0.85    1.10
   3  23  11   14.62    2.84
   3  23  12   17.00    3.22
   3  23  13    6.46    2.30
  -3  24  11    5.73    2.23
  -3  24  11    2.42    1.32
  -3  24  10    2.22    1.36
  -3  24  10    0.28    1.53
  -3  24   9   13.88    3.16
  -3  24   9   17.64    2.95
  -3  24   8    0.17    1.17
  -3  24   8    1.15    1.36
  -3  24   7    3.62    1.45
  -3  24   7    2.42    1.72
  -3  24   6    3.03    1.52
   3  24  -6    1.88    1.29
  -3  24   6    2.05    2.02
   3  24  -5   28.83    3.57
  -3  24   5   33.97    3.98
  -3  24   5   27.01    3.96
   3  24  -4    7.25    1.91
  -3  24   4    6.27    1.91
  -3  24   4    6.28    2.13
   3  24  -4    5.69    1.65
   3  24  -3    5.27    1.73
   3  24  -3    3.56    1.45
  -3  24   3    5.29    1.67
  -3  24   3    6.25    2.14
   3  24  -2    0.85    1.16
   3  24  -2    0.38    1.11
  -3  24   2   -0.36    1.24
  -3  24   2   -1.01    1.31
   3  24  -1    4.62    1.49
   3  24  -1    5.39    1.74
  -3  24   1    7.78    2.07
  -3  24   1    5.63    1.95
   3  24   0   10.21    2.07
  -3  24   0    9.73    2.61
   3  24   0    8.70    2.16
  -3  24   0    7.16    1.94
  -3  24  -1   19.85    3.16
   3  24   1   17.26    2.69
  -3  24  -1   13.99    2.41
   3  24   2    2.95    1.67
  -3  24  -2    1.19    1.07
   3  24   3   14.90    2.70
  -3  24  -3   16.99    2.31
   3  24   4   12.03    2.49
  -3  24  -4   11.47    1.88
  -3  24  -5   10.27    2.29
   3  24   5   10.98    2.44
  -3  24  -5   10.62    1.59
  -3  24  -6    2.52    1.30
  -3  24  -6    2.76    0.88
   3  24   6    1.39    1.20
  -3  24  -7    2.66    1.46
   3  24   7    2.43    1.33
   3  24   8    1.27    1.34
  -3  24  -8    1.75    1.30
   3  24   9    7.96    2.44
  -3  24  -9    7.71    2.23
   3  24  10   12.53    3.09
  -3  24 -10   13.44    2.63
   3  24  11    3.31    1.80
   3  24  12    5.76    2.34
  -3  25  11   -0.08    1.60
  -3  25  10   -0.29    1.60
  -3  25  10    0.82    1.75
  -3  25   9    0.32    1.06
  -3  25   9   -0.06    1.57
  -3  25   8    1.54    1.22
  -3  25   8    1.72    1.98
  -3  25   7    9.97    2.42
  -3  25   7   11.25    3.05
  -3  25   6    2.41    1.55
  -3  25   6    3.58    1.84
   3  25  -6    4.67    1.79
  -3  25   5    5.55    1.94
  -3  25   5    4.54    2.26
   3  25  -5    1.65    1.19
   3  25  -4   10.54    2.17
  -3  25   4   10.79    2.43
  -3  25   4   10.67    2.67
   3  25  -4   10.78    2.29
   3  25  -3   -0.11    1.26
   3  25  -3   -0.81    1.18
  -3  25   3   -0.41    1.45
  -3  25   3   -0.03    1.21
   3  25  -2    0.37    1.20
   3  25  -2    2.74    1.27
  -3  25   2    1.93    1.51
  -3  25   2    2.86    1.69
   3  25  -1   -1.72    1.19
   3  25  -1   -0.16    0.95
  -3  25   1    1.90    1.46
  -3  25   1    0.77    1.24
   3  25   0    5.51    1.64
  -3  25   0    4.34    1.93
   3  25   0    4.60    1.61
  -3  25   0    6.54    2.02
   3  25   1   13.01    2.67
  -3  25  -1    9.06    2.07
   3  25   2   -1.26    1.27
  -3  25  -2   -1.61    1.12
  -3  25  -3    0.91    0.93
   3  25   3    1.84    1.09
   3  25   4   16.35    2.81
  -3  25  -4   15.47    2.17
  -3  25  -5   18.81    3.05
  -3  25  -5   15.88    1.99
   3  25   5   17.97    2.93
  -3  25  -6    0.55    1.26
   3  25   6    6.04    2.11
  -3  25  -7    3.02    1.69
   3  25   7   -0.17    1.36
   3  25   8   -0.78    1.41
  -3  25  -8    1.32    1.26
   3  25   9    1.39    1.30
  -3  25  -9   -0.70    1.10
   3  25  10    2.42    1.61
  -3  25 -10    3.02    1.61
   3  25  11    4.62    2.14
  -3  26  10    3.20    1.50
  -3  26  10   -0.06    2.03
  -3  26   9    1.02    1.12
  -3  26   9    1.61    1.47
  -3  26   8    3.03    1.44
  -3  26   8    0.63    1.52
  -3  26   7    0.89    1.23
  -3  26   7    0.22    1.62
  -3  26   6    0.18    1.05
  -3  26   6    2.38    1.79
   3  26  -6    0.89    1.15
  -3  26   5    0.39    1.22
  -3  26   5    1.05    1.42
   3  26  -5    0.67    1.31
   3  26  -4   21.16    2.97
  -3  26   4   18.99    3.13
  -3  26   4   22.39    3.60
   3  26  -4   20.80    3.12
   3  26  -3    4.98    1.73
  -3  26   3    7.67    2.20
  -3  26   3    4.82    2.13
   3  26  -3    7.55    2.18
   3  26  -2    0.86    1.22
   3  26  -2   -1.57    1.28
  -3  26   2    1.22    1.37
  -3  26   2    0.04    1.31
  -3  26   1   34.41    4.23
   3  26  -1   29.13    3.58
  -3  26   1   24.47    3.47
   3  26  -1   24.73    3.40
  -3  26   0    4.64    1.73
   3  26   0    2.62    1.46
   3  26   1    4.52    1.69
   3  26   1    6.02    1.87
  -3  26  -1    8.26    2.03
   3  26   2   -0.64    1.38
  -3  26  -2    0.77    0.75
   3  26   3    9.05    2.53
  -3  26  -3    7.56    1.70
   3  26   4    1.25    1.19
  -3  26  -4    2.32    1.13
  -3  26  -5   -0.62    1.14
   3  26   5    3.80    2.02
  -3  26  -5    3.44    1.24
  -3  26  -6    3.37    1.81
   3  26   6    1.18    1.12
  -3  26  -7    2.01    1.65
   3  26   7    3.34    1.92
   3  26   8   11.09    2.83
  -3  26  -8   10.22    2.55
  -3  26  -9    1.56    1.74
   3  26   9    0.79    1.19
   3  26  10    2.87    1.84
  -3  26 -10    2.56    1.37
  -3  27  10   -0.42    0.98
  -3  27   9   10.87    3.12
  -3  27   9   10.30    2.48
  -3  27   8   -3.05    1.56
  -3  27   8   -1.84    2.04
  -3  27   7   10.52    2.43
  -3  27   7   17.54    3.53
  -3  27   6    1.69    1.93
   3  27  -6    4.00    1.71
  -3  27   5   30.20    4.00
   3  27  -5   36.07    4.19
  -3  27   5   35.48    4.70
   3  27  -4    6.20    1.80
  -3  27   4    6.77    2.21
  -3  27   4    6.00    2.26
   3  27  -4    5.83    1.94
   3  27  -3    6.09    1.93
   3  27  -3    3.77    1.55
  -3  27   3    5.17    2.12
  -3  27   3    4.34    1.84
   3  27  -2   14.47    2.67
   3  27  -2   14.12    2.64
  -3  27   2   21.62    3.53
  -3  27   2   19.38    3.23
   3  27  -1    0.68    1.38
  -3  27   1    3.09    1.95
   3  27  -1    1.52    1.44
  -3  27   1    0.77    1.32
   3  27   0    1.07    1.02
   3  27   0   -1.58    1.62
  -3  27   0   -1.20    1.27
   3  27   1   18.07    2.97
   3  27   1   14.63    2.73
  -3  27  -1   16.75    2.85
   3  27   2    0.48    1.05
  -3  27  -2    1.48    0.99
   3  27   3   14.84    2.77
  -3  27  -3   16.50    2.39
   3  27   4    0.15    1.44
  -3  27  -4    1.58    0.97
   3  27   5   60.77    5.63
  -3  27  -5   60.31    5.51
  -3  27  -6    6.94    2.20
   3  27   6    6.36    2.12
  -3  27  -7   15.71    2.95
   3  27   7   18.26    3.38
   3  27   8    1.94    1.74
  -3  27  -8    2.54    1.57
   3  27   9   -0.41    1.32
  -3  27  -9    4.61    1.79
  -3  27 -10    0.71    1.20
  -3  28   9   -3.29    1.41
  -3  28   9   -0.80    1.75
  -3  28   8    4.06    1.75
  -3  28   8    5.80    2.55
  -3  28   7   -2.94    1.59
  -3  28   7    1.47    1.80
  -3  28   6   26.79    3.82
  -3  28   6   26.56    4.33
   3  28  -6   27.99    3.83
  -3  28   5   11.98    2.74
  -3  28   5   11.28    3.05
   3  28  -5   14.55    2.72
   3  28  -4    5.82    1.82
  -3  28   4    4.74    1.99
  -3  28   4    1.39    1.83
   3  28  -4    2.19    1.44
   3  28  -3   20.73    3.04
  -3  28   3   24.52    3.77
  -3  28   3   22.78    3.61
   3  28  -3   25.61    3.58
   3  28  -2    2.21    1.36
   3  28  -2   -0.08    1.19
  -3  28   2   -0.25    1.22
  -3  28   2    2.99    1.89
   3  28  -1   26.00    3.56
   3  28  -1   17.26    2.94
  -3  28   1   20.46    3.36
   3  28   0    2.82    1.38
   3  28   0    4.23    1.45
  -3  28   0    5.87    1.84
   3  28   1   15.95    2.88
   3  28   1   18.37    3.15
  -3  28  -1   18.68    3.00
   3  28   2   -0.66    1.24
  -3  28  -2    0.20    0.97
   3  28   3    3.90    1.82
  -3  28  -3    3.78    1.48
   3  28   4    6.22    2.19
  -3  28  -4    5.85    1.50
  -3  28  -5    2.16    1.43
   3  28   5    0.44    1.35
  -3  28  -6    9.18    2.34
   3  28   6    8.88    2.36
  -3  28  -7    0.33    1.36
   3  28   7   -0.23    1.29
   3  28   8    2.38    1.67
  -3  28  -8    1.60    1.50
  -3  28  -9   11.04    2.62
  -3  28 -10    3.12    1.62
  -3  29   9    5.30    1.82
  -3  29   8    3.38    1.59
  -3  29   8    3.81    2.19
  -3  29   7    3.02    1.51
  -3  29   7    0.49    1.38
  -3  29   6   11.52    2.62
  -3  29   6   13.11    3.14
   3  29  -6   15.01    2.95
  -3  29   5    2.70    1.64
  -3  29   5    1.38    1.30
   3  29  -5    1.83    1.40
   3  29  -4    6.44    1.99
  -3  29   4    5.25    1.92
  -3  29   4    5.89    2.23
   3  29  -4    4.75    1.68
   3  29  -3    6.91    2.03
   3  29  -3    3.20    1.47
  -3  29   3    0.03    1.38
  -3  29   3    7.05    2.35
   3  29  -2    1.38    1.22
   3  29  -2    3.10    1.49
  -3  29   2    1.81    1.31
   3  29  -1    4.36    1.84
   3  29  -1    4.99    1.81
  -3  29   1    5.60    1.86
   3  29   0    5.67    2.07
   3  29   0    6.47    2.05
  -3  29   0    3.86    1.79
   3  29   1    0.50    1.01
   3  29   1    0.56    1.12
  -3  29  -1   -0.38    1.19
   3  29   2    2.30    1.28
  -3  29  -2    2.87    1.20
   3  29   3   14.15    2.88
  -3  29  -3   13.96    2.45
   3  29   4    5.39    2.08
  -3  29  -4    5.34    1.39
  -3  29  -5    1.48    1.49
   3  29   5   -0.53    1.10
  -3  29  -6   -0.30    1.66
   3  29   6   -0.29    1.28
  -3  29  -7    7.98    2.29
   3  29   7    5.75    2.12
  -3  29  -8    2.80    1.37
  -3  29  -9    6.96    2.26
  -3  29 -10    3.19    1.76
  -3  30   8    3.43    1.66
  -3  30   7    4.45    1.78
  -3  30   7   -0.11    1.56
  -3  30   6    1.46    1.42
  -3  30   6    2.76    2.00
   3  30  -6    2.81    1.47
  -3  30   5    2.77    1.44
  -3  30   5   -1.48    1.81
   3  30  -5    1.69    1.31
   3  30  -4    3.40    1.56
  -3  30   4   -1.87    1.49
  -3  30   4    3.93    2.22
   3  30  -4    2.44    1.45
   3  30  -3   -0.73    1.27
  -3  30   3   -1.16    1.66
   3  30  -3   -1.51    1.37
   3  30  -2   -0.23    1.19
   3  30  -2    2.51    1.58
  -3  30   2    3.65    2.02
   3  30  -1    0.44    1.27
   3  30  -1    2.48    1.66
  -3  30   1    0.83    1.46
   3  30   0   11.44    2.58
   3  30   0    8.81    2.54
  -3  30   0   11.93    2.71
   3  30   1   -0.12    1.60
   3  30   1   -4.31    1.92
  -3  30  -1    0.40    1.39
   3  30   2    4.22    2.08
  -3  30  -2    3.85    1.46
   3  30   3    3.06    1.85
  -3  30  -3    0.57    1.01
   3  30   4    0.42    1.34
   3  30   5    1.25    1.36
  -3  30  -5    0.18    1.22
  -3  30  -6    3.47    1.93
   3  30   6    3.70    1.85
  -3  30  -7   -0.88    1.29
  -3  30  -8    0.09    1.54
  -3  31   8   -2.65    1.39
  -3  31   7   10.05    2.71
  -3  31   6    1.03    1.25
  -3  31   6    3.73    2.51
  -3  31   5    5.54    2.39
   3  31  -5    9.47    2.43
   3  31  -4    3.72    1.72
  -3  31   4    4.12    2.25
   3  31  -4    7.70    2.17
   3  31  -3    1.48    1.35
   3  31  -3    1.07    1.29
  -3  31   3   -1.96    1.77
   3  31  -2    9.20    2.33
   3  31  -2    6.01    2.06
  -3  31   2    8.52    2.41
   3  31  -1    0.25    0.88
   3  31  -1   -1.20    1.40
  -3  31   1   -1.80    1.52
   3  31   0    0.28    1.34
   3  31   0   -0.67    1.21
  -3  31   0    0.37    1.11
   3  31   1    5.01    2.03
   3  31   1    3.69    1.77
  -3  31  -1    4.17    1.71
   3  31   2   -0.05    1.15
  -3  31  -2    0.83    0.97
   3  31   3    3.43    1.77
  -3  31  -3   -0.21    0.87
   3  31   4    3.67    2.06
  -3  31  -5   10.84    2.82
   3  31   5   13.33    3.14
  -3  31  -6    4.74    1.87
  -3  31  -7   11.38    2.89
  -3  32   5   11.26    3.31
   3  32  -4    5.05    1.96
   3  32  -4    5.17    1.93
  -3  32   4    0.72    1.69
   3  32  -3    3.41    1.87
  -3  32   3    7.31    2.50
   3  32  -3    4.75    1.84
   3  32  -2    1.60    1.40
  -3  32   2   -1.15    1.46
   3  32  -2    0.84    1.24
   3  32  -1    9.61    2.47
   3  32  -1    4.12    1.90
  -3  32   1    3.77    1.87
   3  32   0    3.93    1.87
   3  32   0    0.39    1.15
  -3  32   0    2.53    1.53
   3  32   1   17.99    3.28
   3  32   1   14.57    3.10
  -3  32  -1   14.97    2.93
   3  32   2    4.43    2.06
   3  32   2    4.12    2.05
  -3  32  -2    2.99    1.50
   3  32   3    9.77    2.47
  -3  32  -4   10.34    2.76
   3  32   4    6.38    2.31
  -3  32  -5    1.65    1.53
  -3  33   4    2.31    1.80
   3  33  -4    2.80    1.48
   3  33  -3    2.00    1.47
  -3  33   3   -1.76    1.80
   3  33  -2   -1.69    1.57
   3  33  -2    1.39    1.40
  -3  33   2    2.20    2.07
   3  33  -1    1.46    1.43
   3  33  -1   -0.08    1.03
  -3  33   1    1.88    1.48
   3  33   0    0.56    1.24
   3  33   0   -1.70    1.57
  -3  33   0    1.12    1.41
   3  33   1    1.89    1.51
   3  33   1   -0.23    1.12
  -3  33  -1    1.62    1.32
   3  33   2    2.68    1.62
  -3  33  -2    2.72    1.45
   3  34  -4    4.23    1.80
   3  34  -3    1.26    1.41
  -3  34   3    1.70    1.54
   3  34  -2    2.33    1.52
  -3  34   2    1.34    1.38
   3  34  -1    3.97    1.93
  -3  34   1    4.07    1.89
   3  34   0    7.38    2.01
  -3  34   0    8.54    2.53
  -3  34  -1    3.78    1.82
   3  35  -4    3.45    1.71
  -3  35   2    7.72    2.60
  -3  35   1    0.06    1.33
  -3  35   0    5.01    2.07
   4   0 -18   35.89    4.71
   4   0 -17    2.89    1.62
   4   0 -17   -0.44    1.55
   4   0 -16   96.72    6.93
   4   0 -15   -1.71    1.33
   4   0 -14  129.03    7.28
   4   0 -13   13.39    2.44
   4   0 -12   37.44    3.73
   4   0 -11   11.17    2.12
   4   0 -10  132.36    6.08
   4   0  -9    5.00    1.52
   4   0  -8   35.12    2.96
   4   0  -7   19.92    2.23
   4   0  -6    2.33    1.05
  -4   0   5    7.89    0.92
   4   0  -5    8.60    1.44
  -4   0   4    0.23    0.47
  -4   0   3    8.02    1.03
  -4   0   2   12.19    1.26
  -4   0   1    2.02    0.74
  -4   0   0  419.11    7.40
  -4   0  -1    1.54    0.75
  -4   0  -2  305.93    6.30
  -4   0  -2  294.38    6.74
   4   0   2  301.70    4.50
  -4   0  -3   14.56    1.43
   4   0   3   17.84    1.23
  -4   0  -3   14.18    1.66
  -4   0  -4   38.38    2.19
  -4   0  -4   36.22    2.09
  -4   0  -4   33.28    2.49
  -4   0  -5   10.89    1.63
  -4   0  -5   10.97    1.30
  -4   0  -5    8.72    1.17
  -4   0  -5    9.94    1.28
  -4   0  -6   14.75    1.38
  -4   0  -6   12.33    1.35
  -4   0  -6   11.81    1.69
  -4   0  -6   13.85    1.56
  -4   0  -7   40.04    3.08
   4   0   7   38.08    2.02
  -4   0  -7   38.10    2.36
  -4   0  -8    8.52    1.52
   4   0   8    8.85    1.02
  -4   0  -8    9.83    1.68
  -4   0  -9    0.25    0.76
   4   0   9    0.92    0.54
  -4   0  -9   -0.30    1.07
   4   0   9    0.23    0.42
  -4   0 -10   -0.51    0.98
   4   0  10    0.15    0.42
   4   0  10    0.52    0.35
  -4   0 -10   -0.91    1.06
  -4   0 -11    4.65    1.45
   4   0  11    3.50    0.89
   4   0  11    2.53    0.65
  -4   0 -11    2.20    1.12
   4   0  11    3.26    0.63
   4   0  12   16.55    1.44
  -4   0 -12   13.15    2.08
  -4   0 -12   18.55    2.57
  -4   0 -13    8.89    2.10
  -4   0 -13    7.56    1.76
  -4   0 -14    4.58    1.59
  -4   0 -14    4.29    1.35
  -4   0 -15    1.15    1.19
  -4   0 -15    0.78    1.00
  -4   0 -16   -2.88    1.50
  -4   0 -16   -0.84    0.94
  -4   0 -17   20.20    3.51
   4   1 -18   -1.41    1.74
   4  -1 -18    6.69    2.45
   4   1 -17    8.25    2.32
   4  -1 -17    7.95    2.32
   4   1 -17    4.35    1.82
   4   1 -16    7.49    2.38
   4  -1 -16    7.64    2.30
   4   1 -16    8.50    2.58
   4   1 -15    1.13    1.49
   4  -1 -15    2.15    1.48
   4   1 -14    2.48    1.72
   4  -1 -14    5.12    1.95
   4   1 -13   11.51    2.41
   4  -1 -13    8.87    2.33
   4   1 -12   26.03    3.18
   4  -1 -12   22.21    2.84
   4  -1 -11   22.97    2.80
   4   1 -11   14.56    2.29
   4   1 -10    4.96    1.61
   4  -1 -10    5.59    1.71
   4   1  -9  179.73    6.86
   4  -1  -9  180.53    6.68
   4  -1  -8   19.27    2.28
   4   1  -8   16.04    2.17
   4   1  -7  210.99    6.71
   4  -1  -7  213.01    6.64
   4   1  -6   44.53    3.01
  -4  -1   6   42.38    1.81
   4  -1  -6   44.63    3.02
  -4   1   5    6.47    0.94
   4   1  -5    4.75    1.14
  -4  -1   5    2.92    0.63
  -4   1   4  180.58    4.36
   4   1  -4  178.11    5.35
  -4  -1   4  179.15    3.99
  -4  -1   3   14.73    1.29
  -4   1   3   14.35    1.34
   4   1  -3   16.61    1.67
  -4  -1   2    9.71    1.15
  -4   1   2    7.83    1.10
  -4   1   1  170.70    4.59
  -4  -1   1  176.54    4.61
  -4   1   0   96.84    3.57
  -4  -1   0   92.30    3.50
  -4  -1  -1  314.57    6.66
  -4   1  -1  305.80    6.58
   4   1   1  298.85    3.63
  -4   1  -2   39.30    2.25
  -4  -1  -2   37.02    2.29
  -4  -1  -2   34.91    1.02
   4   1   2   37.26    1.41
   4  -1   2   38.05    1.77
  -4   1  -2   37.37    2.46
  -4   1  -3  116.64    3.70
  -4   1  -3  105.19    4.16
  -4  -1  -3  115.31    3.94
   4  -1   3  113.92    3.28
  -4   1  -4  130.74    3.91
  -4  -1  -4  135.79    4.28
  -4   1  -4  132.26    4.84
  -4   1  -4  135.31    4.18
   4  -1   4  135.32    3.87
  -4  -1  -4  131.64    3.66
  -4   1  -5  486.62    9.49
  -4   1  -5  479.32    7.48
  -4   1  -5  501.67    8.00
  -4  -1  -5  476.69    8.13
  -4  -1  -5  481.55    7.02
  -4  -1  -5  486.91    7.74
  -4   1  -5  494.69    8.35
  -4   1  -6   34.60    2.16
  -4  -1  -6   36.16    1.92
  -4   1  -6   37.55    2.81
  -4   1  -6   31.83    1.99
  -4  -1  -6   34.23    2.27
  -4  -1  -6   37.08    2.38
  -4   1  -6   38.65    2.56
   4   1   7  400.57    7.24
  -4   1  -7  399.17    9.13
   4   1   7  414.50    5.82
   4  -1   7  384.09    6.86
  -4   1  -7  420.33    7.15
  -4  -1  -7  372.82    7.58
  -4   1  -8  166.47    6.11
   4   1   8  174.19    4.87
   4  -1   8  176.78    4.71
  -4   1  -8  185.08    6.32
  -4  -1  -8  173.40    5.28
   4   1   8  178.86    3.80
   4   1   9   92.05    3.55
  -4  -1  -9   90.28    4.68
   4  -1   9   93.22    3.44
   4   1   9   90.21    2.68
  -4  -1  -9   84.38    4.39
  -4   1  -9   80.69    4.41
   4   1   9   89.39    2.72
  -4   1  -9   88.74    4.68
  -4  -1 -10    3.97    1.21
  -4   1 -10    2.08    0.97
   4   1  10    2.32    0.58
   4   1  10    3.42    0.76
  -4   1 -10    2.53    1.03
   4  -1  10    2.92    0.67
   4   1  10    2.78    0.53
  -4  -1 -10    2.45    1.01
   4   1  11   39.17    2.36
  -4  -1 -11   40.12    3.31
   4   1  11   41.72    1.93
  -4   1 -11   35.09    3.10
   4  -1  11   39.08    2.26
   4   1  11   41.73    2.34
  -4  -1 -11   42.72    3.61
  -4   1 -11   43.16    3.65
   4   1  12   57.87    2.88
  -4   1 -12   54.74    3.97
  -4  -1 -12   53.14    3.93
  -4   1 -12   61.48    4.61
  -4  -1 -12   66.41    4.70
  -4   1 -13   18.15    2.88
  -4  -1 -13   16.97    2.36
  -4   1 -13   14.64    2.37
  -4  -1 -13   19.90    2.89
  -4  -1 -14    1.03    1.12
  -4   1 -14   -0.54    1.09
  -4  -1 -14    1.11    1.04
  -4   1 -14    0.82    0.93
  -4  -1 -15   19.27    3.05
  -4   1 -15   19.39    3.10
  -4  -1 -15   19.68    2.61
  -4   1 -15   13.49    2.22
  -4  -1 -16    3.08    1.51
  -4  -1 -16    5.07    1.36
  -4   1 -16    3.36    1.34
  -4   1 -16    7.02    2.04
  -4  -1 -17  104.67    7.50
  -4   1 -17  107.02    7.65
   4  -2 -18    1.58    1.39
   4   2 -18    0.09    1.28
   4   2 -17   22.91    3.66
   4  -2 -17   22.68    3.50
   4   2 -17   28.76    4.16
   4   2 -16    4.95    2.06
   4  -2 -16    3.72    1.72
   4   2 -16   -0.17    1.28
   4   2 -15   46.72    4.76
   4  -2 -15   42.67    4.45
   4   2 -15   50.14    4.90
   4   2 -14    1.80    1.29
   4  -2 -14    3.58    1.75
   4   2 -13   73.85    5.47
   4  -2 -13   68.22    5.12
   4   2 -12   38.68    3.86
   4  -2 -12   37.53    3.61
   4  -2 -11   14.21    2.30
   4   2 -11   17.18    2.62
   4   2 -10   71.22    4.67
   4  -2 -10   74.49    4.54
   4  -2  -9   37.90    3.15
   4   2  -9   37.07    3.28
   4   2  -8  304.82    8.57
   4  -2  -8  328.01    8.56
   4  -2  -7  231.63    6.96
   4   2  -7  217.60    6.92
  -4  -2   6   22.89    1.25
   4  -2  -6   26.70    2.33
   4  -2  -6   23.64    1.43
   4   2  -6   22.85    2.24
   4  -2  -5  205.99    4.36
  -4  -2   5  194.54    3.83
   4   2  -5  196.42    5.93
  -4   2   5  199.94    4.76
  -4   2   4   55.50    2.57
  -4  -2   4   53.36    2.17
   4   2  -4   53.86    3.00
   4  -2  -4   54.56    2.38
  -4   2   3  786.22    9.56
   4   2  -3  777.25   10.62
   4  -2  -3  782.23    9.36
  -4   2   2  316.34    6.18
  -4  -2   2  330.49    6.00
   4   2  -2  335.73    6.61
  -4   2   1  369.43    6.90
  -4   2   0    2.28    0.73
  -4  -2  -1    2.08    0.60
  -4   2  -1    2.13    0.82
   4   2   1    2.74    0.29
  -4  -2  -1    1.88    0.37
  -4   2  -2    4.13    1.04
   4  -2   2    3.07    0.60
  -4  -2  -2    3.16    0.84
  -4   2  -3   54.45    2.50
  -4  -2  -3   56.14    2.84
  -4   2  -3   56.09    3.14
   4  -2   3   54.74    2.42
  -4   2  -4   70.05    2.75
  -4  -2  -4   74.84    3.31
  -4   2  -4   73.64    3.23
  -4   2  -4   66.25    3.45
   4  -2   4   72.36    2.95
  -4  -2  -4   71.03    2.57
   4   2   5  103.19    3.81
  -4   2  -5   90.69    3.14
  -4   2  -5   88.32    3.63
  -4  -2  -5  106.67    4.04
  -4  -2  -5  108.17    3.17
  -4   2  -5  100.48    4.34
  -4  -2  -5   90.82    3.29
   4   2   6   42.48    2.48
  -4   2  -6   41.28    2.89
  -4   2  -6   41.58    2.51
  -4  -2  -6   46.42    2.00
  -4   2  -6   41.94    2.14
  -4  -2  -6   45.71    2.75
   4   2   6   41.53    1.66
  -4  -2  -6   41.40    2.45
  -4   2  -7    5.65    1.44
   4  -2   7   11.24    1.40
  -4   2  -7    8.51    1.06
  -4  -2  -7    9.55    1.39
   4   2   7    9.49    0.81
   4   2   7    8.66    1.32
   4   2   8   50.13    1.66
   4   2   8   51.30    2.78
  -4  -2  -8   51.24    3.07
   4  -2   8   51.12    2.74
  -4   2  -8   47.76    3.26
   4   2   8   51.58    1.71
  -4   2  -8   51.65    3.45
   4   2   9   28.27    2.17
   4  -2   9   32.74    2.22
  -4   2  -9   26.58    2.59
   4   2   9   28.73    1.29
   4   2   9   26.33    1.46
  -4  -2  -9   31.32    2.74
  -4   2  -9   29.33    2.82
  -4  -2 -10   40.99    3.29
   4   2  10   39.44    2.50
  -4   2 -10   36.72    3.11
   4  -2  10   39.86    2.46
   4   2  10   38.47    1.98
  -4   2 -10   38.86    3.38
   4   2  11   60.18    3.17
  -4   2 -11   55.89    3.86
   4  -2  11   54.28    2.87
  -4  -2 -11   46.86    3.63
   4   2  11   56.37    2.63
  -4  -2 -11   61.39    4.24
  -4   2 -11   56.32    4.24
  -4  -2 -12    8.07    1.80
  -4   2 -12    8.66    1.91
   4   2  12    8.82    1.30
  -4   2 -12    6.33    1.64
  -4  -2 -12    8.78    1.85
  -4   2 -13   79.00    4.86
  -4  -2 -13   73.96    4.75
   4   2  13   82.58    3.70
  -4   2 -13   85.05    5.70
  -4  -2 -13   89.08    5.67
  -4  -2 -14    8.87    2.11
  -4   2 -14    7.03    1.88
  -4  -2 -14    6.28    1.58
  -4   2 -14    8.27    1.73
  -4   2 -15   24.88    2.88
  -4  -2 -15   29.19    3.61
  -4  -2 -15   23.71    2.92
  -4   2 -15   28.14    3.69
  -4  -2 -16    0.63    1.12
  -4   2 -16    1.74    1.15
  -4   2 -16    0.57    0.82
  -4  -2 -16    0.87    0.93
  -4  -2 -17    5.55    2.10
  -4   2 -17    1.42    1.35
   4  -3 -18    7.38    2.17
   4   3 -17   15.74    3.26
   4  -3 -17   15.58    3.11
   4   3 -17   22.81    3.75
   4   3 -16    5.83    2.22
   4  -3 -16    4.91    1.84
   4   3 -16    5.81    2.20
   4   3 -15   11.42    2.65
   4  -3 -15   12.24    2.47
   4   3 -15    9.17    2.40
   4  -3 -14    4.89    1.87
   4   3 -14    5.39    1.69
   4   3 -14    4.75    1.82
   4   3 -13   15.24    2.80
   4  -3 -13   18.78    2.72
   4   3 -12   14.98    2.53
   4  -3 -12   17.45    2.65
   4   3 -11   21.85    2.91
   4  -3 -11   29.57    3.03
   4  -3 -10   18.58    2.40
   4   3 -10   20.13    2.65
   4  -3  -9   34.17    1.45
   4   3  -9   35.00    3.21
   4  -3  -9   38.39    3.17
   4  -3  -8   34.80    1.63
   4   3  -8   29.03    2.84
   4  -3  -8   31.99    2.76
   4  -3  -7  185.87    3.95
   4   3  -7  184.60    6.48
  -4  -3   6   33.58    1.43
   4  -3  -6   33.86    1.78
   4   3  -6   34.47    2.76
   4  -3  -5   73.23    2.73
   4   3  -5   71.99    3.68
  -4   3   4   26.45    1.90
   4   3  -4   26.44    2.19
   4  -3  -4   25.42    1.69
  -4  -3   4   23.18    1.45
   4  -3  -3  234.41    5.24
  -4  -3   3  226.26    4.77
   4   3  -3  228.07    5.83
  -4   3   3  236.01    5.53
   4  -3  -2   15.77    1.47
  -4   3   2   15.15    1.56
   4   3  -2   14.34    1.51
   4  -3  -1  846.24   10.59
  -4   3   1  830.36   10.60
   4   3  -1  835.86    9.88
  -4   3   0    0.43    0.61
   4   3   0    1.14    0.47
  -4  -3   0    1.44    0.41
  -4   3  -1  146.82    4.75
  -4  -3  -1  147.69    3.04
  -4  -3  -2  666.51   10.09
  -4   3  -2  652.10   10.14
   4  -3   2  639.58    8.56
  -4   3  -3  638.50    8.21
  -4  -3  -3  646.70    9.91
  -4   3  -3  587.87    9.92
  -4   3  -3  582.43    9.33
   4  -3   3  633.66    8.70
  -4  -3  -4    4.32    0.65
  -4   3  -4    6.67    0.87
   4   3   4    2.96    0.75
  -4  -3  -4    3.92    0.88
   4  -3   4    3.29    0.75
  -4   3  -4    3.36    1.02
  -4   3  -4    3.85    0.92
  -4   3  -4    3.89    0.43
   4   3   5   23.09    1.94
  -4   3  -5   21.48    1.47
  -4   3  -5   21.20    1.92
  -4  -3  -5   19.30    1.89
  -4   3  -5   20.82    2.11
  -4  -3  -5   20.04    1.31
   4  -3   5   24.87    1.96
  -4  -3  -5   22.76    1.63
  -4   3  -6  123.67    4.45
   4   3   6  118.81    4.25
  -4  -3  -6  126.56    3.00
  -4   3  -6  119.16    3.38
  -4   3  -6  117.65    4.87
  -4  -3  -6  121.67    4.66
   4   3   6  116.85    2.15
  -4  -3  -6  127.03    4.17
   4   3   7   68.21    3.30
  -4   3  -7   68.80    3.88
   4  -3   7   60.30    3.10
  -4  -3  -7   61.00    3.36
  -4   3  -7   70.71    2.53
   4   3   7   62.86    1.38
   4   3   7   57.30    1.24
   4   3   8   36.93    2.52
  -4   3  -8   31.96    2.73
  -4  -3  -8   36.26    2.69
   4  -3   8   35.12    2.46
   4   3   8   33.23    1.37
  -4   3  -8   38.28    3.05
   4   3   9  155.05    5.12
   4  -3   9  152.54    5.07
   4   3   9  146.69    3.34
  -4  -3  -9  147.66    5.70
  -4   3  -9  151.04    6.31
  -4   3 -10   11.79    2.02
   4   3  10   11.43    1.50
   4   3  10   10.33    1.06
  -4   3 -10    9.09    1.69
   4  -3  10    8.87    1.26
  -4  -3 -10   11.09    1.88
  -4   3 -11    0.57    0.88
  -4   3 -11    1.31    1.08
   4   3  11    2.25    0.76
   4   3  11    0.67    0.50
  -4  -3 -11    3.37    1.26
  -4   3 -12    2.02    1.30
   4   3  12    3.05    0.93
  -4  -3 -12    2.86    1.07
  -4   3 -12    2.32    1.00
  -4  -3 -12    2.30    1.32
  -4   3 -13   17.06    2.77
   4   3  13   19.34    1.97
  -4  -3 -13   21.92    2.70
  -4   3 -13   16.38    2.41
  -4  -3 -13   17.44    2.72
  -4  -3 -14    5.03    1.84
  -4   3 -14    2.60    1.49
  -4   3 -14    2.64    1.19
  -4  -3 -14    2.33    1.01
  -4   3 -15   20.61    2.75
  -4  -3 -15   26.77    3.03
  -4  -3 -15   26.32    3.52
  -4   3 -15   29.40    3.76
  -4  -3 -16    3.33    1.40
  -4  -3 -16    3.24    1.39
  -4   3 -16    2.34    1.51
  -4   3 -16    3.29    1.33
  -4  -3 -17    1.64    1.26
  -4   3 -17    3.43    1.67
   4  -4 -18   -3.09    1.60
   4  -4 -17    2.08    1.60
   4   4 -17    8.44    2.48
   4   4 -17    5.25    2.23
   4   4 -16   28.15    4.07
   4  -4 -16   29.90    3.79
   4   4 -16   33.43    4.29
   4   4 -15    3.08    1.77
   4   4 -15    6.63    2.39
   4  -4 -15    8.28    2.28
   4   4 -14    1.76    1.46
   4   4 -14    5.27    1.94
   4  -4 -13    7.00    1.85
   4   4 -13    8.09    2.11
   4   4 -13    9.08    2.00
   4  -4 -12   13.11    2.23
   4   4 -12    8.94    2.09
   4   4 -12   10.26    2.23
   4   4 -11    3.59    1.55
   4  -4 -11    4.73    1.42
   4  -4 -10   25.46    1.31
   4   4 -10   28.00    3.16
   4  -4 -10   27.53    2.89
   4  -4  -9    3.61    0.56
   4   4  -9    4.10    1.62
   4  -4  -9    5.27    1.40
   4  -4  -8    2.59    0.58
   4   4  -8    2.13    1.26
   4  -4  -8    3.43    1.17
   4  -4  -7    6.44    0.82
   4   4  -7    5.62    1.49
  -4  -4   7    3.80    0.41
   4  -4  -6   87.51    3.00
   4   4  -6   91.03    4.47
  -4  -4   6   83.10    2.20
   4  -4  -5   11.95    1.20
  -4  -4   5    9.86    0.92
   4   4  -5   12.46    1.74
   4  -4  -4   22.09    1.60
   4   4  -4   21.48    2.04
  -4   4   4   21.58    1.80
  -4   4   3   40.62    2.48
   4  -4  -3   44.38    2.35
   4   4  -3   41.98    2.61
   4   4  -2 1152.71   12.41
  -4   4   2 1132.31   12.71
   4  -4  -2 1162.36   12.23
  -4   4   1   81.92    3.49
   4   4  -1   83.27    3.15
  -4  -4   1   81.51    2.95
   4   4  -1   75.52    1.53
   4  -4  -1   85.93    3.46
  -4   4   0   65.15    3.18
  -4  -4   0   63.86    2.37
   4   4   0   68.35    2.66
  -4   4  -1   97.33    3.96
   4   4   1   98.43    2.93
  -4  -4  -1   97.53    2.64
  -4  -4  -2  424.34    8.24
   4   4   2  434.28    5.58
  -4   4  -2  420.44    8.38
   4   4   3   91.89    3.82
  -4  -4  -3   88.45    3.86
  -4   4  -3   84.36    3.74
   4   4   3   92.27    2.31
   4  -4   3   90.51    3.54
  -4  -4  -3   87.83    2.17
  -4   4  -3   83.80    3.86
   4  -4   4    1.23    0.57
  -4  -4  -4    0.64    0.38
  -4   4  -4    0.17    0.69
  -4   4  -4    0.33    0.27
   4   4   4    0.67    0.60
  -4   4  -4    0.22    0.31
  -4  -4  -4    0.29    0.40
  -4   4  -4    0.36    0.49
   4   4   4    0.48    0.23
   4   4   5   14.47    1.65
  -4   4  -5   14.59    1.78
  -4   4  -5   14.93    1.19
  -4   4  -5   15.52    1.73
  -4  -4  -5   13.13    1.62
  -4  -4  -5   10.34    0.91
   4   4   5   11.10    0.54
   4  -4   5   12.33    1.47
  -4  -4  -5   13.31    1.25
   4   4   6   64.80    3.32
  -4   4  -6   63.05    3.68
  -4   4  -6   66.05    3.43
  -4  -4  -6   65.83    1.90
  -4   4  -6   67.36    2.34
  -4  -4  -6   66.65    3.62
   4  -4   6   68.45    3.53
  -4  -4  -6   66.15    2.97
  -4   4  -7   36.20    2.89
   4   4   7   39.01    2.62
   4  -4   7   32.32    2.46
  -4   4  -7   37.63    2.95
   4   4   7   32.65    1.10
  -4   4  -7   37.21    1.68
  -4  -4  -7   32.31    2.58
  -4  -4  -7   37.28    2.50
  -4   4  -8   37.86    3.05
   4   4   8   44.13    2.85
   4  -4   8   45.26    2.90
  -4   4  -8   49.40    3.52
  -4   4  -9   45.71    3.43
   4   4   9   45.19    2.96
   4  -4   9   44.50    2.91
  -4  -4  -9   47.62    3.25
  -4   4  -9   48.47    3.74
  -4   4 -10    1.41    1.05
   4   4  10    1.65    0.81
   4   4  10    0.93    0.46
  -4   4 -10    1.20    1.02
  -4  -4 -10    1.43    0.90
  -4   4 -11    1.83    1.23
   4   4  11    1.44    0.85
  -4   4 -11    0.16    0.84
   4   4  11   -0.06    0.61
  -4  -4 -11    1.44    0.89
   4   4  12   28.52    2.49
  -4   4 -12   27.53    2.93
  -4  -4 -12   29.86    3.19
  -4   4 -12   29.15    3.34
  -4   4 -13   11.76    2.28
  -4  -4 -13   13.12    2.28
   4   4  13    9.66    1.60
  -4   4 -13    8.04    1.80
  -4  -4 -13    7.64    1.88
  -4   4 -14    9.58    2.23
  -4   4 -14    7.04    1.66
  -4  -4 -14    8.86    1.87
  -4  -4 -14    9.00    2.15
  -4  -4 -15   10.65    2.33
  -4   4 -15   10.89    2.60
  -4   4 -15   10.47    2.02
  -4  -4 -15   12.23    2.26
  -4   4 -16    5.01    1.93
  -4  -4 -16    4.49    1.20
  -4  -4 -16    3.43    1.66
  -4  -4 -17    3.75    1.62
  -4   4 -17    2.43    1.47
   4  -5 -18    8.55    2.54
   4   5 -17   17.71    3.49
   4  -5 -17   16.78    3.17
   4   5 -17   18.15    3.34
   4   5 -16    4.75    2.16
   4  -5 -16    4.62    1.79
   4   5 -16    3.17    1.98
   4   5 -15   16.54    3.21
   4  -5 -15   12.43    2.57
   4   5 -15   14.60    2.95
   4   5 -14    1.31    1.48
   4  -5 -14   -0.03    1.15
   4   5 -14    3.11    1.53
   4   5 -13    8.76    2.24
   4  -5 -13    6.47    1.88
   4   5 -13    7.01    2.07
   4   5 -12   15.09    2.58
   4   5 -12   17.47    2.81
   4  -5 -12   21.15    2.77
   4  -5 -11   25.74    1.35
   4   5 -11   27.17    3.24
   4  -5 -11   22.41    2.69
   4   5 -11   26.80    3.02
   4   5 -10   93.21    5.57
   4  -5 -10  101.59    5.20
   4   5 -10  100.08    5.37
   4  -5 -10   93.09    2.82
   4  -5  -9    5.06    0.72
   4   5  -9    6.09    1.57
   4  -5  -9    4.87    1.40
   4   5  -9    5.50    1.53
   4   5  -8   33.08    3.14
   4  -5  -8   37.25    2.01
   4   5  -7   27.57    2.77
   4  -5  -7   24.70    1.71
   4   5  -6   18.53    2.21
   4  -5  -6   19.09    1.54
   4   5  -5   16.27    1.96
   4  -5  -5   17.01    1.49
   4   5  -4   18.85    1.97
   4   5  -4   19.07    1.48
   4  -5  -4   17.68    1.54
  -4   5   3   73.12    3.45
   4  -5  -3   76.79    3.18
   4   5  -3   72.06    3.46
   4   5  -3   73.79    2.50
  -4   5   2   25.13    2.19
   4  -5  -2   25.45    1.89
   4   5  -2   21.01    1.81
  -4  -5   2   21.62    1.76
   4   5  -2   23.33    1.20
  -4   5   1  751.15   10.92
   4  -5  -1  772.51   10.40
   4   5  -1  747.30    9.56
  -4  -5   1  737.33    9.21
   4   5  -1  719.23    4.75
  -4  -5   0    1.80    0.52
   4   5   0    1.79    0.62
  -4   5   0    2.42    0.93
   4   5   1  447.08    6.32
  -4   5  -1  433.25    8.47
  -4  -5  -2  726.40   11.20
  -4   5  -2  698.60   10.92
   4   5   2  719.05    7.20
   4   5   3   95.16    4.01
  -4  -5  -3   88.48    3.99
  -4   5  -3  107.93    4.39
   4   5   3   93.42    2.32
  -4   5  -3  104.98    4.39
  -4  -5  -3   90.50    2.10
   4  -5   3   85.25    3.62
   4  -5   4    7.33    1.14
  -4   5  -4    8.22    0.90
   4   5   4    9.05    1.36
  -4  -5  -4    8.89    1.35
  -4   5  -4    6.72    1.30
   4   5   4    7.10    0.55
  -4   5  -4    6.03    1.15
  -4  -5  -4    7.58    0.81
   4   5   5   41.80    2.73
  -4   5  -5   41.99    1.85
  -4   5  -5   41.88    2.86
  -4  -5  -5   43.39    1.65
  -4   5  -5   42.00    1.82
  -4  -5  -5   43.66    2.14
   4  -5   5   43.56    2.78
  -4   5  -5   44.75    3.10
   4   5   6  212.89    6.16
  -4  -5  -6  200.35    2.80
  -4   5  -6  213.37    6.34
  -4   5  -6  214.56    3.87
   4  -5   6  233.94    6.70
  -4   5  -6  212.22    6.73
  -4  -5  -6  225.97    5.41
   4   5   7   79.90    3.89
  -4   5  -7   77.24    2.10
  -4  -5  -7   86.14    3.69
  -4   5  -7   73.52    4.13
   4   5   8   18.00    2.00
  -4   5  -8   20.46    2.37
  -4   5  -8   18.32    2.34
   4   5   9  152.07    5.56
  -4  -5  -9  157.22    5.81
  -4   5  -9  149.35    6.10
  -4   5  -9  138.80    6.26
   4   5  10   27.20    2.47
  -4   5 -10   24.78    2.61
  -4  -5 -10   28.87    2.81
  -4   5 -10   30.32    3.19
  -4   5 -11    2.54    1.13
   4   5  11    2.51    1.08
   4  -5  11    4.95    1.15
  -4   5 -11    1.76    1.09
  -4  -5 -11    3.71    1.36
  -4   5 -12   -1.16    1.15
   4   5  12    1.06    0.81
  -4   5 -12   -0.58    0.83
  -4  -5 -12    0.54    0.98
  -4   5 -13    5.48    1.81
  -4   5 -13   10.96    2.04
   4   5  13    9.50    1.56
  -4  -5 -13    8.93    1.99
  -4   5 -14    3.01    1.38
  -4   5 -14    3.80    1.32
  -4  -5 -14    7.02    1.67
  -4  -5 -14    4.72    1.54
  -4   5 -15   21.20    2.80
  -4   5 -15   14.59    2.94
  -4  -5 -15   17.13    2.58
  -4  -5 -15   20.59    3.16
  -4   5 -16    1.81    1.69
  -4  -5 -16    1.17    0.93
  -4  -5 -16    4.80    1.91
  -4  -5 -17    0.55    1.48
  -4   5 -17    5.60    1.96
   4  -6 -18    1.85    1.43
   4  -6 -17   38.56    4.43
   4   6 -17   34.39    4.67
   4   6 -17   36.93    4.71
   4   6 -16    3.42    1.99
   4  -6 -16    4.69    1.93
   4   6 -16    2.93    1.93
   4  -6 -15   23.23    3.14
   4   6 -15   16.15    3.16
   4   6 -15   19.53    3.22
   4   6 -14    3.66    1.83
   4  -6 -14    0.76    1.08
   4   6 -14    5.49    1.92
   4   6 -13   25.80    3.58
   4  -6 -13   22.95    2.97
   4   6 -13   26.44    3.38
   4   6 -12   39.93    4.14
   4  -6 -12   43.39    3.76
   4   6 -12   38.88    3.86
   4  -6 -11   11.87    2.07
   4   6 -11    9.76    2.07
   4  -6 -11   10.59    1.03
   4   6 -11   10.70    2.16
   4  -6 -10   16.86    1.38
   4   6 -10   16.09    2.58
   4  -6 -10   19.03    2.44
   4   6 -10   19.23    2.54
   4  -6  -9   25.50    1.71
   4   6  -9   21.34    2.76
   4  -6  -9   25.46    2.68
   4   6  -9   28.03    2.77
   4   6  -8  134.57    5.51
   4  -6  -8  128.40    3.92
   4   6  -8  128.59    6.04
   4   6  -7  222.44    7.50
   4  -6  -7  215.46    5.15
   4   6  -7  219.06    6.52
   4  -6  -6  129.15    4.08
  -4  -6   6  129.10    2.91
   4   6  -6  139.43    5.68
   4   6  -6  135.38    4.77
   4  -6  -5  173.50    4.83
   4   6  -5  168.11    5.94
   4   6  -5  173.20    4.92
   4   6  -4   86.31    4.11
   4  -6  -4   88.01    3.47
   4   6  -4   78.01    3.01
  -4   6   3  277.43    6.82
   4   6  -3  278.82    6.88
  -4  -6   3  297.33    6.86
   4  -6  -3  287.99    6.38
   4   6  -3  269.78    4.89
  -4   6   2  107.56    4.32
   4  -6  -2  107.40    3.99
   4   6  -2  109.66    4.08
  -4  -6   2  109.77    3.94
   4   6  -2  108.85    2.61
  -4   6   1  248.84    6.57
   4   6  -1  249.42    5.75
  -4  -6   1  250.82    5.59
  -4  -6   0    2.84    0.61
  -4   6   0    3.05    0.96
   4   6   0    3.15    0.79
  -4   6  -1  128.93    4.80
   4   6   1  136.29    3.64
   4   6   2   24.98    2.18
  -4   6  -2   22.26    2.14
  -4   6  -2   18.56    1.99
   4   6   2   18.82    1.26
   4   6   3  164.28    5.38
  -4   6  -3  161.74    5.54
  -4   6  -3  162.60    5.58
   4   6   3  156.55    3.10
  -4  -6  -3  149.81    2.65
   4  -6   3  159.55    5.18
   4  -6   4    5.17    1.08
   4   6   4    4.72    1.10
  -4   6  -4    4.26    1.13
   4   6   4    4.63    0.45
  -4   6  -4    4.28    1.09
   4   6   4    4.31    0.48
  -4  -6  -4    3.64    0.62
  -4   6  -5   43.35    1.79
   4   6   5   42.87    2.91
  -4   6  -5   45.82    3.11
  -4   6  -5   41.92    2.03
  -4   6  -5   46.70    3.22
  -4  -6  -5   43.81    2.16
   4  -6   5   38.08    2.74
   4   6   6   83.41    4.04
  -4   6  -6   84.14    4.16
  -4   6  -6   78.25    2.18
  -4   6  -6   81.28    4.25
   4  -6   6   78.56    4.02
   4   6   7   39.21    2.90
  -4   6  -7   34.04    3.00
   4  -6   7   38.92    3.00
   4   6   8  124.70    5.09
  -4  -6  -8  124.26    5.56
  -4   6  -8  132.53    5.69
   4   6   9   64.78    3.79
   4  -6   9   63.94    3.83
  -4   6  -9   56.65    3.87
  -4  -6  -9   66.83    3.80
  -4   6  -9   67.36    4.48
   4   6  10   53.01    3.51
   4  -6  10   49.05    3.39
  -4   6 -10   51.59    3.76
  -4  -6 -10   52.60    3.60
  -4   6 -10   51.37    4.11
   4   6  11   65.63    3.99
  -4   6 -11   60.76    4.19
   4  -6  11   60.66    3.78
  -4  -6 -11   71.33    4.44
  -4   6 -11   74.20    5.17
   4   6  12   26.17    2.62
  -4   6 -12   24.17    2.81
  -4  -6 -12   28.02    3.08
  -4   6 -12   24.28    3.18
  -4   6 -13  101.38    6.64
   4   6  13  101.89    5.09
  -4   6 -13   92.44    5.46
  -4  -6 -13  104.90    6.02
  -4   6 -14    3.55    1.68
  -4   6 -14    3.13    1.34
  -4  -6 -14    3.30    1.26
  -4   6 -15   18.77    3.29
  -4  -6 -15   19.67    2.79
  -4   6 -15   21.09    2.84
  -4  -6 -15   17.05    2.79
  -4   6 -16   -0.01    0.88
  -4  -6 -16    0.59    0.87
  -4  -6 -16    2.63    1.44
  -4  -6 -17    9.60    2.58
  -4   6 -17    9.82    2.67
   4  -7 -18    0.23    0.95
   4  -7 -17    0.00    1.94
   4   7 -17    5.95    2.24
   4   7 -16    9.38    2.59
   4   7 -16    7.75    2.50
   4  -7 -16   14.00    2.71
   4   7 -15    7.28    2.46
   4  -7 -15    1.09    1.14
   4   7 -15    5.01    2.16
   4   7 -14   12.13    2.79
   4  -7 -14    7.56    2.15
   4   7 -14    6.61    2.20
   4   7 -13    6.55    2.33
   4  -7 -13    6.14    1.84
   4   7 -13    3.18    1.71
   4   7 -12   63.34    5.17
   4  -7 -12   62.50    4.44
   4   7 -12   70.00    5.09
   4   7 -11   31.56    3.67
   4  -7 -11   28.95    3.00
   4   7 -11   32.10    3.38
   4  -7 -10    8.02    1.03
   4   7 -10    9.67    2.15
   4  -7 -10   10.66    1.85
   4   7 -10    9.91    1.93
   4   7  -9  116.00    6.14
   4  -7  -9  122.05    3.99
   4   7  -9  116.71    5.54
   4   7  -8   99.35    4.80
   4  -7  -8   90.28    3.55
   4   7  -8   95.32    5.36
   4  -7  -7  335.40    6.78
   4   7  -7  329.71    9.36
   4   7  -7  335.97    8.21
  -4  -7   7  318.09    3.94
   4   7  -6   26.78    2.18
   4  -7  -6   28.74    2.06
   4   7  -6   23.55    2.54
   4   7  -5  124.36    5.25
   4  -7  -5  126.98    4.28
  -4  -7   5  127.18    5.14
  -4  -7   5  121.23    4.85
   4   7  -5  128.80    4.32
  -4  -7   4   79.76    4.12
   4   7  -4   73.27    3.88
   4  -7  -4   74.97    3.34
  -4  -7   4   80.33    3.77
   4   7  -4   75.82    3.00
  -4  -7   3   55.78    3.00
   4   7  -3   53.22    3.14
   4  -7  -3   56.20    2.94
   4   7  -3   49.81    2.20
  -4  -7   2    7.15    1.11
  -4   7   2    6.52    1.37
   4   7  -2    4.97    1.12
   4  -7  -2    7.14    1.21
   4   7  -2    7.97    0.79
  -4   7   1   17.80    2.03
   4   7  -1   17.81    1.69
  -4  -7   1   16.56    1.55
  -4   7   0    2.37    1.04
   4   7   0    2.07    0.67
   4   7   1    9.47    1.44
   4   7   1   12.20    1.21
  -4   7  -1    9.68    1.55
  -4   7  -1   10.98    1.68
   4   7   2   89.66    4.12
  -4   7  -2   89.11    4.20
   4   7   2   91.73    2.84
  -4   7  -2   85.90    4.18
   4   7   2   89.58    2.68
   4   7   3  651.59   11.00
  -4   7  -3  645.57   11.44
  -4   7  -3  647.25   11.44
   4   7   3  652.76    6.55
   4   7   3  641.64    6.60
   4  -7   3  658.27   10.91
  -4   7  -4    9.63    1.67
   4   7   4   10.16    1.53
  -4   7  -4   12.12    1.70
   4  -7   4   12.07    1.56
   4   7   4   10.66    0.87
   4  -7   4   10.34    1.46
   4   7   5  837.21   12.82
  -4   7  -5  842.13    7.55
  -4   7  -5  819.62   13.25
  -4   7  -5  833.23   13.40
  -4   7  -5  855.91    9.80
   4  -7   5  849.07   12.98
  -4   7  -6    7.15    1.56
   4   7   6    6.29    1.38
  -4   7  -6    4.33    0.50
  -4   7  -6    5.46    1.35
  -4  -7  -6    8.09    1.51
  -4   7  -6    4.37    0.83
   4  -7   6    9.16    1.42
   4   7   7  389.31    9.09
  -4  -7  -7  395.23    9.91
   4   7   8   85.16    4.39
   4  -7   8   91.99    4.71
  -4   7  -8   82.46    4.59
  -4  -7  -8   84.70    4.74
   4   7   9   20.18    2.31
   4  -7   9   20.85    2.35
  -4   7  -9   22.83    2.56
   4  -7   9   17.19    2.04
  -4   7 -10   -1.73    1.11
   4   7  10    0.48    0.83
   4  -7  10   -1.32    0.89
   4  -7  10   -0.51    0.78
  -4   7 -11    8.47    1.77
  -4   7 -11    8.21    1.97
   4   7  11    7.21    1.51
  -4  -7 -11   12.10    1.98
   4   7  12   41.96    3.39
  -4   7 -12   41.19    3.65
  -4  -7 -12   48.45    3.98
  -4   7 -12   44.36    4.32
  -4   7 -13    7.54    2.07
   4   7  13   12.08    1.97
  -4   7 -13   10.70    2.18
  -4  -7 -13   15.77    2.53
  -4   7 -14   -0.33    1.47
   4   7  14    3.79    1.19
  -4   7 -14    0.80    1.00
  -4  -7 -14    3.24    1.35
  -4   7 -15   25.06    3.08
  -4  -7 -15   31.48    3.73
  -4   7 -15   30.61    4.01
  -4   7 -16   12.65    2.80
  -4  -7 -16   11.42    2.21
  -4  -7 -16   14.24    2.65
  -4  -7 -17  121.05    7.90
   4   8 -17    2.16    1.70
   4  -8 -17    1.05    1.03
   4   8 -16   73.70    6.64
   4  -8 -16   85.81    6.14
   4   8 -16   88.17    6.82
   4   8 -15    7.68    2.24
   4  -8 -15    7.19    1.76
   4   8 -15    7.97    2.36
   4   8 -14  123.51    7.88
   4  -8 -14  128.76    6.86
   4   8 -14  125.88    7.44
   4   8 -13    4.41    1.93
   4  -8 -13    6.08    1.72
   4   8 -13    4.68    1.76
   4   8 -12    1.39    1.60
   4  -8 -12    4.72    1.37
   4   8 -12    1.19    1.27
   4   8 -11   12.41    2.59
   4  -8 -11   11.23    2.01
   4   8 -11    8.77    2.01
   4  -8 -10   14.95    1.52
   4   8 -10   15.49    2.31
   4   8 -10   14.39    2.55
   4  -8 -10   15.86    2.23
   4   8  -9    8.22    2.01
   4  -8  -9    6.56    1.12
   4   8  -9    8.19    1.69
   4  -8  -8   78.66    3.53
   4   8  -8   79.86    5.06
   4   8  -8   83.82    4.46
   4   8  -7    9.39    1.94
   4  -8  -7    8.65    1.29
   4   8  -7    8.56    1.48
  -4  -8   6    3.20    1.03
   4   8  -6    3.00    1.36
   4  -8  -6    3.58    0.93
   4   8  -6    2.63    0.90
  -4  -8   5   25.32    2.46
  -4  -8   5   28.34    2.51
   4  -8  -5   23.55    1.97
   4   8  -5   21.32    2.36
   4   8  -5   23.21    1.97
  -4  -8   5   24.16    2.34
  -4  -8   4  293.76    7.88
  -4  -8   4  303.27    7.43
   4  -8  -4  276.86    6.67
   4   8  -4  282.45    7.74
  -4  -8   4  291.97    7.56
   4   8  -4  273.86    5.85
   4   8  -3  181.36    4.35
   4   8  -3  175.35    5.79
   4   8  -2  681.44   10.74
  -4  -8   2  693.56   10.16
  -4  -8   2  682.52   10.67
   4   8  -1  509.09    8.75
  -4  -8   1  515.54    8.14
  -4  -8   1  515.64    8.73
  -4   8   1  503.75   10.06
  -4   8   0   34.57    2.74
   4   8   0   30.95    2.09
  -4   8  -1   92.97    4.45
   4   8   1   86.97    3.16
  -4   8  -1   92.72    4.45
   4   8   1   89.65    3.06
   4   8   1   84.28    4.07
   4   8   2    9.07    1.55
   4   8   2    5.49    0.83
  -4   8  -2    7.54    1.60
   4   8   2    5.79    0.83
  -4   8  -2    6.65    1.38
   4   8   3   28.55    2.46
  -4   8  -3   25.09    2.47
  -4   8  -3   22.34    2.34
   4   8   3   23.68    1.36
   4   8   3   26.51    1.56
   4  -8   3   25.33    2.28
   4   8   4   78.79    4.08
   4  -8   4   91.00    4.31
  -4   8  -4   87.18    4.44
  -4   8  -4   82.86    4.38
  -4  -8  -4   80.81    4.35
   4   8   4   83.33    2.60
   4  -8   4   84.18    4.15
  -4   8  -5  106.04    2.69
   4   8   5  113.91    4.90
  -4   8  -5  104.68    4.93
  -4   8  -5  102.44    4.94
  -4  -8  -5  114.56    5.26
   4  -8   5  107.70    4.83
  -4   8  -5  110.21    3.79
   4  -8   5  118.03    5.05
  -4   8  -6   28.94    1.93
  -4   8  -6   30.05    2.74
   4   8   6   28.31    2.60
  -4   8  -6   27.34    1.10
  -4   8  -6   29.10    2.74
  -4  -8  -6   29.75    2.80
   4  -8   6   27.19    2.52
   4   8   7   45.40    3.33
  -4   8  -7   40.71    3.33
  -4  -8  -7   44.41    3.49
   4   8   8  120.80    5.40
  -4   8  -8  126.03    5.76
   4  -8   8  128.64    5.75
  -4  -8  -8  123.35    5.92
   4  -8   8  121.14    5.37
   4   8   9   21.95    2.46
  -4   8  -9   19.94    2.52
   4  -8   9   18.55    2.27
   4  -8   9   16.25    2.09
   4   8  10   34.07    3.05
  -4   8 -10   28.55    2.98
   4   8  11    4.08    1.30
  -4   8 -11    2.06    1.22
   4   8  12    3.25    1.34
  -4   8 -12    2.42    1.30
  -4  -8 -12    5.09    1.49
  -4   8 -13    5.50    1.67
  -4   8 -13    6.19    1.99
   4   8  13    6.02    1.54
  -4  -8 -13    5.16    1.59
  -4   8 -14    7.79    2.15
   4   8  14    9.63    1.90
  -4   8 -14    9.73    1.99
  -4  -8 -14   11.27    2.30
  -4   8 -15    1.81    1.19
  -4   8 -15    1.90    1.08
  -4  -8 -15    3.42    1.47
  -4   8 -16    0.05    0.89
  -4  -8 -16    2.26    1.20
  -4  -8 -16    0.56    0.78
  -4  -8 -17    7.37    2.42
   4  -9 -17    8.20    2.13
   4   9 -16   11.16    2.82
   4   9 -16   10.72    2.81
   4  -9 -16   12.59    2.59
   4   9 -15    3.67    1.90
   4   9 -15    0.43    1.32
   4  -9 -15    0.73    1.14
   4   9 -14    5.23    1.98
   4   9 -14    4.05    2.04
   4  -9 -14    6.71    1.87
   4   9 -13    9.98    2.30
   4  -9 -13    7.92    1.86
   4   9 -12    6.58    1.85
   4   9 -12   11.27    2.45
   4  -9 -12    5.89    1.53
   4   9 -11    4.24    1.40
   4   9 -11    2.71    1.49
   4  -9 -11    3.31    1.31
   4   9 -10    3.05    1.29
   4   9 -10    3.46    1.66
   4  -9 -10    2.06    0.73
   4   9  -9   94.57    5.12
   4   9  -9   94.34    5.77
  -4  -9   8  155.79    2.51
   4   9  -8  172.33    7.37
   4   9  -8  178.64    6.53
   4   9  -7   66.28    4.46
   4   9  -7   71.72    3.94
   4   9  -6  262.42    8.38
  -4  -9   6  276.29    8.04
   4   9  -6  268.57    7.04
  -4  -9   5    3.15    0.99
   4   9  -5    1.96    0.78
  -4  -9   5    3.85    1.24
   4   9  -5    2.36    1.23
  -4  -9   4    7.47    1.37
   4   9  -4    5.90    1.03
  -4  -9   4    6.65    1.45
   4   9  -4    4.11    1.26
  -4  -9   4    5.41    1.17
  -4  -9   3    8.21    1.52
   4   9  -3    7.57    1.55
  -4  -9   3    6.88    1.27
   4   9  -2   82.55    3.92
  -4  -9   2   90.18    3.74
   4   9  -1   95.12    3.96
  -4  -9   1  102.51    3.75
  -4   9   1  100.96    4.71
   4   9   0    5.48    1.34
  -4   9   0    7.48    1.50
   4   9   0    6.45    1.09
  -4  -9   0    5.23    0.91
  -4  -9   0    4.74    0.45
  -4   9   0    7.42    1.47
  -4   9  -1  106.07    4.88
   4   9   1  100.27    4.55
   4   9   1  110.81    3.74
  -4   9  -1  106.36    4.90
   4   9   1  101.73    3.45
  -4  -9  -1   94.55    1.80
  -4   9  -2  213.30    6.91
   4   9   2  221.12    6.72
  -4   9  -2  217.82    7.06
   4   9   2  216.87    4.78
   4   9   2  216.16    4.80
   4   9   3   41.31    3.03
  -4   9  -3   36.86    3.04
  -4   9  -3   37.80    3.08
  -4  -9  -3   40.39    3.13
   4   9   3   39.37    1.79
   4   9   3   42.66    2.11
   4   9   4  100.43    4.70
  -4   9  -4  101.09    4.96
  -4   9  -4  103.15    4.99
  -4  -9  -4   98.45    4.94
   4  -9   4   99.52    4.57
   4  -9   4  103.78    4.78
   4   9   5  162.25    6.06
  -4   9  -5  158.02    6.23
  -4   9  -5  166.14    6.37
  -4  -9  -5  160.00    6.41
  -4   9  -5  167.38    4.95
   4  -9   5  157.92    6.00
  -4   9  -6   50.33    3.65
   4   9   6   53.69    3.59
  -4   9  -6   47.88    1.32
  -4   9  -6   48.64    3.58
  -4   9  -6   52.92    2.76
  -4  -9  -6   51.85    3.79
   4   9   7  132.36    5.67
  -4   9  -7  138.09    6.07
  -4   9  -7  130.22    4.41
   4   9   8   13.50    2.02
   4  -9   8   15.53    2.17
   4  -9   8   15.93    2.09
  -4   9  -8   12.32    1.99
   4   9   9   61.34    4.10
  -4   9  -9   57.58    4.14
  -4   9 -10    4.79    1.45
   4   9  10    5.39    1.48
   4   9  11   15.44    2.23
  -4   9 -11   15.65    2.44
   4   9  12   11.99    2.04
  -4   9 -12    5.97    1.66
   4   9  13   18.98    2.54
  -4   9 -13   12.81    2.33
  -4  -9 -13   20.09    2.86
   4   9  14    2.94    1.28
  -4   9 -14    2.20    1.31
  -4  -9 -14    2.01    1.15
  -4   9 -15   10.40    2.26
  -4  -9 -15    9.89    2.14
  -4  -9 -16    9.72    2.42
  -4  -9 -17   48.37    5.02
   4 -10 -17   14.13    2.88
   4  10 -16    2.34    1.74
   4  10 -16    4.56    1.94
   4  10 -15   34.87    4.57
   4 -10 -15   38.99    3.99
   4  10 -15   34.78    4.31
   4  10 -14    3.41    1.77
   4  10 -14    4.32    2.08
   4 -10 -14    4.74    1.61
   4  10 -13   42.87    4.77
   4 -10 -13   50.64    4.24
   4  10 -13   47.82    4.60
   4  10 -12    3.90    1.51
   4  10 -12    3.39    1.67
   4 -10 -12    3.87    1.50
   4  10 -11    7.11    1.80
   4  10 -11    6.32    2.12
   4 -10 -11   12.47    2.11
   4  10 -10   72.70    5.40
   4  10 -10   73.81    4.79
   4  10  -9   13.64    2.14
   4  10  -9   13.87    2.49
   4  10  -8   96.29    5.69
   4  10  -8  104.25    5.13
   4  10  -7   20.03    2.72
   4  10  -7   18.71    2.16
   4  10  -6    8.18    1.44
   4  10  -6    9.36    1.92
  -4 -10   5   64.78    3.92
   4  10  -5   66.71    4.23
   4  10  -5   65.89    3.36
  -4 -10   4   24.75    2.45
   4  10  -4   18.75    2.28
  -4 -10   4   20.20    2.09
  -4 -10   4   20.37    2.19
   4  10  -4   19.43    1.74
  -4 -10   3  698.70   12.54
  -4 -10   3  711.44   11.23
   4 -10  -2   13.09    1.67
   4  10  -2   12.95    1.80
  -4 -10   2   16.03    1.70
   4 -10  -1    5.58    1.21
  -4 -10   1    4.43    0.96
   4  10  -1    3.88    1.15
   4  10   0   17.27    2.08
   4  10   0   19.62    1.85
  -4  10   0   18.27    2.25
  -4 -10   0   18.36    1.55
   4  10   0   19.58    1.74
  -4 -10   0   17.64    0.97
  -4  10   0   19.82    2.30
   4  10   1   14.49    1.96
  -4  10  -1   12.41    1.98
  -4 -10  -1   11.70    1.19
  -4  10  -1   13.00    2.01
   4  10   1   12.69    1.35
   4  10   1   12.44    1.43
  -4 -10  -1   11.02    0.77
  -4  10  -2   18.00    2.33
  -4  10  -2   17.96    2.28
   4  10   2   14.92    1.40
   4  10   2   20.08    1.63
   4  10   3   10.87    1.97
   4  10   3    7.91    1.10
  -4  10  -3    7.80    1.81
  -4 -10  -3   10.28    1.80
  -4  10  -3    7.57    1.68
  -4  10  -4  183.99    6.79
   4  10   4  195.19    6.64
  -4  10  -4  198.13    7.13
  -4 -10  -4  194.99    7.12
   4 -10   4  207.81    6.96
   4 -10   5    2.12    0.96
  -4  10  -5    2.44    0.98
   4  10   5    2.60    1.39
  -4  10  -5    1.89    1.18
  -4  10  -5    2.71    1.36
  -4 -10  -5    1.12    0.92
  -4  10  -6    4.26    0.99
  -4  10  -6    3.82    1.19
   4  10   6    4.09    1.33
  -4  10  -6    5.23    1.58
  -4  10  -6    3.66    0.41
  -4  10  -7   37.37    3.36
   4  10   7   41.09    3.36
  -4  10  -7   35.05    2.44
  -4  10  -8   23.22    2.74
   4  10   8   22.58    2.60
  -4  10  -9   81.49    5.08
   4  10   9   72.05    4.54
   4  10  10    5.28    1.38
  -4  10 -10    9.75    1.94
  -4  10 -11   43.32    3.85
   4  10  11   39.93    3.57
   4  10  12   16.96    2.45
  -4  10 -12   10.78    2.07
  -4  10 -13   37.67    3.81
   4  10  13   35.89    3.56
   4  10  14    1.05    0.92
  -4  10 -14   -0.75    0.97
  -4 -10 -14    2.79    1.48
  -4  10 -15    3.06    1.48
  -4 -10 -15    8.38    2.26
  -4 -10 -16    5.49    1.76
  -4 -10 -17   -1.33    1.05
   4 -11 -17    3.08    1.65
   4  11 -16    3.46    2.08
   4  11 -16   -1.01    2.00
   4 -11 -16    2.13    1.33
   4  11 -15    1.86    1.50
   4  11 -15    4.70    1.90
   4 -11 -15    0.55    1.23
   4  11 -14    0.78    1.27
   4 -11 -14   -0.46    1.14
   4  11 -14    0.09    1.37
   4  11 -13   14.90    2.79
   4  11 -13   16.51    2.97
   4 -11 -13   18.57    2.81
   4  11 -12    1.97    1.48
   4  11 -12    3.20    1.83
   4 -11 -12    2.10    1.22
   4  11 -11    3.45    1.45
   4  11 -11    1.08    1.47
   4  11 -10    1.34    1.29
   4 -11 -10    1.86    0.74
   4  11 -10    1.16    1.39
   4 -11  -9   18.23    1.93
   4  11  -9   14.41    2.63
   4  11  -9   18.64    2.49
   4 -11  -8   28.54    2.46
   4  11  -8   25.07    3.20
   4  11  -8   22.47    2.53
   4 -11  -7  137.25    5.36
   4  11  -7  137.85    6.68
   4  11  -7  145.69    5.78
   4  11  -6    4.55    1.17
   4 -11  -6    4.22    1.09
   4  11  -6    5.21    1.58
   4 -11  -5   39.88    2.91
   4  11  -5   43.84    3.55
   4  11  -5   44.99    2.87
  -4 -11   4  139.72    5.82
   4 -11  -4  138.74    5.38
   4  11  -4  129.23    5.71
  -4 -11   4  139.22    5.34
  -4 -11   4  136.64    5.73
  -4 -11   3  192.39    6.78
  -4 -11   3  193.48    6.04
   4 -11  -3  187.09    6.21
   4  11  -3  181.03    6.46
  -4 -11   3  187.33    6.43
  -4 -11   2    7.54    1.57
   4 -11  -2   11.90    1.73
   4  11  -2    8.42    1.63
  -4 -11   2    9.99    1.43
   4 -11  -1  259.02    7.31
   4  11  -1  240.49    6.69
  -4  11   1  250.36    7.94
  -4 -11   1  240.58    6.04
   4  11  -1  254.75    6.45
  -4 -11   1  234.10    4.23
   4  11   0   19.13    2.18
   4  11   0   17.47    1.81
  -4  11   0   17.92    2.24
  -4 -11   0   17.23    1.56
   4  11   0   18.47    1.72
  -4 -11   0   16.82    1.08
   4  11   1   25.83    2.50
  -4  11  -1   29.92    2.85
   4  11   1   27.70    2.08
  -4 -11  -1   27.89    1.84
   4  11   1   28.20    2.06
  -4  11  -1   31.87    2.97
   4  11   2  222.39    7.13
  -4  11  -2  233.41    7.75
   4  11   2  222.64    5.25
  -4 -11  -2  221.37    4.54
   4  11   2  222.91    5.54
  -4  11  -2  232.54    7.69
  -4  11  -3  839.28   14.73
   4  11   3  866.67   14.21
  -4  11  -3  873.57   15.06
   4  11   3  844.75   10.54
  -4  11  -4   18.43    2.43
   4  11   4   25.28    2.62
  -4  11  -4   20.60    2.56
   4 -11   4   22.15    2.45
  -4  11  -5   98.65    5.26
  -4 -11  -5   97.92    2.63
  -4  11  -5  101.37    5.33
   4  11   5   99.29    5.06
  -4  11  -6   14.99    0.75
  -4  11  -6   18.33    2.46
   4  11   6   17.16    2.24
  -4  11  -6   17.29    2.40
  -4  11  -6   15.66    0.84
  -4  11  -6   16.28    1.77
  -4  11  -7   39.00    3.49
   4  11   7   40.32    3.38
  -4  11  -7   37.58    2.62
   4  11   8   12.08    2.09
  -4  11  -8    9.96    1.91
  -4  11  -9   57.28    4.37
   4  11   9   53.51    4.09
   4  11  10    1.89    1.28
  -4  11 -10    2.24    1.29
   4  11  11    7.26    1.69
  -4  11 -11    7.83    1.92
   4  11  12    4.81    1.64
  -4  11 -12    2.95    1.35
   4  11  13   26.45    3.13
  -4  11 -13   22.32    2.95
  -4  11 -14    2.32    1.29
   4  11  14    5.28    1.44
  -4  11 -15   32.52    3.76
  -4 -11 -15   38.35    4.19
  -4 -11 -16    3.10    1.43
  -4 -11 -17    2.97    1.36
   4 -12 -17    6.17    1.72
   4  12 -16   15.15    3.34
   4  12 -16   18.70    3.72
   4 -12 -16   14.77    2.58
   4  12 -15    3.27    1.87
   4  12 -15    1.70    1.65
   4 -12 -15    4.25    1.67
   4  12 -14    9.04    2.46
   4  12 -14    8.50    2.38
   4 -12 -14   11.11    2.26
   4  12 -13    3.10    1.62
   4  12 -13    3.34    1.55
   4 -12 -13    4.81    1.64
   4  12 -12   23.04    3.53
   4 -12 -12   30.74    3.32
   4  12 -12   24.53    3.28
   4  12 -11    3.35    1.54
   4  12 -11    3.74    1.75
   4  12 -10   54.68    4.97
   4  12 -10   57.80    4.52
   4  12  -9    3.95    1.28
   4 -12  -9    4.71    1.23
  -4 -12   9    4.09    0.59
   4  12  -9    0.92    1.61
   4  12  -8    3.31    1.32
   4 -12  -8    3.20    1.11
   4  12  -8    0.90    1.43
   4  12  -7    1.89    1.04
   4 -12  -7    4.43    1.14
   4  12  -7    2.93    1.67
   4  12  -6    8.77    1.54
   4 -12  -6   11.37    1.68
   4  12  -6    7.41    1.89
   4 -12  -5    2.67    0.91
   4  12  -5    1.64    1.27
   4  12  -4    6.34    1.56
   4 -12  -4    6.75    1.33
   4 -12  -3   21.27    2.21
   4  12  -3   19.05    2.39
  -4 -12   3   21.80    2.16
   4  12  -2  628.32   11.70
  -4 -12   2  636.75   10.67
  -4  12   2  621.27   12.79
  -4 -12   2  602.50    7.91
   4  12  -1   41.42    3.23
   4 -12  -1   45.61    3.17
   4  12  -1   44.94    3.07
  -4  12   1   47.67    3.63
  -4 -12   1   44.62    2.73
   4  12  -1   41.78    2.81
  -4 -12   1   39.84    1.92
   4  12   0  365.17    9.18
   4  12   0  344.42    7.84
  -4  12   0  374.61    9.92
  -4 -12   0  364.66    7.14
   4  12   0  361.74    7.67
  -4 -12   0  347.98    5.31
   4  12   1   87.57    4.57
  -4  12  -1   81.56    4.73
   4  12   1   82.30    3.66
  -4 -12  -1   84.04    3.23
   4  12   1   83.13    3.62
   4  12   2  262.07    7.95
  -4  12  -2  267.58    8.58
  -4 -12  -2  250.56    5.05
   4  12   2  256.77    6.25
  -4  12  -2  273.22    8.59
   4  12   3   64.87    4.16
  -4  12  -3   56.98    4.13
  -4 -12  -3   58.69    2.20
   4  12   3   59.63    3.02
  -4  12  -3   56.61    4.13
  -4  12  -4   22.11    2.65
   4  12   4   22.49    2.54
  -4  12  -4   24.43    2.85
  -4  12  -5   15.92    2.41
  -4 -12  -5   14.06    1.08
   4  12   5   16.78    2.29
  -4  12  -5   17.42    2.48
  -4  12  -6    9.96    2.00
   4  12   6   14.11    2.12
  -4  12  -6    9.67    2.05
  -4  12  -6   12.56    0.80
  -4  12  -6   10.95    1.58
  -4  12  -7   51.48    4.08
   4  12   7   52.29    3.98
  -4  12  -7   53.41    3.26
  -4  12  -8   20.52    2.77
   4  12   8   24.01    2.83
  -4  12  -8   21.42    2.13
  -4  12  -9   59.86    4.56
   4  12   9   61.16    4.43
   4  12  10    5.75    1.61
  -4  12 -10    4.23    1.53
  -4  12 -11    0.15    1.00
   4  12  11   -0.75    1.10
  -4  12 -12   33.69    3.64
   4  12  12   23.44    2.98
  -4  12 -13   15.79    2.68
   4  12  13   17.51    2.74
  -4  12 -14    0.95    1.12
   4  12  14    5.59    1.66
  -4 -12 -15   17.59    2.93
  -4 -12 -16    4.16    1.65
   4  13 -16    4.85    2.30
[truncated: 812,585 more chars]
