# Supplementary material for: Crystal structures and Hirshfeld surface analyses of hypoxanthine salts involving 5-sulfosalicylate and perchlorate anions
Source: Acta Crystallogr E Crystallogr Commun. 2022 May 13;78(Pt 6):574–83. doi: 10.1107/S2056989022004753 (PMC9431789; doi:10.1107/S2056989022004753)
Supplement: Supplementary file 2 [file e-78-00574-Isup2.hkl]

data_I                                                                          
_shelx_title ' mob263 in P2(1)/c'                                               
_shelx_refln_list_code          4                                               
_shelx_F_calc_maximum      328.57                                               
_exptl_crystal_F_000      1600.00                                               
_reflns_d_resolution_high  0.7700                                               
                                                                                
loop_                                                                           
 _space_group_symop_operation_xyz                                               
 'x, y, z'                                                                      
 '-x, y+1/2, -z+1/2'                                                            
 '-x, -y, -z'                                                                   
 'x, -y-1/2, z-1/2'                                                             
                                                                                
_cell_length_a     8.7055                                                       
_cell_length_b    25.9927                                                       
_cell_length_c    13.6479                                                       
_cell_angle_alpha  90.000                                                       
_cell_angle_beta   91.864                                                       
_cell_angle_gamma  90.000                                                       
                                                                                
_shelx_F_squared_multiplier     1.000                                           
                                                                                
loop_                                                                           
 _refln_index_h                                                                 
 _refln_index_k                                                                 
 _refln_index_l                                                                 
 _refln_F_squared_calc                                                          
 _refln_F_squared_meas                                                          
 _refln_F_squared_sigma                                                         
 _refln_observed_status                                                         
   2   0   0          3.88          7.32         3.77 o                         
   3   0   0        202.31         65.60         9.37 o                         
   4   0   0       4006.94       4527.04        79.93 o                         
   5   0   0       8706.87       8565.92       123.74 o                         
   6   0   0         22.94         70.33        14.43 o                         
   7   0   0       1298.32       1252.35        57.43 o                         
   8   0   0        141.10         84.78         8.17 o                         
   9   0   0          3.47         22.83        13.46 o                         
  10   0   0          6.56          7.15         8.33 o                         
  11   0   0         51.58        113.54        22.51 o                         
   2   1   0         26.80         46.31         6.35 o                         
   3   1   0         30.15        107.27        11.31 o                         
   4   1   0        907.76       1019.26        26.93 o                         
   5   1   0        382.65        371.05        18.81 o                         
   6   1   0         71.85         87.50        10.53 o                         
   7   1   0        225.20        248.68        10.93 o                         
   8   1   0         67.94         46.16         3.87 o                         
   9   1   0        441.11        252.40        17.80 o                         
  10   1   0         72.75        105.28        13.37 o                         
  11   1   0        573.03        891.11        31.31 o                         
   2   2   0        431.04        610.14        13.85 o                         
   3   2   0         22.11         77.76        10.34 o                         
   4   2   0         24.47         24.56         7.86 o                         
   5   2   0       2408.82       2159.03        51.98 o                         
   6   2   0         96.10         83.41         6.84 o                         
   7   2   0        380.78        271.39        11.66 o                         
   8   2   0        173.74        187.73        11.13 o                         
   9   2   0         69.71         68.09        10.78 o                         
  10   2   0          7.33         10.67        10.71 o                         
  11   2   0         25.21         57.10         9.84 o                         
   1   3   0          6.72         41.17         3.65 o                         
   2   3   0         31.39         87.02         5.95 o                         
   3   3   0        135.31        103.09         5.74 o                         
   4   3   0          2.52         11.78         2.97 o                         
   5   3   0          9.12         41.95         6.17 o                         
   6   3   0          2.96          8.68         3.18 o                         
   7   3   0        833.47        776.31        22.46 o                         
   8   3   0         67.61         94.81         8.20 o                         
   9   3   0        293.43        323.15        19.83 o                         
  10   3   0         77.69         74.82        11.64 o                         
  11   3   0          0.60         12.63         9.74 o                         
   0   4   0      10174.21       9330.84        74.52 o                         
   1   4   0      14624.17      14131.66       160.78 o                         
   2   4   0       2961.20       2715.51        27.31 o                         
   3   4   0        395.31        440.20        11.87 o                         
   4   4   0        664.31        708.34        16.66 o                         
   5   4   0       2206.66       2550.73        34.79 o                         
   6   4   0         26.34         24.39         4.68 o                         
   7   4   0        981.39        845.17        21.46 o                         
   8   4   0       1614.61       1429.43        29.97 o                         
   9   4   0        388.46        460.83        23.55 o                         
  10   4   0         99.04         65.43        10.90 o                         
  11   4   0         82.34         68.48        11.82 o                         
   1   5   0         87.47        103.78         4.83 o                         
   2   5   0        823.60        705.05        12.79 o                         
   3   5   0         26.64         35.33         4.12 o                         
   4   5   0          8.66         20.81         3.94 o                         
   5   5   0        131.36        195.28        17.77 o                         
   6   5   0        155.98        178.29        10.58 o                         
   7   5   0        850.34        748.24        20.52 o                         
   8   5   0        106.45        131.43        10.20 o                         
   9   5   0        297.31        352.20        20.84 o                         
  10   5   0          9.06         14.45         7.66 o                         
  11   5   0        153.30         93.27        13.72 o                         
   0   6   0        285.52        177.08         9.22 o                         
   1   6   0       6632.27       6254.97        56.30 o                         
   2   6   0       1079.23        881.57        12.39 o                         
   3   6   0        976.06        979.71        17.20 o                         
   4   6   0          6.61         32.11         4.65 o                         
   5   6   0        824.75        858.52        19.28 o                         
   6   6   0        221.84        236.70        12.47 o                         
   7   6   0        214.97        172.40        11.73 o                         
   8   6   0        270.12        288.86        14.13 o                         
   9   6   0        127.86        122.87        13.36 o                         
  10   6   0        194.80        205.74        17.92 o                         
  11   6   0         18.78          5.08        11.09 o                         
   1   7   0       1488.10       1621.88        24.47 o                         
   2   7   0          1.80         36.29         3.43 o                         
   3   7   0        328.30        244.70         7.78 o                         
   4   7   0          0.53         23.54         6.07 o                         
   5   7   0       2368.60       2453.48        51.54 o                         
   6   7   0         67.98         82.42         8.38 o                         
   7   7   0        678.55        699.04        30.72 o                         
   8   7   0         51.15         82.05        10.81 o                         
   9   7   0        653.86        515.60        36.14 o                         
  10   7   0        258.53        349.62        22.49 o                         
  11   7   0        250.88        381.64        32.42 o                         
   1   8   0      46049.98      50176.28       186.36 o                         
   2   8   0       6469.55       6815.07        41.60 o                         
   3   8   0       5554.14       5933.77        32.83 o                         
   4   8   0        331.59        348.75        19.50 o                         
   5   8   0      12861.49      13465.69       213.01 o                         
   6   8   0        758.34        630.87        27.60 o                         
   7   8   0       2956.35       2840.30        62.27 o                         
   8   8   0         22.82         64.07        16.32 o                         
   9   8   0         51.43         72.43        11.45 o                         
  10   8   0          0.07         15.47         7.62 o                         
   1   9   0        103.16        107.68        10.03 o                         
   2   9   0       1155.31       1090.52        19.79 o                         
   3   9   0       3879.06       3967.75        50.51 o                         
   4   9   0         10.24         58.94         4.75 o                         
   5   9   0        812.03        885.90        31.19 o                         
   6   9   0        549.49        480.55        24.78 o                         
   7   9   0       1182.06       1158.50        40.66 o                         
   8   9   0          6.63         33.87        10.13 o                         
   9   9   0        757.89        597.87        27.86 o                         
  10   9   0        108.94        172.62        16.63 o                         
   0  10   0       1925.22       2176.51        40.35 o                         
   1  10   0       2017.39       2309.46        40.10 o                         
   2  10   0         40.33        169.09        10.39 o                         
   3  10   0       3603.49       3471.49        33.63 o                         
   4  10   0        279.43        198.28         6.53 o                         
   5  10   0        100.08        186.37        13.27 o                         
   6  10   0        982.09        981.53        35.85 o                         
   7  10   0          3.40         21.84         8.59 o                         
   8  10   0        234.89        211.23        19.82 o                         
   9  10   0        125.24        138.72        17.85 o                         
  10  10   0          0.34         18.32        12.95 o                         
   1  11   0          7.34         27.19         4.27 o                         
   2  11   0        879.37       1053.79        25.17 o                         
   3  11   0        740.81        782.28        16.81 o                         
   4  11   0        152.28        189.08         7.07 o                         
   5  11   0         14.98         59.61         9.27 o                         
   6  11   0         41.28         49.04         8.75 o                         
   7  11   0        271.72        266.17        18.12 o                         
   8  11   0          8.19         25.12        12.96 o                         
   9  11   0         38.05         57.53        11.88 o                         
  10  11   0         25.50          6.69         6.18 o                         
   0  12   0        175.23        118.70        11.27 o                         
   1  12   0        937.61        967.93        17.43 o                         
   2  12   0        728.33       1016.89        25.82 o                         
   3  12   0       3259.45       3350.03        40.45 o                         
   4  12   0       3664.73       3853.46        47.89 o                         
   5  12   0         40.32        113.69         9.93 o                         
   6  12   0        446.43        532.68        23.83 o                         
   7  12   0        778.49        720.09        29.17 o                         
   8  12   0        736.77        667.75        29.88 o                         
   9  12   0        270.14        313.26        22.05 o                         
  10  12   0         63.24         59.73        20.30 o                         
   1  13   0        116.34         95.96         6.31 o                         
   2  13   0        204.16        202.27        14.78 o                         
   3  13   0        314.98        305.61        13.27 o                         
   4  13   0        240.84        252.59         9.09 o                         
   5  13   0        444.73        471.70        19.47 o                         
   6  13   0        706.63        729.16        33.42 o                         
   7  13   0        987.34        913.49        33.54 o                         
   8  13   0        305.35        332.38        22.18 o                         
   9  13   0        414.92        404.20        25.30 o                         
  10  13   0          5.76          6.68        10.07 o                         
   0  14   0        242.60        221.46        22.73 o                         
   1  14   0       2019.84       1878.52        26.31 o                         
   2  14   0         72.69         33.55         5.40 o                         
   3  14   0       3720.70       3835.19        46.65 o                         
   4  14   0        666.07        708.69        16.82 o                         
   5  14   0       1077.58       1082.22        18.12 o                         
   6  14   0        845.31        852.55        37.14 o                         
   7  14   0        701.83        642.27        34.06 o                         
   8  14   0         18.75         19.18         9.89 o                         
   9  14   0          0.02         20.56         8.47 o                         
  10  14   0         89.65         88.10        27.57 o                         
   1  15   0        293.81        378.25        15.36 o                         
   2  15   0          2.26          8.10         4.57 o                         
   3  15   0        291.41        237.41        12.53 o                         
   4  15   0         19.52         23.85         4.28 o                         
   5  15   0        285.80        338.81        10.92 o                         
   6  15   0         42.73         79.87        13.09 o                         
   7  15   0         37.81         46.63        11.72 o                         
   8  15   0         73.30         88.63        15.45 o                         
   9  15   0          6.38         30.87        10.52 o                         
  10  15   0          3.38         75.06        25.74 o                         
   0  16   0     107956.18     113519.93       485.80 o                         
   1  16   0       7693.46       8323.04        95.52 o                         
   2  16   0        473.38        456.26        14.46 o                         
   3  16   0        148.86        237.93        13.04 o                         
   4  16   0         63.62         91.91         7.27 o                         
   5  16   0       1474.49       1430.05        24.61 o                         
   6  16   0         26.56         32.92        10.12 o                         
   7  16   0        973.28        900.98        41.70 o                         
   8  16   0          0.83         16.06        10.27 o                         
   9  16   0         20.46          6.27         8.72 o                         
   1  17   0        250.84        282.69        11.19 o                         
   2  17   0          4.17          8.50         4.19 o                         
   3  17   0        456.82        516.76        19.14 o                         
   4  17   0        299.50        267.35        11.78 o                         
   5  17   0         17.44         45.59         5.45 o                         
   6  17   0        137.55        128.92        26.60 o                         
   7  17   0        320.27        327.21        26.45 o                         
   8  17   0         16.32          9.46         8.97 o                         
   9  17   0        210.58        164.03        35.00 o                         
   0  18   0        894.33        965.75        36.94 o                         
   1  18   0        680.17        606.11        20.98 o                         
   2  18   0       1189.39       1199.22        26.57 o                         
   3  18   0         76.35        135.20         9.89 o                         
   4  18   0        190.36        167.56         9.84 o                         
   5  18   0         92.70         64.66         6.32 o                         
   6  18   0        712.83        654.53        56.88 o                         
   7  18   0          2.88         -4.95        17.88 o                         
   8  18   0        107.92         58.19        22.08 o                         
   9  18   0         56.79         43.94        20.79 o                         
   1  19   0          3.95         31.76         9.31 o                         
   2  19   0        362.40        379.22        17.71 o                         
   3  19   0        181.05        186.53        11.57 o                         
   4  19   0        135.19        141.13         9.47 o                         
   5  19   0          8.21         11.90         5.07 o                         
   6  19   0         46.41         30.05        20.14 o                         
   7  19   0         11.07         23.91        16.48 o                         
   8  19   0        118.89         83.47        23.48 o                         
   9  19   0          3.03         -9.58        15.29 o                         
   0  20   0       1319.93       1346.90        64.23 o                         
   1  20   0       2555.99       2641.75        64.07 o                         
   2  20   0        152.01        133.42        13.76 o                         
   3  20   0        187.62        164.68        12.83 o                         
   4  20   0        262.82        247.50        13.03 o                         
   5  20   0        353.31        327.60        15.88 o                         
   6  20   0         73.50         57.30        22.08 o                         
   7  20   0         58.72         48.57        19.82 o                         
   8  20   0         64.31         58.91        22.62 o                         
   9  20   0         56.97         90.47        27.14 o                         
   1  21   0        156.99        164.15        19.10 o                         
   2  21   0        164.56        140.96        13.96 o                         
   3  21   0         33.43         19.67         6.47 o                         
   4  21   0          0.17         -4.80         4.80 o                         
   5  21   0          6.66         11.61         7.41 o                         
   6  21   0         62.44         59.51        10.38 o                         
   7  21   0        150.45        148.41        34.46 o                         
   8  21   0         40.31         24.02        19.17 o                         
   0  22   0       4271.46       4306.43       120.51 o                         
   1  22   0       3928.11       3834.79        80.78 o                         
   2  22   0        930.59        768.10        44.71 o                         
   3  22   0         27.42         37.81         7.77 o                         
   4  22   0         17.55         13.88         5.04 o                         
   5  22   0         22.66         22.69         7.57 o                         
   6  22   0         91.46         92.74        12.72 o                         
   7  22   0        102.49         91.54        26.49 o                         
   8  22   0          4.14         37.48        22.72 o                         
   1  23   0         28.69        117.05        18.06 o                         
   2  23   0         42.00         33.01        12.06 o                         
   3  23   0          7.33         25.88         8.43 o                         
   4  23   0         12.38          6.47         6.64 o                         
   5  23   0         32.33         13.67         7.40 o                         
   6  23   0         13.49         21.15         7.40 o                         
   7  23   0         38.18         21.00        19.17 o                         
   8  23   0         30.00          8.08        15.72 o                         
   0  24   0      14068.14      14026.76       227.39 o                         
   1  24   0       1865.31       1766.52        57.91 o                         
   2  24   0        642.60        617.83        35.52 o                         
   3  24   0         48.36         96.74        11.61 o                         
   4  24   0          2.38          0.31         6.28 o                         
   5  24   0        197.97        187.18        15.03 o                         
   6  24   0         11.54         24.82         7.30 o                         
   7  24   0        398.79        489.75        58.70 o                         
   1  25   0         21.71         36.28        12.91 o                         
   2  25   0          1.77         18.61        10.77 o                         
   3  25   0         62.73         56.50         9.55 o                         
   4  25   0         38.31         29.85         7.84 o                         
   5  25   0         32.57         34.40         8.11 o                         
   6  25   0         98.92        105.24        12.39 o                         
   7  25   0        174.36        223.48        42.00 o                         
   0  26   0        636.97        922.09        62.15 o                         
   1  26   0        336.63        309.23        26.31 o                         
   2  26   0        249.26        256.96        24.02 o                         
   3  26   0         83.61         38.17        12.02 o                         
   4  26   0         25.09          4.72         6.80 o                         
   5  26   0          2.43         -4.94         6.66 o                         
   6  26   0        314.22        292.88        19.87 o                         
   7  26   0          0.35         -9.45        20.73 o                         
   1  27   0          4.73         18.47        10.75 o                         
   2  27   0         67.54         62.43        14.16 o                         
   3  27   0          0.04         -3.93         8.85 o                         
   4  27   0         35.83         27.73         7.60 o                         
   5  27   0          1.16         -0.77         9.39 o                         
   6  27   0         14.12         18.65        10.18 o                         
   0  28   0         23.05        116.20        25.85 o                         
   1  28   0        278.53        287.04        26.61 o                         
   2  28   0          6.80         10.22        10.02 o                         
   3  28   0         39.94         45.16         9.46 o                         
   4  28   0         67.34         48.71         9.44 o                         
   5  28   0         87.12         73.86        10.95 o                         
   6  28   0         68.04         53.57        17.38 o                         
   1  29   0         13.62         11.88        14.70 o                         
   2  29   0          0.82          3.01        10.01 o                         
   3  29   0         70.12         56.90        12.17 o                         
   4  29   0         16.31         16.31         9.86 o                         
   5  29   0          0.40         -7.30         7.30 o                         
   0  30   0        591.38        594.16        55.04 o                         
   1  30   0        216.64        242.65        25.85 o                         
   2  30   0         30.80         12.53        13.55 o                         
   3  30   0        120.82        116.81        16.21 o                         
   4  30   0         57.29         74.51        12.66 o                         
   5  30   0        141.80        172.17        16.34 o                         
   1  31   0          0.08          4.92        10.84 o                         
   2  31   0         12.73         10.91         8.92 o                         
   3  31   0          6.99         -0.05         7.52 o                         
   4  31   0          0.11         15.25        11.71 o                         
   0  32   0       2579.13       2272.97       110.37 o                         
   1  32   0        378.79        293.96        29.37 o                         
   2  32   0        321.23        301.70        27.36 o                         
   3  32   0          8.26         21.43        10.36 o                         
   1  33   0          0.01          5.00        10.37 o                         
   2  33   0          0.05         12.73        12.67 o                         
 -11   1   1        176.32        145.97        13.63 o                         
 -10   1   1        386.27        441.47        21.22 o                         
  -9   1   1        289.06        306.09        19.52 o                         
  -8   1   1         31.41         63.56         9.57 o                         
  -7   1   1        114.65        157.14        14.82 o                         
  -6   1   1        112.48        451.12        22.14 o                         
  -5   1   1        744.61        886.44        27.46 o                         
  -4   1   1       1906.89       1872.82        35.08 o                         
  -2   1   1        170.81        325.96        14.76 o                         
  -1   1   1       6321.08       5494.16        42.75 o                         
   1   1   1       2972.08       2544.98        32.21 o                         
   2   1   1       7588.01       6416.30        72.14 o                         
   3   1   1       2755.29       3374.85       196.30 o                         
   4   1   1       3022.48       3272.60        46.58 o                         
   5   1   1        459.70        537.58        27.74 o                         
   6   1   1        691.84        781.88        33.80 o                         
   7   1   1         82.66         84.64         8.38 o                         
   8   1   1       1893.43       1792.45        29.93 o                         
   9   1   1        490.23        507.74        24.44 o                         
  10   1   1       1243.94       1263.90        40.97 o                         
  11   1   1         79.16         76.41        10.16 o                         
 -11   2   1        178.52        166.07        14.47 o                         
 -10   2   1        977.00        976.47        36.08 o                         
  -9   2   1        867.39        900.23        32.31 o                         
  -8   2   1        761.65        675.15        14.50 o                         
  -7   2   1        469.47        493.87        20.44 o                         
  -6   2   1        140.54        264.99        52.29 o                         
  -5   2   1        798.69        844.08        92.45 o                         
  -4   2   1       3306.77       3988.16        74.49 o                         
  -3   2   1      13519.59      12504.58       255.81 o                         
  -2   2   1      28148.24      28384.80       197.04 o                         
  -1   2   1       6396.01       6313.88        54.92 o                         
   1   2   1       4582.79       4750.72        50.67 o                         
   2   2   1      21077.69      21527.41       103.08 o                         
   3   2   1       5093.58       5246.85        71.96 o                         
   4   2   1          3.09         26.06         2.32 o                         
   5   2   1          3.62        189.84         6.48 o                         
   6   2   1          0.60        270.31        11.05 o                         
   7   2   1        126.15        160.12         8.48 o                         
   8   2   1        149.71        183.64         8.85 o                         
   9   2   1         58.70         70.49        10.46 o                         
  10   2   1        453.20        525.12        27.16 o                         
  11   2   1         57.91         44.93         8.33 o                         
 -11   3   1         80.18         61.87         9.34 o                         
 -10   3   1       1011.07       1099.47        38.35 o                         
  -9   3   1         45.88        102.26        12.03 o                         
  -8   3   1        382.88        408.98        20.47 o                         
  -7   3   1        109.58        164.03        12.60 o                         
  -6   3   1        116.83        403.93        17.08 o                         
  -5   3   1         10.13        142.58        11.80 o                         
  -4   3   1       9087.70       9077.58        64.71 o                         
  -3   3   1        728.27       1627.15        29.30 o                         
  -2   3   1        305.14        285.56         7.42 o                         
  -1   3   1       2597.68       3177.23        42.21 o                         
   1   3   1        209.62        456.81        17.45 o                         
   2   3   1        301.06        244.61         9.61 o                         
   3   3   1       4237.99       4271.77        67.35 o                         
   4   3   1       1268.17       1589.27        27.60 o                         
   5   3   1       4084.68       4063.83        67.09 o                         
   6   3   1          0.14         81.27        10.20 o                         
   7   3   1          2.84         30.81         4.61 o                         
   8   3   1         18.94         34.38         4.43 o                         
   9   3   1        402.16        430.06        22.49 o                         
  10   3   1       1234.31       1297.65        41.34 o                         
  11   3   1         81.66         70.08        16.26 o                         
 -11   4   1          1.14         -1.99         8.54 o                         
 -10   4   1         46.64         43.79        10.19 o                         
  -9   4   1          8.23         16.84         7.55 o                         
  -8   4   1         54.10         72.04        10.18 o                         
  -7   4   1        590.74        568.78        27.12 o                         
  -6   4   1        612.85        618.19        20.05 o                         
  -5   4   1        164.45        142.41         8.43 o                         
  -4   4   1        998.62        854.16        20.84 o                         
  -3   4   1       1211.30       1307.77        20.58 o                         
  -2   4   1        601.37        680.12        17.28 o                         
  -1   4   1        227.45        282.85         6.83 o                         
   0   4   1         86.94         82.72         6.89 o                         
   1   4   1         38.99        110.42         4.43 o                         
   2   4   1        543.43        800.44        13.43 o                         
   3   4   1       1983.40       2501.64        28.96 o                         
   4   4   1       1214.78       1054.33        18.94 o                         
   5   4   1         58.78        119.90        11.09 o                         
   6   4   1        243.95        360.30        13.88 o                         
   7   4   1        198.73        194.37        10.15 o                         
   8   4   1         13.76         69.98         5.96 o                         
   9   4   1         11.00         55.84         9.92 o                         
  10   4   1          8.67         23.03         9.00 o                         
  11   4   1         15.81         39.48        12.99 o                         
 -11   5   1        131.91        151.52        16.36 o                         
 -10   5   1       1227.13       1160.79        39.71 o                         
  -9   5   1         53.19         27.52         8.49 o                         
  -8   5   1        335.39        287.66        17.84 o                         
  -7   5   1        488.98        481.47        25.41 o                         
  -6   5   1        387.21        568.97        19.40 o                         
  -5   5   1        155.57        230.08        13.05 o                         
  -4   5   1       7713.05       7955.04        91.64 o                         
  -3   5   1       3297.26       4008.71        36.97 o                         
  -2   5   1       1821.91       2044.03        29.33 o                         
  -1   5   1       4420.42       3698.64        38.11 o                         
   0   5   1        251.74        284.09         9.24 o                         
   1   5   1        589.72        416.10         9.32 o                         
   2   5   1        859.06       1323.92        30.49 o                         
   3   5   1       1898.76       2097.80        38.83 o                         
   4   5   1       4441.19       4776.95        74.69 o                         
   5   5   1       1341.39       1484.00        43.42 o                         
   6   5   1        610.26        607.51        20.60 o                         
   7   5   1        554.31        522.91        25.19 o                         
   8   5   1         48.87         49.19         9.00 o                         
   9   5   1        536.92        554.28        25.78 o                         
  10   5   1       1616.53       1559.56        53.92 o                         
  11   5   1         85.14         65.75        14.62 o                         
 -11   6   1        125.41         95.59        13.59 o                         
 -10   6   1        818.23        751.22        32.50 o                         
  -9   6   1        654.01        642.41        28.10 o                         
  -8   6   1        431.37        409.63        21.14 o                         
  -7   6   1         12.02         15.75         7.42 o                         
  -6   6   1        371.49        390.16        25.57 o                         
  -5   6   1        465.28        503.99        19.76 o                         
  -4   6   1       2290.36       2694.20        36.91 o                         
  -3   6   1       8315.49       7984.75       117.29 o                         
  -2   6   1      10962.49       9895.02       138.25 o                         
  -1   6   1       5467.06       5289.70        48.57 o                         
   0   6   1        131.47        184.87         6.33 o                         
   1   6   1        864.62        752.08        21.56 o                         
   2   6   1       4240.12       4044.34        56.88 o                         
   3   6   1       3008.55       3015.24        59.96 o                         
   4   6   1       1392.70       1441.17        39.67 o                         
   5   6   1        288.21        402.43        17.54 o                         
   6   6   1         60.20        180.92        14.25 o                         
   7   6   1          4.58         15.35         8.72 o                         
   8   6   1         89.74        102.02        15.10 o                         
   9   6   1        229.54        190.65        15.66 o                         
  10   6   1        451.02        459.31        25.68 o                         
  11   6   1         61.11         76.59        15.20 o                         
 -11   7   1        109.80         92.50        13.44 o                         
 -10   7   1        321.38        337.42        22.51 o                         
  -9   7   1        302.42        221.04        17.06 o                         
  -8   7   1          0.06         27.95         7.73 o                         
  -7   7   1        497.59        481.92        26.44 o                         
  -6   7   1        389.68        430.67        17.98 o                         
  -5   7   1         24.51        140.46         8.68 o                         
  -4   7   1        221.31        186.49        10.72 o                         
  -3   7   1        532.04        944.58        14.23 o                         
  -2   7   1       1011.38       1187.51        15.82 o                         
  -1   7   1      32846.55      34520.96       114.48 o                         
   0   7   1        247.86        240.18         8.02 o                         
   1   7   1      22737.01      24314.81        95.49 o                         
   2   7   1       5993.05       6058.09        37.09 o                         
   3   7   1       4552.23       4544.37        64.69 o                         
   4   7   1        122.91        117.24         7.74 o                         
   5   7   1         60.83        102.37         9.26 o                         
   6   7   1       1484.91       1433.54        39.02 o                         
   7   7   1         65.32         62.75        10.36 o                         
   8   7   1       1113.90       1097.27        40.20 o                         
   9   7   1         97.30        118.45        12.89 o                         
  10   7   1        612.27        711.00        31.43 o                         
  11   7   1         63.14        116.44        20.86 o                         
 -10   8   1          8.65         10.77         8.28 o                         
  -9   8   1         15.11         24.74         8.05 o                         
  -8   8   1         11.82         78.65         9.96 o                         
  -7   8   1          4.10         34.28        10.06 o                         
  -6   8   1         55.50         80.39        11.82 o                         
  -5   8   1       1006.53        925.40        27.16 o                         
  -4   8   1       6058.82       5531.20        47.79 o                         
  -3   8   1        415.87        465.26        10.55 o                         
  -2   8   1          8.61         73.65         4.27 o                         
  -1   8   1       3535.55       3367.98        37.44 o                         
   0   8   1        719.26        713.57        20.05 o                         
   1   8   1       7092.35       6644.51        63.37 o                         
   2   8   1        151.54        147.67         8.40 o                         
   3   8   1        150.35        455.90        10.23 o                         
   4   8   1        907.73        959.22        17.76 o                         
   5   8   1        550.80        629.21        18.81 o                         
   6   8   1         36.93         69.61         9.93 o                         
   7   8   1         15.79         21.12         8.11 o                         
   8   8   1         82.29         89.72        13.99 o                         
   9   8   1          8.55          8.61        10.88 o                         
  10   8   1         52.37         77.85        11.08 o                         
 -10   9   1        146.01        214.56        18.44 o                         
  -9   9   1         99.62        144.27        14.58 o                         
  -8   9   1          0.11         20.33         9.24 o                         
  -7   9   1         81.50        105.72        14.23 o                         
  -6   9   1         51.14        105.78        14.54 o                         
  -5   9   1        834.44        918.58        26.49 o                         
  -4   9   1       1102.93       1073.49        25.40 o                         
  -3   9   1          0.00        234.54         7.73 o                         
  -2   9   1         83.37        179.44         6.83 o                         
  -1   9   1         29.73        124.78         7.09 o                         
   0   9   1        416.74        395.72        12.22 o                         
   1   9   1       1635.37       1765.95        27.80 o                         
   2   9   1       1937.73       1570.56        46.56 o                         
   3   9   1       1689.32       1836.01        21.15 o                         
   4   9   1       1070.31       1077.26        24.76 o                         
   5   9   1        117.65        138.11        11.23 o                         
   6   9   1        360.65        368.48        18.27 o                         
   7   9   1         34.85         45.02         8.55 o                         
   8   9   1        749.44        675.09        28.11 o                         
   9   9   1        138.40        113.94        11.33 o                         
  10   9   1        565.74        508.87        29.91 o                         
 -10  10   1        303.05        299.90        21.90 o                         
  -9  10   1        244.24        288.38        20.13 o                         
  -8  10   1        245.66        223.57        20.80 o                         
  -7  10   1         17.72         31.42        10.03 o                         
  -6  10   1        524.24        538.91        49.28 o                         
  -5  10   1       1902.25       1782.09        46.27 o                         
  -4  10   1         15.28         50.29         6.78 o                         
  -3  10   1      10458.95      10051.83        88.14 o                         
  -2  10   1      14638.72      14720.52        72.66 o                         
  -1  10   1       3087.05       3199.74        35.12 o                         
   0  10   1         24.42         17.63         3.30 o                         
   1  10   1       5799.39       6140.98        76.91 o                         
   2  10   1      20051.38      19980.91       122.24 o                         
   3  10   1       4993.39       4729.34        51.37 o                         
   4  10   1        118.57        129.39         5.26 o                         
   5  10   1         35.31        102.64        10.25 o                         
   6  10   1        150.93        154.01        12.83 o                         
   7  10   1         17.59         24.46         7.51 o                         
   8  10   1         66.05         79.50        11.55 o                         
   9  10   1          0.07          5.71         7.17 o                         
  10  10   1        206.09        232.32        21.37 o                         
 -10  11   1        428.96        454.50        24.99 o                         
  -9  11   1         12.63         49.85        12.51 o                         
  -8  11   1        536.41        496.36        30.73 o                         
  -7  11   1         36.10         30.01        10.30 o                         
  -6  11   1          0.03         18.00         8.92 o                         
  -5  11   1         88.84        151.97        19.82 o                         
  -4  11   1       2690.26       2629.76        39.36 o                         
  -3  11   1          0.22         71.40         5.17 o                         
  -2  11   1        805.02        865.69        17.89 o                         
  -1  11   1       1038.71       1223.93        20.77 o                         
   0  11   1        379.94        291.65         9.76 o                         
   1  11   1         23.62         77.54         7.26 o                         
   2  11   1        136.88        156.11        12.28 o                         
   3  11   1       2427.50       2489.88        32.72 o                         
   4  11   1        225.81        305.07        10.01 o                         
   5  11   1       2696.64       2672.20        41.18 o                         
   6  11   1        467.82        423.31        20.48 o                         
   7  11   1        355.73        345.28        19.76 o                         
   8  11   1         65.61         79.51        11.51 o                         
   9  11   1        210.18        224.63        18.47 o                         
  10  11   1        475.59        455.57        29.59 o                         
 -10  12   1          0.40          4.16         8.38 o                         
  -9  12   1        165.95        159.53        16.74 o                         
  -8  12   1        104.17         79.95        11.86 o                         
  -7  12   1        175.13        242.11        17.98 o                         
  -6  12   1        148.37        161.02        16.92 o                         
  -5  12   1         69.45        102.07         9.79 o                         
  -4  12   1        478.20        463.43        11.30 o                         
  -3  12   1        816.94        847.63        16.16 o                         
  -2  12   1        431.42        451.89        17.55 o                         
  -1  12   1        245.32        255.91        10.28 o                         
   0  12   1        171.64        183.14         8.42 o                         
   1  12   1         11.36         25.40         4.43 o                         
   2  12   1        358.61        382.73        15.96 o                         
   3  12   1       1800.52       1719.24        28.44 o                         
   4  12   1        952.09        901.46        18.50 o                         
   5  12   1         79.15         77.35         4.80 o                         
   6  12   1         66.83        102.90        11.40 o                         
   7  12   1         52.87         78.03        12.30 o                         
   8  12   1        455.58        469.19        24.67 o                         
   9  12   1        180.95        210.59        18.41 o                         
  10  12   1          0.90          7.97         9.12 o                         
 -10  13   1        143.29        132.95        15.83 o                         
  -9  13   1        134.09        175.54        17.33 o                         
  -8  13   1          8.98         -3.79        11.25 o                         
  -7  13   1        208.17        236.00        21.75 o                         
  -6  13   1        117.06        124.65        15.52 o                         
  -5  13   1         23.56         39.99         7.31 o                         
  -4  13   1       1430.09       1661.24        23.22 o                         
  -3  13   1       2049.06       2025.95        27.06 o                         
  -2  13   1        117.29        193.57         9.63 o                         
  -1  13   1       2623.76       2584.87        27.57 o                         
   0  13   1         25.09         46.81         6.19 o                         
   1  13   1        303.63        310.59        14.10 o                         
   2  13   1        321.54        451.61        15.42 o                         
   3  13   1        527.17        466.39        18.38 o                         
   4  13   1       1556.79       1594.06        28.72 o                         
   5  13   1       1131.94       1072.63        16.05 o                         
   6  13   1          1.55          2.44         6.59 o                         
   7  13   1         17.37         40.28         8.72 o                         
   8  13   1        207.12        232.53        18.39 o                         
   9  13   1         18.38         25.18         9.27 o                         
  10  13   1        125.34        170.15        24.94 o                         
 -10  14   1        178.06        148.52        33.82 o                         
  -9  14   1         50.36         43.83        20.52 o                         
  -8  14   1         16.96         56.64        12.54 o                         
  -7  14   1        404.87        373.79        26.95 o                         
  -6  14   1        863.56        809.86        37.08 o                         
  -5  14   1       1134.67       1119.99        31.13 o                         
  -4  14   1         75.11         82.46         6.12 o                         
  -3  14   1       4040.59       3942.57        37.89 o                         
  -2  14   1       1671.06       1736.69        28.12 o                         
  -1  14   1       5171.75       5202.39        48.04 o                         
   0  14   1        110.79        130.96         9.10 o                         
   1  14   1       1948.76       2110.85        34.13 o                         
   2  14   1       1337.91       1451.64        24.88 o                         
   3  14   1       1322.69       1299.97        31.32 o                         
   4  14   1       2899.91       2942.81        40.37 o                         
   5  14   1        773.57        690.02        14.03 o                         
   6  14   1        320.25        251.33        20.35 o                         
   7  14   1        246.08        210.68        16.94 o                         
   8  14   1          0.17         10.51         7.98 o                         
   9  14   1        106.42        102.68        19.84 o                         
  10  14   1        113.41         79.01        17.66 o                         
 -10  15   1        316.50        352.31        48.58 o                         
  -9  15   1        390.58        339.98        29.16 o                         
  -8  15   1          1.14          3.39         8.08 o                         
  -7  15   1        356.63        340.84        26.39 o                         
  -6  15   1        151.40        147.33        17.26 o                         
  -5  15   1          3.93         27.97         5.36 o                         
  -4  15   1          7.64         97.38         6.65 o                         
  -3  15   1        545.69        525.71        15.77 o                         
  -2  15   1        484.19        467.88        14.25 o                         
  -1  15   1      17783.34      18320.07       105.77 o                         
   0  15   1        103.25         93.46        10.07 o                         
   1  15   1      11558.41      11962.25       145.45 o                         
   2  15   1        440.01        468.20        14.86 o                         
   3  15   1       1542.67       1507.84        35.05 o                         
   4  15   1       1303.96       1239.36        29.38 o                         
   5  15   1        115.83        134.25         7.29 o                         
   6  15   1        358.46        368.97        24.36 o                         
   7  15   1          1.25         18.42         8.51 o                         
   8  15   1        901.67        880.36        40.89 o                         
   9  15   1         55.68         67.74        23.80 o                         
  10  15   1        398.70        368.47        51.16 o                         
  -9  16   1         47.10         24.08         9.95 o                         
  -8  16   1        104.47        153.93        19.92 o                         
  -7  16   1        378.63        375.00        28.12 o                         
  -6  16   1         27.87         12.89         8.90 o                         
  -5  16   1        126.67        122.73         7.70 o                         
  -4  16   1       2145.37       2079.99        31.41 o                         
  -3  16   1         38.97         45.83         5.77 o                         
  -2  16   1          9.09         22.47         5.01 o                         
  -1  16   1       1451.31       1600.31        24.32 o                         
   0  16   1        434.87        446.14        25.15 o                         
   1  16   1       3131.28       3614.20       100.71 o                         
   2  16   1         19.39         65.38         7.42 o                         
   3  16   1        102.49        109.77         9.40 o                         
   4  16   1        293.96        390.28        16.37 o                         
   5  16   1         75.27         92.95         6.70 o                         
   6  16   1         36.98         23.26        15.08 o                         
   7  16   1          5.08         25.77         9.41 o                         
   8  16   1        293.00        251.85        22.67 o                         
   9  16   1        109.25         90.58        25.20 o                         
  -9  17   1          0.44         10.70         9.49 o                         
  -8  17   1         83.27        105.29        17.58 o                         
  -7  17   1        153.69        177.99        20.30 o                         
  -6  17   1        120.61         85.08        14.22 o                         
  -5  17   1        175.76        171.97        10.68 o                         
  -4  17   1        131.98        203.18        10.76 o                         
  -3  17   1          1.25         10.95         4.75 o                         
  -2  17   1         24.83         79.76         7.74 o                         
  -1  17   1         14.47         52.14         5.67 o                         
   0  17   1        393.32        380.36        16.37 o                         
   1  17   1        428.84        473.50        32.15 o                         
   2  17   1        581.77        569.27        20.13 o                         
   3  17   1       1009.42       1039.07        26.88 o                         
   4  17   1          8.79         45.99         6.75 o                         
   5  17   1          4.63         11.08         3.50 o                         
   6  17   1        197.59        174.79        20.79 o                         
   7  17   1         35.70         34.25        17.12 o                         
   8  17   1         47.45         49.96        13.35 o                         
   9  17   1         33.29         33.60        18.63 o                         
  -9  18   1         57.02         82.61        30.26 o                         
  -8  18   1        111.71        113.20        17.03 o                         
  -7  18   1         46.80         47.07        12.85 o                         
  -6  18   1        328.64        262.81        23.49 o                         
  -5  18   1        626.35        566.87        19.55 o                         
  -4  18   1         66.13        105.89         9.52 o                         
  -3  18   1       3169.09       3133.17        41.67 o                         
  -2  18   1       2516.46       2719.21        52.55 o                         
  -1  18   1        582.83        706.08        17.31 o                         
   0  18   1        119.68        101.49        10.91 o                         
   1  18   1        640.49        736.54        25.87 o                         
   2  18   1       3854.52       3942.93        46.91 o                         
   3  18   1       1295.37       1226.88        26.60 o                         
   4  18   1        183.96        236.70        13.79 o                         
   5  18   1         21.29         16.40         3.90 o                         
   6  18   1        240.75        194.84        21.92 o                         
   7  18   1          8.83         28.86        18.09 o                         
   8  18   1         27.74         20.79        14.22 o                         
   9  18   1          0.35        -20.35        20.35 o                         
  -9  19   1         12.59         13.68        18.85 o                         
  -8  19   1        535.00        507.46        35.36 o                         
  -7  19   1         64.47         68.28        24.02 o                         
  -6  19   1         12.35         -4.63        13.79 o                         
  -5  19   1         65.93         64.59         7.66 o                         
  -4  19   1        701.99        667.27        22.36 o                         
  -3  19   1          1.76         11.86         5.89 o                         
  -2  19   1        385.18        384.88        26.81 o                         
  -1  19   1         32.47         81.16        11.00 o                         
   0  19   1        141.83        110.29        11.51 o                         
   1  19   1        122.31        123.57        12.12 o                         
   2  19   1         73.02         78.07         8.04 o                         
   3  19   1        623.33        628.46        19.72 o                         
   4  19   1        383.03        397.40        16.13 o                         
   5  19   1        317.26        303.37        12.92 o                         
   6  19   1        154.11        129.04        13.67 o                         
   7  19   1        125.51        101.13        27.03 o                         
   8  19   1        287.54        330.66        46.64 o                         
   9  19   1        204.05        219.93        42.33 o                         
  -9  20   1        210.68        206.47        39.20 o                         
  -8  20   1        201.22        175.88        35.54 o                         
  -7  20   1          0.39         21.97        15.94 o                         
  -6  20   1         18.80        -17.23        17.23 o                         
  -5  20   1         37.08         30.60         5.94 o                         
  -4  20   1        162.22        139.42        11.12 o                         
  -3  20   1        464.00        443.91        17.45 o                         
  -2  20   1        401.21        410.16        22.20 o                         
  -1  20   1         79.20        130.81        17.00 o                         
   0  20   1         25.20         29.97        10.33 o                         
   1  20   1          2.76          6.93         8.97 o                         
   2  20   1        173.98        194.94        13.32 o                         
   3  20   1        629.48        623.92        22.85 o                         
   4  20   1        474.84        453.14        17.61 o                         
   5  20   1         12.20         18.22         4.09 o                         
   6  20   1         32.45         14.42         7.71 o                         
   7  20   1          0.26         29.19        18.31 o                         
   8  20   1        407.98        364.70        50.19 o                         
   9  20   1         72.37         91.97        28.76 o                         
  -8  21   1          0.44        -15.08        15.08 o                         
  -7  21   1        117.94        127.95        30.16 o                         
  -6  21   1         58.18         51.26        20.89 o                         
  -5  21   1         26.22         28.57        12.74 o                         
  -4  21   1        164.48        203.68        12.32 o                         
  -3  21   1        209.51        190.92        12.06 o                         
  -2  21   1        336.48        347.26        30.06 o                         
  -1  21   1       1653.97       1654.22        52.36 o                         
   0  21   1         73.57         77.43        13.32 o                         
   1  21   1         30.60         46.08        12.52 o                         
   2  21   1          1.14         29.67        14.05 o                         
   3  21   1         21.31         14.84         8.07 o                         
   4  21   1        498.86        518.34        24.72 o                         
   5  21   1        214.60        189.43        16.48 o                         
   6  21   1          2.52          6.73         8.99 o                         
   7  21   1         33.54         25.52        17.02 o                         
   8  21   1         64.94         84.00        30.26 o                         
  -8  22   1        149.15        189.66        37.91 o                         
  -7  22   1          7.58         24.02        17.34 o                         
  -6  22   1         18.74         10.34        16.80 o                         
  -5  22   1         96.75         77.22        12.85 o                         
  -4  22   1          8.80         34.83         7.65 o                         
  -3  22   1        358.23        372.36        19.47 o                         
  -2  22   1          0.25         -2.12        10.04 o                         
  -1  22   1       2264.46       2234.81        62.15 o                         
   0  22   1         59.25         49.10        12.32 o                         
   1  22   1       1041.08       1086.96        43.33 o                         
   2  22   1        104.39        107.11        15.15 o                         
   3  22   1          2.86          3.01         6.64 o                         
   4  22   1        426.40        477.04        22.14 o                         
   5  22   1         12.46          9.17         6.04 o                         
   6  22   1          1.23          5.92         6.32 o                         
   7  22   1         13.36         17.77        19.39 o                         
   8  22   1         13.39         -0.86        17.99 o                         
  -8  23   1          0.39         -9.58        19.60 o                         
  -7  23   1         52.60         39.74        21.75 o                         
  -6  23   1          6.70         19.49        14.86 o                         
  -5  23   1          2.16          4.92         6.07 o                         
  -4  23   1         10.33         49.11         9.08 o                         
  -3  23   1        190.09        176.21        14.46 o                         
  -2  23   1          1.69         21.37         8.92 o                         
  -1  23   1       4386.23       4190.97       111.28 o                         
   0  23   1         58.34         48.84        13.45 o                         
   1  23   1       3129.89       3091.24       101.47 o                         
   2  23   1         11.14         37.88        11.77 o                         
   3  23   1        204.18        205.58        17.79 o                         
   4  23   1        444.52        469.67        27.16 o                         
   5  23   1          1.27          9.80         7.16 o                         
   6  23   1          3.40          0.73         5.66 o                         
   7  23   1         88.43        106.62        28.76 o                         
   8  23   1        729.72        903.98        80.25 o                         
  -7  24   1        207.83        284.01        45.02 o                         
  -6  24   1          1.52        -11.63        18.95 o                         
  -5  24   1         42.23         22.33         7.55 o                         
  -4  24   1        442.24        429.08        22.31 o                         
  -3  24   1         63.31         62.69         9.53 o                         
  -2  24   1         84.46         82.81        12.08 o                         
  -1  24   1        419.10        405.42        33.66 o                         
   0  24   1        125.72        132.82        19.24 o                         
   1  24   1        898.68        908.23        42.05 o                         
   2  24   1         64.66         63.13        12.34 o                         
   3  24   1        229.27        181.57        16.81 o                         
   4  24   1        161.49        170.66        14.56 o                         
   5  24   1         25.40         17.27        10.99 o                         
   6  24   1         29.66         36.26         8.11 o                         
   7  24   1          0.04         -4.74        14.65 o                         
  -7  25   1         16.37         53.42        23.15 o                         
  -6  25   1         25.60         28.63        11.68 o                         
  -5  25   1         48.78         31.08         9.48 o                         
  -4  25   1         43.30         45.00         8.88 o                         
  -3  25   1          0.01          0.98         7.07 o                         
  -2  25   1         29.26         40.69        11.45 o                         
  -1  25   1          0.43         -2.97        10.58 o                         
   0  25   1        147.72        134.40        19.15 o                         
   1  25   1         31.28         35.70        11.76 o                         
   2  25   1         67.42         38.95        12.25 o                         
   3  25   1        119.63        117.28        21.27 o                         
   4  25   1          0.23         23.99         7.25 o                         
   5  25   1         48.69         40.65         8.41 o                         
   6  25   1          5.19          2.31         9.14 o                         
   7  25   1          1.82         -9.64        16.64 o                         
  -7  26   1          0.63         39.14        19.71 o                         
  -6  26   1         10.72          7.38         7.64 o                         
  -5  26   1          0.17          4.68         9.14 o                         
  -4  26   1         47.91         27.98         8.53 o                         
  -3  26   1        302.70        302.51        22.29 o                         
  -2  26   1         89.68        101.63        13.70 o                         
  -1  26   1          0.89          0.92         9.80 o                         
   0  26   1         60.31         42.08        13.22 o                         
   1  26   1          3.98         -1.46         9.75 o                         
   2  26   1        206.27        169.63        19.79 o                         
   3  26   1         68.51         68.41        11.49 o                         
   4  26   1         14.11         40.49         8.84 o                         
   5  26   1         19.13         33.54         8.45 o                         
   6  26   1         38.00         41.83         9.20 o                         
   7  26   1          1.06        -11.52        17.82 o                         
  -6  27   1          4.01         -8.86        10.28 o                         
  -5  27   1         27.47         21.45         8.19 o                         
  -4  27   1        236.50        192.58        16.33 o                         
  -3  27   1         18.52         14.88         7.93 o                         
  -2  27   1         71.33         76.03        12.46 o                         
  -1  27   1          1.53         -0.29         9.16 o                         
   0  27   1         13.10         29.04        11.27 o                         
   1  27   1         89.16         77.31        16.53 o                         
   2  27   1         25.67         30.97        11.10 o                         
   3  27   1        203.26        177.82        17.69 o                         
   4  27   1        248.72        210.42        19.09 o                         
   5  27   1         13.34         14.33         7.26 o                         
   6  27   1         22.84         24.53         7.72 o                         
  -6  28   1         21.61         -3.25        14.75 o                         
  -5  28   1          1.17          6.87         7.05 o                         
  -4  28   1         68.86         62.54        11.16 o                         
  -3  28   1        230.10        229.51        24.34 o                         
  -2  28   1        293.47        277.60        22.28 o                         
  -1  28   1         34.88         42.44        12.37 o                         
   0  28   1          0.02        -10.99        10.99 o                         
   1  28   1         12.44          9.97         8.72 o                         
   2  28   1        130.15        126.84        18.92 o                         
   3  28   1        192.12        190.47        18.68 o                         
   4  28   1        192.13        196.15        19.02 o                         
   5  28   1          1.03          0.82         7.05 o                         
   6  28   1         13.42         26.82         8.64 o                         
  -5  29   1         74.95         91.20        13.00 o                         
  -4  29   1          1.64         -9.56         9.56 o                         
  -3  29   1         49.66         53.65        11.42 o                         
  -2  29   1        138.94        156.05        17.64 o                         
  -1  29   1        393.12        327.96        29.39 o                         
   0  29   1         15.62         16.93        10.56 o                         
   1  29   1         43.50         31.23        11.74 o                         
   2  29   1        128.46        102.26        20.46 o                         
   3  29   1         18.92          2.67         6.83 o                         
   4  29   1        217.06        200.71        19.69 o                         
   5  29   1          2.09         -6.99         6.99 o                         
  -5  30   1         20.74         15.79         7.42 o                         
  -4  30   1          0.54          2.56         9.68 o                         
  -3  30   1         28.70         12.50         8.94 o                         
  -2  30   1         72.89         42.59        11.24 o                         
  -1  30   1        646.91        598.01        38.94 o                         
   0  30   1          5.62         -5.26        10.02 o                         
   1  30   1        413.08        409.75        32.94 o                         
   2  30   1         12.97          7.41        15.62 o                         
   3  30   1          8.26        -11.73        14.42 o                         
   4  30   1         86.54         89.11        14.25 o                         
   5  30   1          0.44        -10.80        10.80 o                         
  -4  31   1          1.43         26.53         9.78 o                         
  -3  31   1          3.78         -7.20         7.20 o                         
  -2  31   1         30.63         28.18        10.27 o                         
  -1  31   1       1016.87        946.05        57.14 o                         
   0  31   1          8.06         10.32        10.79 o                         
   1  31   1        657.62        581.27        39.49 o                         
   2  31   1         30.83         19.53        15.67 o                         
   3  31   1         42.66         45.84        11.33 o                         
   4  31   1         93.86        109.49        15.03 o                         
  -3  32   1         55.04         62.67        19.14 o                         
  -2  32   1         98.90        120.76        20.16 o                         
  -1  32   1        110.18        119.86        24.14 o                         
   0  32   1         36.48         45.14        15.50 o                         
   1  32   1        238.57        208.94        25.09 o                         
   2  32   1         42.02         40.75        14.10 o                         
   3  32   1        154.32        170.93        19.24 o                         
  -2  33   1          4.61         -0.05         8.45 o                         
  -1  33   1          0.03         -1.81         8.52 o                         
   0  33   1         20.54         19.61        12.76 o                         
   1  33   1         15.04          2.49        16.80 o                         
   2  33   1          0.01          2.11         7.38 o                         
 -11   0   2        510.63        423.68        31.43 o                         
 -10   0   2          3.98         26.50        10.34 o                         
  -9   0   2         14.64          0.37         8.75 o                         
  -8   0   2       2479.42       2195.10        79.99 o                         
  -7   0   2       2040.78       1811.10        67.26 o                         
  -6   0   2          7.86          9.48         6.89 o                         
  -5   0   2         91.56        130.00        15.19 o                         
  -4   0   2         14.39        131.28        13.57 o                         
  -3   0   2      46717.39      49943.47       207.71 o                         
  -2   0   2      11968.22      12358.62        78.04 o                         
  -1   0   2      58651.76      59518.20       189.65 o                         
   0   0   2        151.70        114.84         6.68 o                         
   1   0   2      46922.85      46715.67        91.21 o                         
   2   0   2       1281.55       1139.06        18.87 o                         
   3   0   2        231.51        160.18         8.36 o                         
   4   0   2       3644.84       3251.97        34.74 o                         
   5   0   2        338.55        227.81        10.09 o                         
   6   0   2         21.93         32.65         4.47 o                         
   7   0   2       1021.42        817.35        18.36 o                         
   8   0   2        525.03        400.23        16.83 o                         
   9   0   2        344.09        276.06        35.44 o                         
  10   0   2         30.92         11.18        10.42 o                         
  11   0   2        201.70        190.63        33.60 o                         
 -11   1   2         10.19         20.27        10.46 o                         
 -10   1   2        162.22        163.64        13.52 o                         
  -9   1   2         40.56         16.57         7.26 o                         
  -8   1   2       1207.34       1185.11        34.42 o                         
  -7   1   2        580.60        442.08        38.30 o                         
  -6   1   2          0.06          1.93         5.63 o                         
  -5   1   2        168.92        163.79        12.10 o                         
  -4   1   2        107.30         95.09        10.12 o                         
  -3   1   2      17639.64      16499.71       356.04 o                         
  -2   1   2       2377.76       1849.22        22.42 o                         
  -1   1   2         24.17        170.60        10.45 o                         
   0   1   2      24068.33      19964.28        77.85 o                         
   1   1   2        909.77        769.02        12.10 o                         
   2   1   2         66.18         67.60         2.85 o                         
   3   1   2      26339.67      26077.51       177.49 o                         
   4   1   2        347.32        394.51         7.05 o                         
   5   1   2         21.14         34.81         2.55 o                         
   6   1   2          0.92          3.79         1.88 o                         
   7   1   2        977.50        867.27        17.32 o                         
   8   1   2       1272.18       1159.96        17.46 o                         
   9   1   2         47.90         40.34        12.09 o                         
  10   1   2        164.34        174.17        15.85 o                         
  11   1   2         43.89         24.26        10.20 o                         
 -11   2   2         28.47          5.55         9.05 o                         
 -10   2   2          0.11         48.28         8.92 o                         
  -9   2   2          4.52          6.84         7.47 o                         
  -8   2   2       1191.39       1143.12        33.68 o                         
  -7   2   2         56.98         93.73        11.30 o                         
  -6   2   2         35.95         29.30         6.10 o                         
  -5   2   2        811.08        998.45        25.73 o                         
  -4   2   2       3710.29       3535.51        57.14 o                         
  -3   2   2       1226.23        968.76        18.27 o                         
  -2   2   2         40.25         38.67         4.68 o                         
  -1   2   2       1611.52       1585.61        32.83 o                         
   0   2   2      11467.85       9612.39        77.35 o                         
   1   2   2        279.94        395.81        13.51 o                         
   2   2   2      12917.64      12327.14        66.38 o                         
   3   2   2        103.53        306.32        15.36 o                         
   4   2   2          6.64         35.91         4.76 o                         
   5   2   2        195.96        234.37         9.39 o                         
   6   2   2        174.39        163.71         7.30 o                         
   7   2   2        105.03        101.05         7.06 o                         
   8   2   2        616.09        583.89        21.01 o                         
   9   2   2         36.31         48.53         9.58 o                         
  10   2   2         94.90        103.30        12.75 o                         
  11   2   2         35.54         82.66        24.82 o                         
 -11   3   2          3.37          1.14         6.22 o                         
 -10   3   2          1.46          6.79         6.90 o                         
  -9   3   2         11.66         19.79         8.05 o                         
  -8   3   2          0.46         23.67         4.51 o                         
  -7   3   2        538.67        486.03        20.89 o                         
  -6   3   2         35.83         19.56         5.14 o                         
  -5   3   2          7.37         66.92         7.90 o                         
  -4   3   2         39.22        162.85         9.40 o                         
  -3   3   2       2609.98       2836.62        31.97 o                         
  -2   3   2        390.59        377.18        18.75 o                         
  -1   3   2       1478.33       1963.49        39.83 o                         
   0   3   2       2547.65       3652.87        31.91 o                         
   1   3   2       9186.28       9409.55        41.36 o                         
   2   3   2       2312.98       2388.94        30.68 o                         
   3   3   2       2664.46       2721.97        21.52 o                         
   4   3   2       6741.25       7047.63        70.44 o                         
   5   3   2        200.35        331.03        16.79 o                         
   6   3   2        247.00        329.68        15.08 o                         
   7   3   2       5225.00       5026.55        51.56 o                         
   8   3   2       1084.43       1035.44        24.77 o                         
   9   3   2         65.13         47.29         9.60 o                         
  10   3   2          4.82         29.53         8.37 o                         
  11   3   2         71.83         22.52         9.82 o                         
 -11   4   2        124.95        181.13        17.79 o                         
 -10   4   2          0.02         11.55         7.13 o                         
  -9   4   2        716.56        697.01        28.81 o                         
  -8   4   2        665.51        748.35        22.93 o                         
  -7   4   2       4890.13       4571.22        81.38 o                         
  -6   4   2         11.13         39.08         6.78 o                         
  -5   4   2        180.91        214.03        14.64 o                         
  -4   4   2      13143.86      12491.68        84.78 o                         
  -3   4   2        130.73        245.18         7.95 o                         
  -2   4   2       8401.76       7973.76        56.06 o                         
  -1   4   2      37442.20      38233.53       168.29 o                         
   0   4   2        324.25        469.64         6.96 o                         
   1   4   2      31870.64      32257.65       124.72 o                         
   2   4   2      34856.82      35917.91       251.82 o                         
   3   4   2        514.46        334.89         8.26 o                         
   4   4   2       4580.13       4631.53        46.45 o                         
   5   4   2        646.67        880.03        25.49 o                         
   6   4   2         21.47         39.85         6.09 o                         
   7   4   2        769.93        723.03        24.33 o                         
   8   4   2          2.14         46.99         7.10 o                         
   9   4   2        539.42        608.34        26.39 o                         
  10   4   2         53.44         54.71        10.32 o                         
  11   4   2          1.72          9.11        16.37 o                         
 -11   5   2         55.94         33.10        10.65 o                         
 -10   5   2         38.87         58.50        11.15 o                         
  -9   5   2         73.54         85.97        11.49 o                         
  -8   5   2         51.95         34.41         8.08 o                         
  -7   5   2        519.20        466.20        17.49 o                         
  -6   5   2        300.90        235.12        10.18 o                         
  -5   5   2         48.28        124.76         7.07 o                         
  -4   5   2        177.74        250.70         8.62 o                         
  -3   5   2        432.03        362.30         8.28 o                         
  -2   5   2        244.09        431.24        23.00 o                         
  -1   5   2       6873.54       6849.96        62.54 o                         
   0   5   2       2735.37       3229.59        25.20 o                         
   1   5   2       8002.63       7545.62        39.79 o                         
   2   5   2       1658.63       1558.34        13.74 o                         
   3   5   2       1561.13       1643.15        18.96 o                         
   4   5   2       7481.08       7748.91        78.63 o                         
   5   5   2         53.44         93.96         7.81 o                         
   6   5   2         64.31         60.31        12.65 o                         
   7   5   2       4308.00       4181.51        54.39 o                         
   8   5   2        299.82        292.01        14.33 o                         
   9   5   2        116.41        104.40        12.13 o                         
  10   5   2        181.73        211.50        17.55 o                         
  11   5   2         71.39        118.34        27.88 o                         
 -11   6   2         70.46        123.01        15.32 o                         
 -10   6   2        176.69        239.54        18.99 o                         
  -9   6   2         30.53         38.54         8.52 o                         
  -8   6   2        543.32        572.55        20.73 o                         
  -7   6   2         76.93        105.63         8.98 o                         
  -6   6   2         57.79         88.65         7.35 o                         
  -5   6   2       1158.21       1376.50        20.61 o                         
  -4   6   2       1255.23       1171.84        17.31 o                         
  -3   6   2       1225.68       1113.83        16.05 o                         
  -2   6   2        874.64        831.78        15.96 o                         
  -1   6   2       4482.52       4451.03        34.82 o                         
   0   6   2       8241.10       7981.91        37.12 o                         
   1   6   2        734.25        795.88        11.44 o                         
   2   6   2       3505.57       3304.92        36.98 o                         
   3   6   2        696.77        614.31        14.52 o                         
   4   6   2        142.60        222.05        15.33 o                         
   5   6   2         27.42         41.51         5.31 o                         
   6   6   2         59.69         52.22         8.04 o                         
   7   6   2        233.44        257.96        14.64 o                         
   8   6   2        974.08        977.86        29.55 o                         
   9   6   2          1.29         14.91         7.28 o                         
  10   6   2        128.68        147.19        13.51 o                         
  11   6   2         48.06         51.04        14.98 o                         
 -11   7   2         12.10         31.50         9.39 o                         
 -10   7   2         30.61         35.47         9.55 o                         
  -9   7   2         12.61         26.74         7.92 o                         
  -8   7   2       1941.09       1892.93        44.99 o                         
  -7   7   2        565.49        528.13        25.31 o                         
  -6   7   2          2.75         16.29        11.74 o                         
  -5   7   2          1.27         80.77        10.46 o                         
  -4   7   2         50.53         76.86         5.12 o                         
  -3   7   2       7635.93       7036.10        50.40 o                         
  -2   7   2       6377.80       5898.59        51.18 o                         
  -1   7   2        482.69        591.40        10.52 o                         
   0   7   2      26820.57      26065.08        80.80 o                         
   1   7   2       1860.27       1867.68        22.92 o                         
   2   7   2       5552.20       5486.02        38.35 o                         
   3   7   2       7447.01       7226.27        41.65 o                         
   4   7   2        858.40        966.46        16.32 o                         
   5   7   2       2730.37       2753.48        44.23 o                         
   6   7   2        244.64        304.95        15.54 o                         
   7   7   2       1583.90       1442.22        35.72 o                         
   8   7   2       1360.90       1358.26        31.49 o                         
   9   7   2          1.42         10.12         5.81 o                         
  10   7   2          0.18         10.38        16.49 o                         
 -10   8   2         20.59         36.28        11.04 o                         
  -9   8   2         77.62         62.19         9.98 o                         
  -8   8   2       3254.08       3042.47        57.50 o                         
  -7   8   2       4275.32       4026.96        60.72 o                         
  -6   8   2       1594.10       1514.45        44.52 o                         
  -5   8   2       1659.60       1659.61        34.73 o                         
  -4   8   2       6870.66       7420.29        65.64 o                         
  -3   8   2       1781.56       1860.79        27.20 o                         
  -2   8   2       1414.75       1577.69        30.59 o                         
  -1   8   2       4513.40       4102.90        50.27 o                         
   0   8   2       9603.37      10418.26        84.20 o                         
   1   8   2       3253.71       3073.34        53.76 o                         
   2   8   2        983.25       1269.58        25.40 o                         
   3   8   2       2657.66       2433.70        32.29 o                         
   4   8   2         58.90         69.71         5.93 o                         
   5   8   2       1749.29       1688.21        40.33 o                         
   6   8   2        172.59        159.94        12.39 o                         
   7   8   2        352.80        332.49        18.11 o                         
   8   8   2        606.48        577.98        25.26 o                         
   9   8   2        267.00        241.72        16.50 o                         
  10   8   2         19.82         31.77        13.64 o                         
 -10   9   2         65.13         61.47        11.17 o                         
  -9   9   2         16.79         13.52         7.45 o                         
  -8   9   2        784.57        826.04        39.06 o                         
  -7   9   2        128.34        105.89        11.53 o                         
  -6   9   2        119.17        107.44        13.60 o                         
  -5   9   2        679.14        778.39        24.81 o                         
  -4   9   2        831.24        934.30        41.11 o                         
  -3   9   2       2163.11       1809.62        22.98 o                         
  -2   9   2       2552.80       2487.75        23.04 o                         
  -1   9   2       1466.43       1708.70        22.10 o                         
   0   9   2        309.83        391.22         9.86 o                         
   1   9   2         89.17        170.17         8.89 o                         
   2   9   2       2673.24       3077.45        37.03 o                         
   3   9   2        402.63        327.88        11.11 o                         
   4   9   2       2227.15       2339.37        27.81 o                         
   5   9   2       1283.52       1297.28        26.54 o                         
   6   9   2       1880.65       1933.26        39.56 o                         
   7   9   2       2388.92       2278.05        46.37 o                         
   8   9   2       2106.14       2145.54        48.26 o                         
   9   9   2         71.52         97.93        12.07 o                         
  10   9   2         75.60         70.23        12.75 o                         
 -10  10   2          4.21         16.50         7.30 o                         
  -9  10   2         14.46         56.92        10.51 o                         
  -8  10   2        337.58        338.22        26.65 o                         
  -7  10   2        299.79        328.78        18.94 o                         
  -6  10   2       2182.01       2019.44        42.62 o                         
  -5  10   2       3859.70       4101.24        93.93 o                         
  -4  10   2        143.32        152.90        10.70 o                         
  -3  10   2       3004.84       2848.70        40.48 o                         
  -2  10   2        812.98        974.58        18.10 o                         
  -1  10   2       1550.20       1515.21        21.29 o                         
   0  10   2       1904.38       1884.94        23.55 o                         
   1  10   2       1072.43       1145.81        33.85 o                         
   2  10   2       1208.27       1133.52        28.16 o                         
   3  10   2        406.38        357.16        12.36 o                         
   4  10   2        132.07        190.01         9.58 o                         
   5  10   2        842.47        778.34        21.41 o                         
   6  10   2        779.49        720.09        24.91 o                         
   7  10   2          1.58         40.36        11.21 o                         
   8  10   2        140.49        214.84        16.47 o                         
   9  10   2         71.76         75.59        10.82 o                         
  10  10   2         10.70         11.35         9.41 o                         
 -10  11   2          1.73         -1.11        11.16 o                         
  -9  11   2          6.12          5.41         9.42 o                         
  -8  11   2         42.25         74.93        14.90 o                         
  -7  11   2         94.31        119.44        19.28 o                         
  -6  11   2         18.28         29.29        12.60 o                         
  -5  11   2          2.75        111.54        12.85 o                         
  -4  11   2         17.25        104.11         9.22 o                         
  -3  11   2       3083.16       3124.61        39.62 o                         
  -2  11   2        200.22        240.50         8.08 o                         
  -1  11   2       1066.33       1117.25        17.70 o                         
   0  11   2        752.73        684.31        14.83 o                         
   1  11   2         42.56         31.90         4.53 o                         
   2  11   2         26.36        112.03         6.41 o                         
   3  11   2        671.99        679.86        19.42 o                         
   4  11   2       2347.45       2419.91        26.11 o                         
   5  11   2        262.42        448.10        16.23 o                         
   6  11   2        330.76        441.91        20.29 o                         
   7  11   2       2143.99       2010.64        57.78 o                         
   8  11   2        443.12        378.58        21.62 o                         
   9  11   2         47.30         56.15        10.20 o                         
  10  11   2          5.09         27.96        10.43 o                         
 -10  12   2          0.42          2.55         8.90 o                         
  -9  12   2        148.09        113.95        23.16 o                         
  -8  12   2        390.82        457.88        41.15 o                         
  -7  12   2       4064.64       3794.18       108.73 o                         
  -6  12   2       1210.27       1039.47        54.52 o                         
  -5  12   2       1901.86       2060.79       131.88 o                         
  -4  12   2       6913.23       6686.58        72.60 o                         
  -3  12   2        880.72       1004.84        16.96 o                         
  -2  12   2          3.87         53.53         5.00 o                         
  -1  12   2       2385.39       2279.65        26.84 o                         
   0  12   2        803.71        970.12        20.25 o                         
   1  12   2       2900.33       2684.08        38.62 o                         
   2  12   2       2207.89       2244.67        31.46 o                         
   3  12   2        581.77        664.37        20.20 o                         
   4  12   2       2783.31       2792.93        39.45 o                         
   5  12   2        473.13        552.95        25.29 o                         
   6  12   2        147.06        186.29        14.19 o                         
   7  12   2        472.19        429.91        22.21 o                         
   8  12   2          0.39         28.76         8.82 o                         
   9  12   2        299.98        316.24        30.45 o                         
  10  12   2          1.04         20.12        12.85 o                         
 -10  13   2         12.73         23.78         8.55 o                         
  -9  13   2        153.15        190.02        22.69 o                         
  -8  13   2         93.53        101.56        21.43 o                         
  -7  13   2        301.72        388.93        37.05 o                         
  -6  13   2        219.14        189.24        25.31 o                         
  -5  13   2        127.70        184.75        18.41 o                         
  -4  13   2         37.73         63.50         5.88 o                         
  -3  13   2       1411.00       1377.79        19.31 o                         
  -2  13   2        573.40        752.01        16.15 o                         
  -1  13   2       1224.15       1122.90        19.71 o                         
   0  13   2        322.47        312.51        11.28 o                         
   1  13   2        242.34        222.93        10.57 o                         
   2  13   2         12.04         64.71         5.52 o                         
   3  13   2         13.56         11.95         4.77 o                         
   4  13   2       4602.23       4581.51        47.03 o                         
   5  13   2        878.20        905.25        17.21 o                         
   6  13   2       1490.98       1303.04        35.87 o                         
   7  13   2       4042.64       4021.60        66.20 o                         
   8  13   2        286.27        282.13        19.29 o                         
   9  13   2         29.70         54.02        13.89 o                         
  10  13   2         53.71         47.24        15.67 o                         
 -10  14   2         22.73         47.49        10.49 o                         
  -9  14   2         26.64         54.12        14.26 o                         
  -8  14   2       1002.93        999.73        46.76 o                         
  -7  14   2        928.33        885.18        59.52 o                         
  -6  14   2        796.66        721.54        36.27 o                         
  -5  14   2         45.72         94.03        17.82 o                         
  -4  14   2       1278.26       1273.14        23.47 o                         
  -3  14   2          0.01         14.96         3.21 o                         
  -2  14   2          4.90         36.97         4.69 o                         
  -1  14   2        447.43        440.66        14.35 o                         
   0  14   2       5858.30       6273.93        49.80 o                         
   1  14   2         10.27         26.64         5.63 o                         
   2  14   2        739.62        718.01        17.65 o                         
   3  14   2        256.82        228.34        13.64 o                         
   4  14   2        102.74         90.45         7.90 o                         
   5  14   2        544.16        519.22        25.77 o                         
   6  14   2         59.29         45.28         8.83 o                         
   7  14   2        590.30        593.34        26.37 o                         
   8  14   2        334.54        381.17        22.53 o                         
   9  14   2          2.94          4.12        10.02 o                         
  10  14   2         32.29         17.57        19.39 o                         
 -10  15   2         54.17         57.62        27.84 o                         
  -9  15   2          5.06          9.19        17.07 o                         
  -8  15   2        678.99        655.81        38.87 o                         
  -7  15   2        883.56        873.01        63.56 o                         
  -6  15   2          5.89          1.82        12.12 o                         
  -5  15   2         19.85         23.69         9.36 o                         
  -4  15   2         19.98         21.78         4.08 o                         
  -3  15   2       1095.50       1096.97        21.06 o                         
  -2  15   2       1332.49       1251.16        22.23 o                         
  -1  15   2         95.09        110.82         7.60 o                         
   0  15   2      10091.08      10059.22        73.16 o                         
   1  15   2        666.29        696.19        22.46 o                         
   2  15   2       1017.86        984.19        19.31 o                         
   3  15   2       1041.61       1077.23        24.83 o                         
   4  15   2        134.34        173.27        10.44 o                         
   5  15   2        373.69        363.39        14.81 o                         
   6  15   2        107.30         90.67        15.15 o                         
   7  15   2         22.05         29.37         8.11 o                         
   8  15   2          0.63         12.67         9.43 o                         
   9  15   2        122.32         87.57        17.08 o                         
  10  15   2         91.52        117.67        54.06 o                         
  -9  16   2          0.36          6.60         8.64 o                         
  -8  16   2        525.92        518.75        35.13 o                         
  -7  16   2        995.38        949.54        45.19 o                         
  -6  16   2         59.33         57.17        16.42 o                         
  -5  16   2          4.22         16.89        10.40 o                         
  -4  16   2        808.43        888.65        22.48 o                         
  -3  16   2        263.23        271.61        11.99 o                         
  -2  16   2         15.85         37.27         4.48 o                         
  -1  16   2       4321.42       4300.78        46.71 o                         
   0  16   2        452.33        575.73        21.91 o                         
   1  16   2       2730.12       2916.21        49.35 o                         
   2  16   2        309.81        284.00        11.87 o                         
   3  16   2          6.89         17.38         4.70 o                         
   4  16   2        151.97        148.12        10.11 o                         
   5  16   2        377.94        340.53        14.79 o                         
   6  16   2         70.20         48.83        13.03 o                         
   7  16   2        164.61        155.95        28.86 o                         
   8  16   2        362.00        376.98        46.21 o                         
   9  16   2        124.01        120.09        29.19 o                         
  -9  17   2         29.97          3.20        21.49 o                         
  -8  17   2        208.48        215.18        23.77 o                         
  -7  17   2         67.21         81.58        39.79 o                         
  -6  17   2         47.85         29.90        15.08 o                         
  -5  17   2        507.18        486.49        20.60 o                         
  -4  17   2        256.38        276.46        14.00 o                         
  -3  17   2         35.70         33.40         5.80 o                         
  -2  17   2         60.25         49.77         5.15 o                         
  -1  17   2        332.17        291.82        12.18 o                         
   0  17   2        424.67        385.69        19.05 o                         
   1  17   2       1792.01       1673.69        45.58 o                         
   2  17   2        141.13        103.60         9.32 o                         
   3  17   2        212.60        186.57        11.54 o                         
   4  17   2        101.14        129.83        10.10 o                         
   5  17   2         45.54         36.77         5.99 o                         
   6  17   2        582.66        646.88        27.22 o                         
   7  17   2        476.65        510.24        52.46 o                         
   8  17   2        524.40        483.53        54.07 o                         
   9  17   2         28.25         17.88        18.20 o                         
  -9  18   2          0.61          7.05        10.45 o                         
  -8  18   2         78.37         73.00        15.99 o                         
  -7  18   2        290.08        285.70        26.75 o                         
  -6  18   2        826.90        835.96        42.16 o                         
  -5  18   2       1309.07       1295.57        44.02 o                         
  -4  18   2        380.56        306.11        15.48 o                         
  -3  18   2          5.97          6.20         5.01 o                         
  -2  18   2        637.32        521.31        17.62 o                         
  -1  18   2        564.30        518.79        19.62 o                         
   0  18   2       4431.05       4341.67        61.26 o                         
   1  18   2        284.96        261.58        19.52 o                         
   2  18   2       1050.05        873.68        27.77 o                         
   3  18   2         12.84         17.24         5.40 o                         
   4  18   2          1.53         13.41         5.00 o                         
   5  18   2        317.97        302.01        14.87 o                         
   6  18   2        505.92        490.70        24.50 o                         
   7  18   2          7.52         23.80        17.34 o                         
   8  18   2          4.50         29.51        20.14 o                         
   9  18   2         44.73         63.54        24.02 o                         
  -9  19   2         16.19         18.15        10.37 o                         
  -8  19   2         30.85         43.31        19.82 o                         
  -7  19   2          5.81          3.85         9.66 o                         
  -6  19   2         58.58         54.82        21.43 o                         
  -5  19   2         35.62         48.71         8.00 o                         
  -4  19   2          3.37         16.30         4.87 o                         
  -3  19   2        920.87        910.28        24.01 o                         
  -2  19   2         79.34        111.63         9.12 o                         
  -1  19   2        597.00        556.42        22.43 o                         
   0  19   2        838.81        710.37        26.35 o                         
   1  19   2        273.20        235.22        15.68 o                         
   2  19   2         55.08         72.08         8.05 o                         
   3  19   2        122.68         93.14         7.91 o                         
   4  19   2        325.01        337.98        13.28 o                         
   5  19   2        131.96        130.06        11.02 o                         
   6  19   2        156.10        182.10        16.00 o                         
   7  19   2        130.54        144.75        32.09 o                         
   8  19   2          0.22         24.34        16.26 o                         
   9  19   2          7.56         18.31        19.60 o                         
  -9  20   2         60.06         41.17        13.50 o                         
  -8  20   2          1.04         18.83        10.77 o                         
  -7  20   2        716.04        703.31        63.56 o                         
  -6  20   2        255.06        250.95        37.59 o                         
  -5  20   2        146.30        156.53        13.04 o                         
  -4  20   2         92.12        103.38         9.90 o                         
  -3  20   2        269.02        226.02        12.81 o                         
  -2  20   2        137.59        147.63        11.99 o                         
  -1  20   2       1796.04       1769.98        43.57 o                         
   0  20   2        241.53        281.23        22.14 o                         
   1  20   2       2182.47       2109.60        48.04 o                         
   2  20   2        571.18        609.93        21.29 o                         
   3  20   2          0.24          7.24         4.35 o                         
   4  20   2        133.46        132.17         9.02 o                         
   5  20   2          7.87         10.58         5.25 o                         
   6  20   2         26.54         19.29         7.23 o                         
   7  20   2         80.14        101.99        28.97 o                         
   8  20   2          0.01         -8.51        14.32 o                         
  -8  21   2          0.03        -17.23        17.23 o                         
  -7  21   2         68.46        100.48        27.03 o                         
  -6  21   2         47.13         44.91        18.31 o                         
  -5  21   2        117.35        104.46        16.23 o                         
  -4  21   2         40.81         39.49         7.33 o                         
  -3  21   2         95.84         92.51        11.78 o                         
  -2  21   2          9.12         17.68         7.20 o                         
  -1  21   2       1181.93       1179.89        36.59 o                         
   0  21   2        158.45        163.77        18.08 o                         
   1  21   2       1143.71       1112.87        42.25 o                         
   2  21   2        809.87        785.49        28.89 o                         
   3  21   2        727.74        669.54        24.00 o                         
   4  21   2         98.99         83.41         8.39 o                         
   5  21   2          6.12          9.58         5.55 o                         
   6  21   2        153.45        137.61        15.05 o                         
   7  21   2       1079.22       1105.12        82.20 o                         
   8  21   2          7.41         33.60        22.40 o                         
  -8  22   2        243.39        251.81        41.79 o                         
  -7  22   2        222.65        228.12        39.53 o                         
  -6  22   2         21.34         -2.58        11.52 o                         
  -5  22   2        263.94        231.87        18.81 o                         
  -4  22   2          0.15          5.69         6.57 o                         
  -3  22   2        742.06        658.55        28.10 o                         
  -2  22   2       1085.72        983.82        30.62 o                         
  -1  22   2       2013.58       1851.53        56.60 o                         
   0  22   2         41.72         91.49        21.65 o                         
   1  22   2       1026.97        928.17        39.79 o                         
   2  22   2        351.80        382.72        26.46 o                         
   3  22   2        932.18        872.59        33.39 o                         
   4  22   2         18.11         24.73         6.88 o                         
   5  22   2        137.28        115.70        11.83 o                         
   6  22   2          0.55          8.22         7.07 o                         
   7  22   2        212.38        182.13        35.87 o                         
   8  22   2        136.79        101.88        28.97 o                         
  -8  23   2        169.80        174.91        38.45 o                         
  -7  23   2        500.49        620.96        64.20 o                         
  -6  23   2         11.36         36.94        20.79 o                         
  -5  23   2          3.15         -7.73         7.73 o                         
  -4  23   2          0.32          1.21         7.06 o                         
  -3  23   2        140.89        125.62        12.43 o                         
  -2  23   2         87.21         84.21        10.41 o                         
  -1  23   2        258.50        233.28        22.43 o                         
   0  23   2       1305.90       1145.84        45.32 o                         
   1  23   2        772.21        819.86        50.04 o                         
   2  23   2        234.84        209.01        20.29 o                         
   3  23   2         24.02         33.85        17.45 o                         
   4  23   2        148.78        159.87        13.77 o                         
   5  23   2        105.08         85.81        11.57 o                         
   6  23   2         15.48          9.22         5.86 o                         
   7  23   2         17.81         51.37        23.91 o                         
   8  23   2          1.90         19.17        18.20 o                         
  -7  24   2        423.03        425.45        54.39 o                         
  -6  24   2          5.81         47.71        23.80 o                         
  -5  24   2         24.51         14.84         7.61 o                         
  -4  24   2        117.67        145.15        13.83 o                         
  -3  24   2          0.37          0.04         6.45 o                         
  -2  24   2         24.90         22.63         7.00 o                         
  -1  24   2        902.06        969.28        62.86 o                         
   0  24   2        183.71        167.01        19.58 o                         
   1  24   2        532.31        559.96        33.15 o                         
   2  24   2         64.15         42.79        11.98 o                         
   3  24   2         37.72         20.22         9.70 o                         
   4  24   2         13.46          9.23         7.87 o                         
   5  24   2         83.88         89.59        10.77 o                         
   6  24   2         54.87         52.93         9.02 o                         
   7  24   2         36.45         32.20        19.92 o                         
  -7  25   2          4.76          0.54        17.34 o                         
  -6  25   2         18.65         45.02        23.80 o                         
  -5  25   2        197.93        165.23        15.60 o                         
  -4  25   2          9.22         24.64        11.47 o                         
  -3  25   2         18.59         20.37         7.43 o                         
  -2  25   2          0.01          0.58         6.59 o                         
  -1  25   2        236.98        241.28        19.11 o                         
   0  25   2        361.12        325.26        26.42 o                         
   1  25   2        524.39        559.15        37.27 o                         
   2  25   2        106.24         80.95        14.40 o                         
   3  25   2          3.18         -9.05         9.05 o                         
   4  25   2         17.86         35.47         7.68 o                         
   5  25   2         50.58         48.57         9.13 o                         
   6  25   2        333.24        375.48        21.50 o                         
   7  25   2        188.20        250.41        44.37 o                         
  -7  26   2        308.37        372.55        52.34 o                         
  -6  26   2        263.55        281.03        30.68 o                         
  -5  26   2        623.30        649.33        29.41 o                         
  -4  26   2         25.83         14.27         6.73 o                         
  -3  26   2          7.08          1.39         6.96 o                         
  -2  26   2        289.72        265.34        20.64 o                         
  -1  26   2        174.65        199.29        27.18 o                         
   0  26   2       1273.74       1278.44        51.02 o                         
   1  26   2         67.03        116.16        17.11 o                         
   2  26   2        280.12        228.25        28.22 o                         
   3  26   2         31.05          2.95         7.59 o                         
   4  26   2          2.23          8.83         6.36 o                         
   5  26   2        125.77         98.73        12.72 o                         
   6  26   2        166.97        169.71        15.28 o                         
   7  26   2          0.13          7.64        11.69 o                         
  -6  27   2         52.61         62.28        16.22 o                         
  -5  27   2         45.06         31.16         8.89 o                         
  -4  27   2          0.39          3.01         6.72 o                         
  -3  27   2        211.28        185.16        19.29 o                         
  -2  27   2         30.65         32.68         9.59 o                         
  -1  27   2         29.22         27.41        12.91 o                         
   0  27   2         54.16         49.71        12.98 o                         
   1  27   2         75.67         49.73        13.11 o                         
   2  27   2         42.61         35.33        11.10 o                         
   3  27   2         21.96         10.71         7.76 o                         
   4  27   2         33.00         26.18         8.51 o                         
   5  27   2         30.48         20.28         6.85 o                         
   6  27   2         22.96         37.81        10.97 o                         
  -6  28   2        112.93        117.38        32.90 o                         
  -5  28   2         84.64         64.68        16.10 o                         
  -4  28   2         17.87         28.42         8.72 o                         
  -3  28   2         38.66         10.81         8.60 o                         
  -2  28   2         41.74         25.41         8.74 o                         
  -1  28   2        211.79        172.52        17.68 o                         
   0  28   2         36.46         66.41        14.72 o                         
   1  28   2        376.18        347.90        28.68 o                         
   2  28   2          5.66          6.73        18.69 o                         
   3  28   2          1.14         -1.91         8.23 o                         
   4  28   2         36.51         24.26         8.50 o                         
   5  28   2          6.41         22.80         8.52 o                         
   6  28   2         13.36         17.62         8.60 o                         
  -5  29   2         34.42         31.38         8.25 o                         
  -4  29   2         23.73         27.23         8.57 o                         
  -3  29   2         24.70         21.95         8.25 o                         
  -2  29   2         14.25         10.27        12.98 o                         
  -1  29   2        100.26         92.91        19.89 o                         
   0  29   2         22.53         18.07        11.69 o                         
   1  29   2        103.93        107.86        17.56 o                         
   2  29   2          4.25         16.22         9.84 o                         
   3  29   2         13.36         27.94         9.43 o                         
   4  29   2        138.34        117.60        14.76 o                         
   5  29   2         15.73         31.07        12.35 o                         
  -5  30   2         27.73         24.84        12.15 o                         
  -4  30   2        159.32        151.66        16.10 o                         
  -3  30   2          4.28         17.52        12.09 o                         
  -2  30   2          9.16          3.34         7.55 o                         
  -1  30   2        106.00        100.13        14.96 o                         
   0  30   2        185.25         93.96        18.09 o                         
   1  30   2         81.32         80.17        16.25 o                         
   2  30   2          1.36        -10.19        10.19 o                         
   3  30   2         55.06         43.11        12.87 o                         
   4  30   2         16.04         16.76         8.52 o                         
  -4  31   2          9.87         16.70         8.52 o                         
  -3  31   2         95.42         85.92        14.00 o                         
  -2  31   2         30.93          0.15        11.90 o                         
  -1  31   2         62.53         69.71        13.13 o                         
   0  31   2        301.78        214.49        24.87 o                         
   1  31   2        184.03        184.55        23.49 o                         
   2  31   2         22.63         15.32         9.67 o                         
   3  31   2          0.63          4.60         7.99 o                         
   4  31   2          3.46         19.45         9.54 o                         
  -3  32   2         10.88          5.04         8.44 o                         
  -2  32   2          2.85          8.98         7.82 o                         
  -1  32   2        170.33        171.46        19.44 o                         
   0  32   2         38.65         34.61        11.00 o                         
   1  32   2        136.02        131.06        19.87 o                         
   2  32   2          7.19         14.38        13.25 o                         
   3  32   2         33.34         40.41        11.24 o                         
  -2  33   2          0.12         -0.60         7.59 o                         
  -1  33   2         17.30         19.50         9.28 o                         
   0  33   2         42.53         37.16        17.79 o                         
   1  33   2         29.95         22.74        13.84 o                         
 -11   1   3        357.10        455.96        23.36 o                         
 -10   1   3          5.69         37.32         9.71 o                         
  -9   1   3         28.32         45.13         8.63 o                         
  -8   1   3         20.79         78.39        11.40 o                         
  -7   1   3        210.92        196.96        14.09 o                         
  -6   1   3        249.20        314.75        18.87 o                         
  -5   1   3        640.93        779.20        25.92 o                         
  -4   1   3         57.96        162.50         8.75 o                         
  -3   1   3       1290.55       1476.67        24.64 o                         
  -2   1   3       1847.48       2151.82        17.09 o                         
  -1   1   3       3282.61       3213.50        49.98 o                         
   0   1   3          0.07          1.70         1.52 o                         
   1   1   3       3034.05       3149.04        31.74 o                         
   2   1   3       5638.68       5606.32        39.24 o                         
   4   1   3       1281.87       1221.44        21.84 o                         
   5   1   3        556.96        727.46        21.70 o                         
   6   1   3       1829.06       1998.88        33.81 o                         
   7   1   3       2219.84       1979.24        24.16 o                         
   8   1   3        458.53        495.37        30.54 o                         
   9   1   3       1092.78       1005.44        45.63 o                         
  10   1   3        246.36        229.72        18.38 o                         
  11   1   3       1165.63       1362.11        60.75 o                         
 -11   2   3        152.72        190.55        15.99 o                         
 -10   2   3       1788.63       1838.81        42.97 o                         
  -9   2   3       1319.20       1292.27        38.52 o                         
  -8   2   3        913.61        909.41        30.08 o                         
  -7   2   3       4831.11       4637.77        86.57 o                         
  -6   2   3        385.45        536.67        30.86 o                         
  -5   2   3       1309.49       1319.69        32.85 o                         
  -4   2   3       8274.81       8471.03        61.29 o                         
  -3   2   3       1204.50       1789.40        40.35 o                         
  -2   2   3        453.56        424.22        12.86 o                         
  -1   2   3       5207.85       4448.74        62.78 o                         
   0   2   3         95.31        101.21         4.40 o                         
   1   2   3       4070.08       3619.29        25.75 o                         
   2   2   3        583.67        553.96        12.49 o                         
   3   2   3       1621.69       2073.57        45.30 o                         
   4   2   3        362.37        594.89        14.44 o                         
   5   2   3        215.78        308.82        19.45 o                         
   6   2   3         23.02        104.07         9.68 o                         
   7   2   3        642.67        739.12        23.45 o                         
   8   2   3        455.91        408.60        25.45 o                         
   9   2   3          5.38         17.91         7.27 o                         
  10   2   3        242.69        269.51        22.03 o                         
  11   2   3         88.97        156.74        25.83 o                         
 -11   3   3        433.07        572.40        26.32 o                         
 -10   3   3         47.56         58.27        11.32 o                         
  -9   3   3        496.71        427.69        22.66 o                         
  -8   3   3       1064.84       1012.25        32.22 o                         
  -7   3   3       1327.45       1354.12        33.75 o                         
  -6   3   3          0.27         85.40         8.85 o                         
  -5   3   3        378.79        516.91        30.53 o                         
  -4   3   3       2451.58       2492.13        28.58 o                         
  -3   3   3       1145.47       1297.85        33.03 o                         
  -2   3   3       3029.73       2911.12        38.84 o                         
  -1   3   3        159.93        112.35        11.74 o                         
   0   3   3        182.90        201.96         5.94 o                         
   1   3   3         21.40         88.91         6.38 o                         
   2   3   3       3961.76       3472.42        20.40 o                         
   3   3   3        179.34        437.78        11.47 o                         
   4   3   3       6759.05       6712.76       138.41 o                         
   5   3   3       3043.85       2927.04        47.22 o                         
   6   3   3        109.49        201.59        13.22 o                         
   7   3   3       2507.93       2519.71        38.63 o                         
   8   3   3          3.98         42.26         6.54 o                         
   9   3   3        369.39        345.18        20.17 o                         
  10   3   3        889.83        878.79        37.15 o                         
  11   3   3        326.66        381.29        26.63 o                         
 -11   4   3         35.17         28.40         8.07 o                         
 -10   4   3        127.66        133.06        14.56 o                         
  -9   4   3         12.46         26.72        14.03 o                         
  -8   4   3          1.02         28.75         5.75 o                         
  -7   4   3        227.40        231.55        15.38 o                         
  -6   4   3        743.67        776.09        24.64 o                         
  -5   4   3        321.41        457.91        20.19 o                         
  -4   4   3        331.60        457.54        15.38 o                         
  -3   4   3        692.49       1211.18        22.32 o                         
  -2   4   3        430.78        357.66        15.76 o                         
  -1   4   3         58.33        322.68        20.03 o                         
   0   4   3         43.17         41.15         2.57 o                         
   1   4   3        139.84        363.58         7.58 o                         
   2   4   3        190.91        343.29        12.21 o                         
   3   4   3        146.63        401.00         6.69 o                         
   4   4   3        597.24        959.39        12.41 o                         
   5   4   3        271.33        415.11        18.05 o                         
   6   4   3        135.63        182.37         9.67 o                         
   7   4   3         71.17        261.00        15.53 o                         
   8   4   3         36.85         53.99         9.78 o                         
   9   4   3          1.11         13.62         5.92 o                         
  10   4   3         72.50         78.88        13.81 o                         
 -11   5   3        262.72        269.91        21.54 o                         
 -10   5   3          5.85         13.21         8.19 o                         
  -9   5   3        593.92        570.29        26.34 o                         
  -8   5   3        743.04        581.54        25.18 o                         
  -7   5   3       2421.16       2195.62        28.08 o                         
  -6   5   3          0.74         64.54         8.80 o                         
  -5   5   3        840.89        905.93        21.03 o                         
  -4   5   3        607.46        797.81        16.50 o                         
  -3   5   3         72.32        291.13        14.38 o                         
  -2   5   3       1318.17       1312.48        22.02 o                         
  -1   5   3         16.81         46.76         3.90 o                         
   0   5   3        117.97        136.00         4.80 o                         
   1   5   3        196.02        315.23        18.11 o                         
   2   5   3       3520.26       3512.37        30.40 o                         
   3   5   3        681.80        818.86        32.91 o                         
   4   5   3        794.91       1008.85        27.68 o                         
   5   5   3        629.86        751.13        15.97 o                         
   6   5   3        246.98        379.96        13.89 o                         
   7   5   3       4141.04       3846.28        48.94 o                         
   8   5   3         33.42         70.02         6.99 o                         
   9   5   3        581.21        487.35        20.84 o                         
  10   5   3       1155.89       1153.55        43.37 o                         
 -11   6   3         70.44         76.86        16.08 o                         
 -10   6   3       1063.55       1115.00        39.42 o                         
  -9   6   3        978.29       1062.96        35.75 o                         
  -8   6   3        579.30        647.22        26.12 o                         
  -7   6   3       3335.69       3098.65        35.82 o                         
  -6   6   3        220.80        423.80        13.54 o                         
  -5   6   3        159.54        219.43        14.08 o                         
  -4   6   3       3048.86       3029.58        43.23 o                         
  -3   6   3       1468.69       1635.11        23.06 o                         
  -2   6   3       7147.75       6824.33        52.93 o                         
  -1   6   3       8396.55       8870.55        65.26 o                         
   0   6   3        105.97        110.06         3.85 o                         
   1   6   3       4548.66       4760.75        33.31 o                         
   2   6   3       1781.97       2057.44        37.70 o                         
   3   6   3       4471.74       4804.30        62.82 o                         
   4   6   3       1573.06       1683.41        24.31 o                         
   5   6   3        184.24        327.59        11.05 o                         
   6   6   3        545.62        581.00        22.58 o                         
   7   6   3        260.80        274.82        13.19 o                         
   8   6   3        416.68        331.27        14.06 o                         
   9   6   3         38.81         39.04         7.74 o                         
  10   6   3        115.63        125.44        16.42 o                         
 -10   7   3         36.58         31.36        10.05 o                         
  -9   7   3          1.19         17.99         8.05 o                         
  -8   7   3         65.58         77.08        11.01 o                         
  -7   7   3        437.30        443.15        20.83 o                         
  -6   7   3        631.81        713.68        20.94 o                         
  -5   7   3        660.19        680.60        18.94 o                         
  -4   7   3        473.66        573.38        14.73 o                         
  -3   7   3        308.28        462.46        11.96 o                         
  -2   7   3        671.57        912.74        17.03 o                         
  -1   7   3          9.65         76.29         4.75 o                         
   0   7   3         52.10         62.66         3.16 o                         
   1   7   3        539.64        459.59        15.12 o                         
   2   7   3        113.73        310.59         7.08 o                         
   3   7   3        713.43        801.06        20.64 o                         
   4   7   3       7433.77       7017.63        38.68 o                         
   5   7   3       2405.88       2180.87        44.57 o                         
   6   7   3       2395.61       2419.65        35.47 o                         
   7   7   3        320.09        368.68        15.43 o                         
   8   7   3         51.27        121.95        11.89 o                         
   9   7   3       1012.12       1054.83        30.72 o                         
  10   7   3         75.73         70.97        12.47 o                         
 -10   8   3          2.64          4.14         7.44 o                         
  -9   8   3         68.71        110.15        12.66 o                         
  -8   8   3          6.31         98.30        11.72 o                         
  -7   8   3        115.86         69.19        12.94 o                         
  -6   8   3         97.79        413.34        19.78 o                         
  -5   8   3       1270.17       1245.09        29.89 o                         
  -4   8   3       2050.51       1932.63        37.50 o                         
  -3   8   3        439.98        617.87        16.69 o                         
  -2   8   3        626.59        655.87        13.67 o                         
  -1   8   3        635.38        727.30        13.75 o                         
   0   8   3         11.66         10.86         1.93 o                         
   1   8   3        933.37       1050.90        14.42 o                         
   2   8   3       2082.83       2052.03        22.79 o                         
   3   8   3        104.10        170.69        10.18 o                         
   4   8   3        256.77        271.21         8.37 o                         
   5   8   3         82.18        220.94         9.10 o                         
   6   8   3         71.33        125.84        12.03 o                         
   7   8   3        200.37        175.22        11.16 o                         
   8   8   3         26.07         43.44         8.06 o                         
   9   8   3         12.16         32.38         8.75 o                         
  10   8   3         20.90         39.21        11.98 o                         
 -10   9   3          0.56          9.28         8.22 o                         
  -9   9   3         52.87         65.46        10.87 o                         
  -8   9   3          0.38         51.87        10.29 o                         
  -7   9   3         90.97         74.46        13.72 o                         
  -6   9   3        184.35        273.04        20.94 o                         
  -5   9   3       1021.55       1127.27        29.21 o                         
  -4   9   3          7.53         80.87         8.89 o                         
  -3   9   3        358.58        431.51        14.46 o                         
  -2   9   3        183.31        217.88         9.48 o                         
  -1   9   3       1300.56       1108.31        16.20 o                         
   0   9   3        211.32        244.71         7.33 o                         
   1   9   3        407.01        420.33        16.01 o                         
   2   9   3       2878.13       2646.58        26.65 o                         
   3   9   3          5.33        183.08         7.80 o                         
   4   9   3        382.63        431.98        10.99 o                         
   5   9   3        253.95        345.30        14.02 o                         
   6   9   3       1877.98       2122.71        54.81 o                         
   7   9   3       1460.56       1390.26        34.80 o                         
   8   9   3         78.81        102.62        11.38 o                         
   9   9   3        113.76         91.70        17.44 o                         
  10   9   3         29.54         28.42        14.60 o                         
 -10  10   3        758.09        734.78        33.38 o                         
  -9  10   3        465.09        382.93        23.38 o                         
  -8  10   3        357.72        313.02        25.45 o                         
  -7  10   3       1612.71       1473.88        68.54 o                         
  -6  10   3       1334.91       1351.61        62.18 o                         
  -5  10   3       1991.05       1917.68        47.28 o                         
  -4  10   3       7411.95       7632.12        90.46 o                         
  -3  10   3       1061.40       1077.76        21.77 o                         
  -2  10   3        267.77        286.62         9.23 o                         
  -1  10   3        477.87        432.87        11.50 o                         
   0  10   3         38.49         26.04         2.96 o                         
   1  10   3       1157.85       1134.04        21.47 o                         
   2  10   3        257.83        231.20         7.57 o                         
   3  10   3        373.01        462.71        12.11 o                         
   4  10   3         62.69         94.16         7.52 o                         
   5  10   3         19.54         94.48         8.64 o                         
   6  10   3          2.09         68.73         9.00 o                         
   7  10   3        158.07        173.03        21.16 o                         
   8  10   3        226.94        208.35        15.55 o                         
   9  10   3          0.11          4.83        10.85 o                         
  10  10   3         30.53         45.28        10.27 o                         
 -10  11   3         71.86         88.36        15.33 o                         
  -9  11   3        203.49        145.29        21.97 o                         
  -8  11   3        649.29        611.53        48.69 o                         
  -7  11   3         17.03         31.77        15.19 o                         
  -6  11   3         31.09         60.53        17.77 o                         
  -5  11   3         48.28        156.52        12.24 o                         
  -4  11   3       2061.42       2031.40        30.71 o                         
  -3  11   3       1653.18       1477.54        26.68 o                         
  -2  11   3        380.51        473.51        11.32 o                         
  -1  11   3         42.75         58.18         4.83 o                         
   0  11   3        180.36        176.37         7.05 o                         
   1  11   3         74.52         73.26         5.02 o                         
   2  11   3       1821.05       1998.22        21.86 o                         
   3  11   3       2481.58       2367.75        35.02 o                         
   4  11   3       9238.57       9242.59        87.79 o                         
   5  11   3       2511.60       2421.04        30.81 o                         
   6  11   3        959.40        869.08        27.95 o                         
   7  11   3        352.38        327.19        18.05 o                         
   8  11   3         13.67         20.89         7.07 o                         
   9  11   3        404.31        337.97        34.14 o                         
  10  11   3        489.26        462.25        29.97 o                         
 -10  12   3         11.88         -2.50         7.75 o                         
  -9  12   3        258.75        207.76        30.91 o                         
  -8  12   3        692.88        529.45        45.24 o                         
  -7  12   3          0.13        124.50        23.37 o                         
  -6  12   3        383.43        360.41        34.36 o                         
  -5  12   3         47.77        134.08        22.19 o                         
  -4  12   3        146.05        224.79        13.97 o                         
  -3  12   3        703.09        736.30        17.64 o                         
  -2  12   3        382.47        428.89        11.27 o                         
  -1  12   3        187.49        223.80         9.24 o                         
   0  12   3         33.06         18.03         3.00 o                         
   1  12   3        181.70        230.48         9.81 o                         
   2  12   3        338.44        318.88        11.91 o                         
   3  12   3         73.87        106.90         6.98 o                         
   4  12   3        642.94        638.46        15.37 o                         
   5  12   3        444.20        527.47        22.52 o                         
   6  12   3        636.14        599.62        20.58 o                         
   7  12   3        302.63        320.60        18.43 o                         
   8  12   3        199.36        181.35        14.69 o                         
   9  12   3          8.29         13.79        17.99 o                         
  10  12   3        156.93        125.65        24.34 o                         
 -10  13   3         11.40         13.13         9.15 o                         
  -9  13   3        351.77        347.14        39.64 o                         
  -8  13   3        112.14         46.63        17.12 o                         
  -7  13   3        558.87        542.68        45.46 o                         
  -6  13   3        136.09        199.57        27.68 o                         
  -5  13   3        815.78        686.92        46.22 o                         
  -4  13   3        753.65        822.00        27.08 o                         
  -3  13   3         17.35         28.93         3.85 o                         
  -2  13   3        302.15        336.71        11.09 o                         
  -1  13   3         70.88        107.43         6.51 o                         
   0  13   3        258.26        340.92        11.38 o                         
   1  13   3        192.95        189.23         9.41 o                         
   2  13   3       1914.51       1728.04        22.64 o                         
   3  13   3          2.80         19.85         3.23 o                         
   4  13   3       1093.57       1112.31        23.66 o                         
   5  13   3        763.23        795.44        23.22 o                         
   6  13   3        133.39        109.80        17.50 o                         
   7  13   3        218.26        318.31        23.29 o                         
   8  13   3        303.98        248.61        38.40 o                         
   9  13   3         41.94         23.27        37.69 o                         
  10  13   3        127.46        126.72        22.36 o                         
 -10  14   3        116.26        120.43        19.16 o                         
  -9  14   3        165.14        168.55        29.73 o                         
  -8  14   3          9.40         35.97        17.12 o                         
  -7  14   3        365.02        447.97        42.22 o                         
  -6  14   3        709.80        602.19        46.43 o                         
  -5  14   3        361.43        440.81        30.70 o                         
  -4  14   3       2252.08       2298.50        46.47 o                         
  -3  14   3       1547.83       1471.88        21.10 o                         
  -2  14   3       4370.25       4117.83        42.35 o                         
  -1  14   3       2022.39       2065.79        25.56 o                         
   0  14   3         46.71         44.48         5.07 o                         
   1  14   3       1119.71       1035.28        22.17 o                         
   2  14   3       1088.81       1073.86        21.82 o                         
   3  14   3       2345.35       2319.09        37.68 o                         
   4  14   3       1173.56       1126.77        26.97 o                         
   5  14   3          7.68         62.90         8.84 o                         
   6  14   3        450.64        478.57        25.96 o                         
   7  14   3         34.91         46.56        14.00 o                         
   8  14   3        396.90        311.07        28.83 o                         
   9  14   3        115.55         85.17        27.84 o                         
  10  14   3          2.08        -16.05        16.05 o                         
 -10  15   3         33.70         50.81        12.11 o                         
  -9  15   3         25.28         85.40        18.73 o                         
  -8  15   3        168.27        168.12        39.15 o                         
  -7  15   3        123.93        166.94        20.96 o                         
  -6  15   3        387.40        402.75        28.44 o                         
  -5  15   3        177.39        219.66        21.16 o                         
  -4  15   3        621.26        668.91        23.66 o                         
  -3  15   3         12.48         57.42         5.51 o                         
  -2  15   3         11.41         27.83         4.44 o                         
  -1  15   3        550.99        531.52        13.64 o                         
   0  15   3          0.65          4.15         3.17 o                         
   1  15   3       1513.70       1417.47        27.03 o                         
   2  15   3         13.30         35.47         5.37 o                         
   3  15   3        334.01        357.22        12.31 o                         
   4  15   3       4570.44       4678.58        57.30 o                         
   5  15   3       1163.30       1181.37        33.48 o                         
   6  15   3        529.80        537.76        21.01 o                         
   7  15   3        129.18        144.77        20.45 o                         
   8  15   3         15.11          6.85        18.20 o                         
   9  15   3        816.15        858.55        58.06 o                         
  -9  16   3        571.77        538.50        38.75 o                         
  -8  16   3        368.07        268.77        27.04 o                         
  -7  16   3         62.75         87.43        16.53 o                         
  -6  16   3         69.78         79.39        22.78 o                         
  -5  16   3        645.95        695.69        38.03 o                         
  -4  16   3        959.37        955.42        25.30 o                         
  -3  16   3         85.65         87.32         8.43 o                         
  -2  16   3        260.82        258.81        10.71 o                         
  -1  16   3        174.44        170.00         7.89 o                         
   0  16   3          3.56          8.86         3.52 o                         
   1  16   3        130.92        164.58        10.17 o                         
   2  16   3        715.99        684.14        18.91 o                         
   3  16   3        185.35        172.02        10.33 o                         
   4  16   3         62.91         90.76        12.94 o                         
   5  16   3        136.98        182.28        10.72 o                         
   6  16   3         57.66         56.73         9.55 o                         
   7  16   3        128.59        144.10        29.08 o                         
   8  16   3         92.67         79.92        17.85 o                         
   9  16   3         47.35         64.98        20.03 o                         
  -9  17   3         74.38        107.39        35.38 o                         
  -8  17   3          0.02          7.71        10.93 o                         
  -7  17   3         95.48        113.77        18.43 o                         
  -6  17   3        172.94        137.97        25.90 o                         
  -5  17   3        690.23        650.75        35.84 o                         
  -4  17   3         51.22        106.83        10.98 o                         
  -3  17   3          7.17         46.29         6.82 o                         
  -2  17   3         21.88         13.09         4.06 o                         
  -1  17   3        122.07        103.10         7.45 o                         
   0  17   3        290.16        306.39        16.21 o                         
   1  17   3        293.32        330.88        20.73 o                         
   2  17   3        337.52        294.33        13.15 o                         
   3  17   3        103.24        186.80         9.84 o                         
   4  17   3        201.45        234.09        12.56 o                         
   5  17   3         14.59         48.75         6.51 o                         
   6  17   3       1391.30       1443.75        40.00 o                         
   7  17   3        169.81        195.80        33.39 o                         
   8  17   3         51.14         71.51        24.99 o                         
   9  17   3         84.55        113.30        31.12 o                         
  -9  18   3         82.55         93.02        21.65 o                         
  -8  18   3        115.33         98.66        18.17 o                         
  -7  18   3        235.19        269.18        25.85 o                         
  -6  18   3       1030.72        993.14        46.93 o                         
  -5  18   3        463.12        428.80        36.62 o                         
  -4  18   3       2108.92       2142.02        44.69 o                         
  -3  18   3        869.02        840.94        24.69 o                         
  -2  18   3         37.05         31.09         5.66 o                         
  -1  18   3        473.72        444.63        16.25 o                         
   0  18   3          0.06          3.56         4.26 o                         
   1  18   3         56.20         78.06        12.82 o                         
   2  18   3        101.00        112.75        10.91 o                         
   3  18   3        208.81        238.13        13.12 o                         
   4  18   3         64.96         59.66        10.46 o                         
   5  18   3          6.00         47.99         6.60 o                         
   6  18   3          0.19         49.15         9.52 o                         
   7  18   3          8.27         31.23        19.71 o                         
   8  18   3        169.44        127.30        29.29 o                         
   9  18   3          0.77         -0.75        20.57 o                         
  -9  19   3         37.31         61.67        17.34 o                         
  -8  19   3        340.62        290.64        29.35 o                         
  -7  19   3         37.01         56.66        15.11 o                         
  -6  19   3         29.25         42.96        19.01 o                         
  -5  19   3        308.42        329.90        21.78 o                         
  -4  19   3        548.43        595.58        21.62 o                         
  -3  19   3        515.87        445.72        18.76 o                         
  -2  19   3         55.42         62.79         8.50 o                         
  -1  19   3         11.38         25.75         5.55 o                         
   0  19   3        287.68        246.68        15.40 o                         
   1  19   3        230.47        236.41        14.73 o                         
   2  19   3        261.66        285.91        16.52 o                         
   3  19   3        860.75        821.21        24.27 o                         
   4  19   3       2587.76       2708.07        43.65 o                         
   5  19   3        194.25        202.17         9.87 o                         
   6  19   3        249.06        274.69        25.63 o                         
   7  19   3        155.65        189.02        35.00 o                         
   8  19   3        122.03        165.53        35.97 o                         
   9  19   3        488.80        437.85        54.18 o                         
  -8  20   3        606.04        524.61        38.91 o                         
  -7  20   3         51.24        118.94        19.82 o                         
  -6  20   3         68.93         48.46        19.82 o                         
  -5  20   3         40.36         45.00        20.46 o                         
  -4  20   3        176.26        226.80        14.17 o                         
  -3  20   3        515.93        492.79        21.63 o                         
  -2  20   3        314.41        302.85        16.70 o                         
  -1  20   3          6.98         22.72         6.39 o                         
   0  20   3          3.96          3.28         6.36 o                         
   1  20   3         21.00         23.80         7.69 o                         
   2  20   3         22.23         32.50         6.49 o                         
   3  20   3         89.11         99.22         8.97 o                         
   4  20   3        263.69        252.04        14.69 o                         
   5  20   3        361.84        361.92        18.43 o                         
   6  20   3        226.67        247.60        18.62 o                         
   7  20   3        109.31         92.29        17.79 o                         
   8  20   3        237.20        220.04        40.07 o                         
  -8  21   3         15.92         29.13        11.77 o                         
  -7  21   3        110.19        118.47        28.86 o                         
  -6  21   3         21.81         25.52        16.15 o                         
  -5  21   3         45.70         28.22        15.72 o                         
  -4  21   3        126.03        125.49        14.29 o                         
  -3  21   3        130.89        137.85        12.60 o                         
  -2  21   3         32.74         47.13         8.29 o                         
  -1  21   3          7.10         15.43         6.66 o                         
   0  21   3         41.73         49.53        11.61 o                         
   1  21   3        103.17        106.07        11.49 o                         
   2  21   3        175.72        164.65        11.45 o                         
   3  21   3         36.22         36.76         7.68 o                         
   4  21   3        256.06        272.86        13.41 o                         
   5  21   3          6.09         15.91         8.70 o                         
   6  21   3         15.84         19.32         7.00 o                         
   7  21   3          0.82         62.59        17.06 o                         
   8  21   3        169.11        150.78        32.85 o                         
  -8  22   3         25.78         44.05        19.71 o                         
  -7  22   3        229.86        259.13        41.36 o                         
  -6  22   3         43.22         41.46        20.14 o                         
  -5  22   3         18.31         39.96        18.74 o                         
  -4  22   3        479.92        469.29        25.59 o                         
  -3  22   3        174.91        175.27        14.09 o                         
  -2  22   3        489.24        532.16        22.84 o                         
  -1  22   3         51.31         70.65         9.80 o                         
   0  22   3         93.09         71.32        11.57 o                         
   1  22   3          4.14         27.33        10.24 o                         
   2  22   3         22.18         25.75         7.44 o                         
   3  22   3        163.65        146.75        11.04 o                         
   4  22   3        104.00        121.69        14.11 o                         
   5  22   3         39.86         44.07         8.15 o                         
   6  22   3        144.52        147.62        13.16 o                         
   7  22   3          3.30         22.02        11.15 o                         
   8  22   3        300.13        328.39        50.19 o                         
  -8  23   3        165.76        124.50        30.69 o                         
  -7  23   3          1.19         -7.54        20.03 o                         
  -6  23   3        131.99        144.21        30.69 o                         
  -5  23   3          0.66         -4.12         8.74 o                         
  -4  23   3         94.51        106.78        12.13 o                         
  -3  23   3         18.99         29.16         7.57 o                         
  -2  23   3          0.18          0.55         6.53 o                         
  -1  23   3        140.06        130.37        14.32 o                         
   0  23   3         10.61         12.60         8.76 o                         
   1  23   3        449.31        468.53        29.17 o                         
   2  23   3          0.68          7.68        12.98 o                         
   3  23   3          4.14         16.95         9.18 o                         
   4  23   3        824.34        887.75        35.03 o                         
   5  23   3        148.83        169.55        13.94 o                         
   6  23   3          0.13          8.63         5.94 o                         
   7  23   3        240.19        244.16        28.57 o                         
  -7  24   3         74.65        136.56        34.46 o                         
  -6  24   3         62.36        142.16        33.28 o                         
  -5  24   3        412.11        371.64        30.30 o                         
  -4  24   3        431.75        399.35        21.98 o                         
  -3  24   3         71.46         53.54         9.15 o                         
  -2  24   3        112.10        110.98        11.85 o                         
  -1  24   3         22.51         23.29        10.77 o                         
   0  24   3         27.48         14.93         9.21 o                         
   1  24   3          0.15         13.51         8.71 o                         
   2  24   3        106.10        110.66        28.81 o                         
   3  24   3        206.22        174.19        18.90 o                         
   4  24   3          3.59         18.96         8.68 o                         
   5  24   3         63.75         60.96         9.27 o                         
   6  24   3         33.22         21.53         7.58 o                         
   7  24   3         32.91         17.44        16.96 o                         
  -7  25   3         46.99         72.26        25.96 o                         
  -6  25   3         33.72         35.43        20.14 o                         
  -5  25   3         83.14        100.40        14.82 o                         
  -4  25   3          0.23         23.87         8.33 o                         
  -3  25   3          3.83         -3.69         6.80 o                         
  -2  25   3        110.75         99.10        11.57 o                         
  -1  25   3         40.63         22.95         8.98 o                         
   0  25   3         75.70         62.57        10.97 o                         
   1  25   3        189.59        168.56        19.45 o                         
   2  25   3        132.05        125.44        16.77 o                         
   3  25   3          0.01         14.41         7.62 o                         
   4  25   3         36.95         58.59         9.75 o                         
   5  25   3        336.16        317.00        19.35 o                         
   6  25   3        199.62        246.75        20.93 o                         
   7  25   3         99.90         72.14        23.21 o                         
  -7  26   3        162.25        162.31        35.22 o                         
  -6  26   3         93.50         89.78        19.42 o                         
  -5  26   3         29.37         21.47         9.39 o                         
  -4  26   3         55.56         74.41        11.50 o                         
  -3  26   3         84.88         67.48        10.93 o                         
  -2  26   3         45.34         42.63         8.40 o                         
  -1  26   3        165.27        157.14        17.85 o                         
   0  26   3          0.49          5.54         8.46 o                         
   1  26   3          3.76          0.94        10.61 o                         
   2  26   3         18.93         17.04        16.42 o                         
   3  26   3         72.16         87.05        15.20 o                         
   4  26   3         27.50         45.23        10.20 o                         
   5  26   3          5.53         15.85         7.52 o                         
   6  26   3          0.94         15.32         8.24 o                         
  -6  27   3         23.02          9.97        43.35 o                         
  -5  27   3        138.46        123.00        16.22 o                         
  -4  27   3         73.11         93.86        12.60 o                         
  -3  27   3         39.90         51.51         9.82 o                         
  -2  27   3         13.38         -8.19         8.19 o                         
  -1  27   3          7.67          5.86         7.04 o                         
   0  27   3         61.51         43.81        10.08 o                         
   1  27   3         23.68         34.99        11.38 o                         
   2  27   3         98.34         79.28        14.82 o                         
   3  27   3        168.11        170.54        19.49 o                         
   4  27   3        512.43        542.36        28.58 o                         
   5  27   3          0.68         -9.96         9.96 o                         
   6  27   3         36.01         42.14        10.12 o                         
  -6  28   3         15.16          8.43        12.75 o                         
  -5  28   3         52.89         45.15        10.99 o                         
  -4  28   3        136.27        165.09        16.18 o                         
  -3  28   3        242.40        251.02        18.66 o                         
  -2  28   3        119.05        103.58        14.74 o                         
  -1  28   3          0.08         -1.34         6.81 o                         
   0  28   3          0.04         -8.48         8.80 o                         
   1  28   3         41.10         55.46        13.38 o                         
   2  28   3         76.49         87.12        15.41 o                         
   3  28   3         17.08         41.29        12.37 o                         
   4  28   3         29.53         22.37         8.14 o                         
   5  28   3         81.53         68.32        15.03 o                         
  -5  29   3          2.37          5.52         8.84 o                         
  -4  29   3         25.13         48.13        10.20 o                         
  -3  29   3         44.97         40.84        16.68 o                         
  -2  29   3         30.27         47.57        10.61 o                         
  -1  29   3         21.45          8.84         8.50 o                         
   0  29   3         16.90         18.67        11.43 o                         
   1  29   3         17.43         -1.14         8.39 o                         
   2  29   3          5.53         11.78         8.46 o                         
   3  29   3        150.53        151.22        20.10 o                         
   4  29   3          5.01         11.93         8.51 o                         
   5  29   3         88.18         58.84        25.20 o                         
  -4  30   3         58.06         81.52        12.50 o                         
  -3  30   3          0.10         -8.75         8.75 o                         
  -2  30   3         18.14         19.30         9.27 o                         
  -1  30   3         53.66         35.01        10.30 o                         
   0  30   3         15.47          5.22         8.57 o                         
   1  30   3         26.45         41.26        12.43 o                         
   2  30   3          6.48          4.85         9.15 o                         
   3  30   3         20.07         15.61        13.41 o                         
   4  30   3         10.86         -5.29        19.55 o                         
  -4  31   3         34.75         33.21         9.06 o                         
  -3  31   3          1.08          4.24        10.45 o                         
  -2  31   3          8.21          5.95        11.00 o                         
  -1  31   3         12.27         20.32         7.53 o                         
   0  31   3         13.95          2.05        13.91 o                         
   1  31   3        113.09        112.84        15.26 o                         
   2  31   3          3.94         13.42         9.18 o                         
   3  31   3          6.12         10.66        19.60 o                         
  -3  32   3         56.92         53.40        12.51 o                         
  -2  32   3         44.04         35.75        11.14 o                         
  -1  32   3          8.40         -4.82        12.53 o                         
   0  32   3         18.20         12.42        10.12 o                         
   1  32   3          2.38         -7.57        12.24 o                         
   2  32   3         19.30         18.23         8.41 o                         
  -1  33   3         10.36         -8.89        14.10 o                         
   0  33   3          1.05         -6.55         9.14 o                         
   1  33   3         20.70         -3.96         9.73 o                         
 -11   0   4        130.58         86.44        18.69 o                         
 -10   0   4        393.72        503.81        32.59 o                         
  -9   0   4          0.08          6.99         7.84 o                         
  -8   0   4       1942.56       1749.81        51.17 o                         
  -7   0   4       2374.84       2398.40        75.89 o                         
  -6   0   4       6556.81       6238.38       118.13 o                         
  -5   0   4       1565.96       1457.61        45.59 o                         
  -4   0   4          6.00          2.48         5.06 o                         
  -3   0   4      16534.98      16403.08        87.44 o                         
  -2   0   4       1984.75       1916.44        21.40 o                         
  -1   0   4      12884.54      11073.06       100.46 o                         
   0   0   4       1343.89       1002.91        27.72 o                         
   1   0   4      29524.01      28145.35       297.28 o                         
   2   0   4       2202.99       1980.06        16.52 o                         
   3   0   4       1736.23       1666.62        38.57 o                         
   4   0   4        537.87        390.95        13.92 o                         
   5   0   4        233.67        172.75        13.41 o                         
   6   0   4         62.99         84.97        19.71 o                         
   7   0   4       2503.24       2212.18        83.77 o                         
   8   0   4         70.07        103.07        22.94 o                         
   9   0   4        427.10        333.37        39.10 o                         
  10   0   4        149.55        248.37        24.56 o                         
 -11   1   4         84.39         82.37        11.95 o                         
 -10   1   4         59.62        106.17        11.89 o                         
  -9   1   4        275.60        271.94        16.02 o                         
  -8   1   4        154.68        161.16        11.85 o                         
  -7   1   4        804.27        731.88        24.79 o                         
  -6   1   4          0.91         28.23         7.54 o                         
  -5   1   4        945.93       1056.09        23.93 o                         
  -4   1   4       1854.20       1934.49        27.81 o                         
  -3   1   4       2279.01       2501.72        22.36 o                         
  -2   1   4       2383.74       2262.22        38.59 o                         
  -1   1   4       9487.55       9571.31        66.43 o                         
   0   1   4      11350.32      12660.92        59.91 o                         
   1   1   4      19212.52      18284.93       108.81 o                         
   2   1   4       2859.90       2887.64        15.46 o                         
   3   1   4      11954.99      11952.70        71.71 o                         
   4   1   4       1550.21       1438.79        17.93 o                         
   5   1   4        731.56        702.62        14.38 o                         
   6   1   4       4136.99       4084.13        70.61 o                         
   7   1   4        862.13        811.47        28.57 o                         
   8   1   4       1325.95       1254.37        48.60 o                         
   9   1   4         88.70         77.15        11.47 o                         
  10   1   4          1.55          2.27         8.21 o                         
 -11   2   4          1.66         -5.72         8.70 o                         
 -10   2   4        103.30        148.07        13.23 o                         
  -9   2   4          2.91          9.28         5.94 o                         
  -8   2   4         44.06         23.58         6.70 o                         
  -7   2   4         57.71         82.60         9.91 o                         
  -6   2   4          2.63          8.22         4.99 o                         
  -5   2   4          0.23          4.13         4.63 o                         
  -4   2   4        398.85        584.72        13.35 o                         
  -3   2   4        263.67        243.86        16.01 o                         
  -2   2   4        314.49        233.07         9.76 o                         
  -1   2   4       4801.54       4235.88        67.87 o                         
   0   2   4         29.24        102.75         4.92 o                         
   1   2   4       1405.59       1972.38        26.56 o                         
   2   2   4       2193.00       2351.55        20.31 o                         
   3   2   4       2085.96       1748.87        14.65 o                         
   4   2   4        817.32        769.82        13.17 o                         
   5   2   4         82.36         85.58         6.46 o                         
   6   2   4        420.88        510.52        15.26 o                         
   7   2   4       1654.46       1665.58        28.44 o                         
   8   2   4        385.94        396.13        22.45 o                         
   9   2   4          7.18         15.80         6.18 o                         
  10   2   4         28.43        113.14        14.68 o                         
 -11   3   4        135.63        111.62        12.64 o                         
 -10   3   4        182.95        103.61        11.32 o                         
  -9   3   4        518.88        410.66        22.21 o                         
  -8   3   4        153.61        114.49        11.46 o                         
  -7   3   4       1157.08       1110.37        30.49 o                         
  -6   3   4         79.73        116.76        10.04 o                         
  -5   3   4          4.02         25.90         5.03 o                         
  -4   3   4        188.26        270.01         9.41 o                         
  -3   3   4      11939.08      12354.45        83.80 o                         
  -2   3   4       4584.21       4804.70        48.13 o                         
  -1   3   4         79.35        116.32        13.14 o                         
   0   3   4       2770.41       1915.21        20.25 o                         
   1   3   4        179.21        262.89         5.59 o                         
   2   3   4       3927.63       3474.92        48.75 o                         
   3   3   4       7894.25       8592.53        51.48 o                         
   4   3   4         20.37         45.05         3.28 o                         
   5   3   4        181.96        150.43         5.80 o                         
   6   3   4       2826.91       2620.00        38.14 o                         
   7   3   4        393.28        352.82        13.69 o                         
   8   3   4        438.31        403.06        17.56 o                         
   9   3   4        337.80        291.82        16.04 o                         
  10   3   4        116.03        106.31        14.56 o                         
 -11   4   4         16.33         14.44         6.41 o                         
 -10   4   4        147.88         61.00        10.12 o                         
  -9   4   4         44.36         53.57         9.30 o                         
  -8   4   4        176.76        175.54        10.16 o                         
  -7   4   4       1023.70       1001.63        29.44 o                         
  -6   4   4       5359.25       4772.61        69.26 o                         
  -5   4   4        522.05        465.02        14.09 o                         
  -4   4   4        250.48        234.49        11.11 o                         
  -3   4   4       1467.13       1076.86        49.75 o                         
  -2   4   4        133.76        120.53         7.24 o                         
  -1   4   4      28266.59      28756.49       133.97 o                         
   0   4   4       9872.37       8883.40       147.53 o                         
   1   4   4       9643.99       9499.02        48.97 o                         
   2   4   4       2378.91       2362.33        20.62 o                         
   3   4   4       8196.18       8032.49        40.04 o                         
   4   4   4          1.67          4.93         1.30 o                         
   5   4   4        263.55        227.49         9.71 o                         
   6   4   4         53.71         76.38         6.28 o                         
   7   4   4         39.42         85.72         6.28 o                         
   8   4   4        896.30        824.96        24.49 o                         
   9   4   4         89.78        106.46        10.33 o                         
  10   4   4         66.87         31.90        10.53 o                         
 -10   5   4        239.20        178.87        16.63 o                         
  -9   5   4        353.28        328.12        20.25 o                         
  -8   5   4          3.88         26.93         4.85 o                         
  -7   5   4       1288.84       1312.86        25.68 o                         
  -6   5   4        796.91        760.30        18.96 o                         
  -5   5   4        241.12        341.55        15.36 o                         
  -4   5   4        110.43        199.53        10.11 o                         
  -3   5   4       7893.23       7904.82        58.77 o                         
  -2   5   4       1457.54       1484.94        32.06 o                         
  -1   5   4         38.44        130.95         7.62 o                         
   0   5   4       5067.00       3807.36        28.98 o                         
   1   5   4         30.97         76.09         4.44 o                         
   2   5   4        442.95        329.89         7.52 o                         
   3   5   4       3607.52       4089.35        24.97 o                         
   4   5   4         41.46         81.15         3.54 o                         
   5   5   4         80.46         96.95         7.75 o                         
   6   5   4       3342.14       3162.35        49.15 o                         
   7   5   4        164.60        179.58         9.32 o                         
   8   5   4         91.67         99.02        10.00 o                         
   9   5   4        134.49        106.49        10.20 o                         
  10   5   4        119.65        120.53        15.30 o                         
 -10   6   4          8.44         -4.01         7.68 o                         
  -9   6   4         11.82         29.26        12.60 o                         
  -8   6   4        132.63        120.35         8.32 o                         
  -7   6   4         29.01         85.81         7.68 o                         
  -6   6   4         14.60         35.48         4.42 o                         
  -5   6   4         20.87         60.53         6.16 o                         
  -4   6   4        712.71        899.66        32.52 o                         
  -3   6   4         84.61        242.98        11.21 o                         
  -2   6   4       1886.46       1715.52        28.42 o                         
  -1   6   4        531.24        398.22        11.32 o                         
   0   6   4       1572.03       1178.09        17.95 o                         
   1   6   4       4072.39       4601.21        25.65 o                         
   2   6   4        138.02        253.78        10.54 o                         
   3   6   4         37.27        167.49         6.61 o                         
   4   6   4         27.45         47.41         2.76 o                         
   5   6   4        306.32        412.43         9.21 o                         
   6   6   4          0.16        212.14         9.42 o                         
   7   6   4       1474.42       1474.88        25.61 o                         
   8   6   4        947.80       1036.85        27.46 o                         
   9   6   4          0.21         21.64         8.78 o                         
  10   6   4          0.90         37.19        10.56 o                         
 -10   7   4         25.50         29.12         8.78 o                         
  -9   7   4        219.44        229.77        17.42 o                         
  -8   7   4          3.88         48.21         6.77 o                         
  -7   7   4       1001.49        924.26        21.72 o                         
  -6   7   4        315.76        381.22        14.41 o                         
  -5   7   4       1500.21       1693.88        41.98 o                         
  -4   7   4        634.42        826.03        17.11 o                         
  -3   7   4       1098.42       1242.45        22.42 o                         
  -2   7   4          8.32         70.66         6.73 o                         
  -1   7   4       1680.02       1689.43        23.86 o                         
   0   7   4        674.20        739.02        11.51 o                         
   1   7   4        637.66        566.26         7.73 o                         
   2   7   4       3458.72       3338.96        35.63 o                         
   3   7   4       1358.32       1466.58        19.95 o                         
   4   7   4         39.93        116.56         5.90 o                         
   5   7   4       2481.37       2367.34        21.78 o                         
   6   7   4       5134.85       5022.31        59.39 o                         
   7   7   4        496.52        536.78        15.92 o                         
   8   7   4       1573.16       1580.26        39.65 o                         
   9   7   4        245.51        194.40        20.33 o                         
  10   7   4         65.44         52.83        11.27 o                         
 -10   8   4        105.50        155.07        15.42 o                         
  -9   8   4         81.25        104.32        12.55 o                         
  -8   8   4       2835.47       2629.52        53.26 o                         
  -7   8   4        336.32        363.51        13.89 o                         
  -6   8   4       9983.61       9742.12       126.17 o                         
  -5   8   4       4838.12       4456.15        62.06 o                         
  -4   8   4       2930.25       3082.39        44.89 o                         
  -3   8   4        618.38        511.89        15.07 o                         
  -2   8   4        780.85        792.37        24.19 o                         
  -1   8   4       2432.92       2021.31        25.15 o                         
   0   8   4       1864.47       1525.32        26.72 o                         
   1   8   4      10208.18       9505.70        41.82 o                         
   2   8   4       2427.24       2227.54        21.79 o                         
   3   8   4        744.22        616.91        16.56 o                         
   4   8   4        902.47        904.49        15.62 o                         
   5   8   4          7.31         97.23         5.30 o                         
   6   8   4          3.05         94.43         8.23 o                         
   7   8   4       2448.48       2346.16        42.31 o                         
   8   8   4         28.32         69.68         9.71 o                         
   9   8   4        148.43        114.90        14.58 o                         
  10   8   4         57.79         82.94        13.39 o                         
 -10   9   4         67.62         84.93        14.62 o                         
  -9   9   4         73.35         68.49        12.86 o                         
  -8   9   4        200.57        234.74        20.26 o                         
  -7   9   4       1093.89        966.66        56.67 o                         
  -6   9   4        370.68        407.16        20.01 o                         
  -5   9   4       2480.23       2447.53        40.42 o                         
  -4   9   4         45.93         64.69         5.92 o                         
  -3   9   4        946.77        866.87        18.06 o                         
  -2   9   4        566.26        656.29        16.71 o                         
  -1   9   4       1169.98       1277.02        20.27 o                         
   0   9   4       1683.01       1601.40        16.78 o                         
   1   9   4        510.45        376.48         9.71 o                         
   2   9   4          0.79         64.47         3.56 o                         
   3   9   4        125.10        141.59         7.53 o                         
   4   9   4       1064.04       1089.15        21.19 o                         
   5   9   4       2931.25       2824.69        35.41 o                         
   6   9   4       7017.83       7006.59       113.29 o                         
   7   9   4         39.76         53.86         8.20 o                         
   8   9   4       2194.57       2196.57        44.86 o                         
   9   9   4        221.19        201.68        23.12 o                         
  10   9   4          1.45          4.74         8.33 o                         
 -10  10   4         57.99         54.65        12.40 o                         
  -9  10   4        133.97        148.28        17.48 o                         
  -8  10   4        469.13        402.09        26.11 o                         
  -7  10   4        124.11        108.89        22.62 o                         
  -6  10   4        595.55        609.28        44.70 o                         
  -5  10   4        478.29        534.86        26.03 o                         
  -4  10   4        245.82        221.93        10.15 o                         
  -3  10   4        110.76        116.66         8.29 o                         
  -2  10   4        550.18        482.19        14.99 o                         
  -1  10   4        489.44        472.43        12.75 o                         
   0  10   4          8.81         18.35         2.51 o                         
   1  10   4        118.35        197.84         9.45 o                         
   2  10   4        387.75        462.61        12.84 o                         
   3  10   4        238.79        172.75         5.22 o                         
   4  10   4       2103.57       2115.00        33.37 o                         
   5  10   4         51.27         82.74         6.76 o                         
   6  10   4       1251.50       1314.20        37.04 o                         
   7  10   4        908.78        987.77        28.27 o                         
   8  10   4        153.96        145.73        13.94 o                         
   9  10   4        123.94        161.92        28.22 o                         
  10  10   4          0.75          1.48         8.66 o                         
 -10  11   4         46.64         54.53        11.96 o                         
  -9  11   4        210.43        170.22        18.40 o                         
  -8  11   4        229.29        251.38        33.07 o                         
  -7  11   4        445.95        443.13        40.72 o                         
  -6  11   4        304.85        295.88        33.07 o                         
  -5  11   4          2.02         78.84        15.02 o                         
  -4  11   4       1355.02       1475.51        26.92 o                         
  -3  11   4       1182.87       1215.92        34.36 o                         
  -2  11   4        406.81        466.60        15.33 o                         
  -1  11   4        768.35        690.79        15.17 o                         
   0  11   4         14.30         50.34         3.71 o                         
   1  11   4          4.41          8.08         2.91 o                         
   2  11   4       1218.62       1107.57        17.43 o                         
   3  11   4       1392.04       1404.49        17.32 o                         
   4  11   4        214.45        234.66        13.52 o                         
   5  11   4        110.09        118.96         8.77 o                         
   6  11   4        968.23        958.47        34.09 o                         
   7  11   4        150.41        140.18        11.47 o                         
   8  11   4        118.69        101.20        17.54 o                         
   9  11   4         76.72         67.41        14.12 o                         
  10  11   4          2.20          6.90         9.09 o                         
 -10  12   4        106.73         45.22        11.98 o                         
  -9  12   4        229.87        196.51        22.40 o                         
  -8  12   4        444.81        331.65        38.13 o                         
  -7  12   4        874.04        839.22        55.91 o                         
  -6  12   4       3686.08       3474.28       106.89 o                         
  -5  12   4       1674.11       1629.47        70.81 o                         
  -4  12   4         63.24         70.91        10.90 o                         
  -3  12   4        475.03        434.42        15.79 o                         
  -2  12   4        330.50        420.66        16.08 o                         
  -1  12   4       2321.47       2319.35        28.68 o                         
   0  12   4        175.60        125.43         5.75 o                         
   1  12   4       1134.16       1139.48        22.82 o                         
   2  12   4        940.79        986.34        15.65 o                         
   3  12   4       1995.93       2005.64        25.39 o                         
   4  12   4        231.83        247.42        16.61 o                         
   5  12   4         13.52         48.91         6.86 o                         
   6  12   4        225.85        252.50        19.24 o                         
   7  12   4         16.22          2.81        14.00 o                         
   8  12   4        260.07        232.68        26.76 o                         
   9  12   4         43.17         82.72        19.87 o                         
  10  12   4        132.29         90.74        17.69 o                         
 -10  13   4        132.21        125.39        17.52 o                         
  -9  13   4         66.00         84.94        16.26 o                         
  -8  13   4          3.80         17.34        14.00 o                         
  -7  13   4        705.13        676.29        51.71 o                         
  -6  13   4       1836.45       1639.78        75.66 o                         
  -5  13   4        555.85        621.12        45.67 o                         
  -4  13   4        825.91        839.28        51.07 o                         
  -3  13   4        260.05        241.04        10.19 o                         
  -2  13   4        131.36        154.21         8.07 o                         
  -1  13   4        350.82        387.98        11.70 o                         
   0  13   4        637.08        574.59        13.21 o                         
   1  13   4        145.58        153.38         8.01 o                         
   2  13   4        347.74        503.95        11.17 o                         
   3  13   4          2.52         21.50         3.20 o                         
   4  13   4       1295.16       1427.50        24.47 o                         
   5  13   4        848.28        844.59        24.00 o                         
   6  13   4       4147.29       3938.71        71.02 o                         
   7  13   4        577.10        614.05        38.20 o                         
   8  13   4        205.31        210.91        24.36 o                         
   9  13   4        203.08        202.59        24.83 o                         
  10  13   4        233.06        276.73        30.64 o                         
 -10  14   4          8.22         18.63        13.09 o                         
  -9  14   4         25.55         15.29        10.45 o                         
  -8  14   4          0.03          9.69        14.65 o                         
  -7  14   4        483.67        491.18        45.24 o                         
  -6  14   4        907.50        841.94        56.24 o                         
  -5  14   4        261.72        269.92        31.67 o                         
  -4  14   4       2137.91       2206.72       101.39 o                         
  -3  14   4        145.96        173.46         8.97 o                         
  -2  14   4        318.99        267.57        10.43 o                         
  -1  14   4        116.02         82.47         6.08 o                         
   0  14   4         51.42         48.55         4.55 o                         
   1  14   4        353.80        464.81        12.48 o                         
   2  14   4         71.78        145.88         6.95 o                         
   3  14   4         40.39        108.26         6.58 o                         
   4  14   4        261.27        288.95        11.02 o                         
   5  14   4        743.66        665.81        22.15 o                         
   6  14   4         31.58        118.93        10.59 o                         
   7  14   4       1261.82       1357.98        56.98 o                         
   8  14   4        441.80        479.02        75.88 o                         
   9  14   4         50.40         40.78        12.63 o                         
  -9  15   4         31.30         29.94        17.99 o                         
  -8  15   4          6.07         24.99        15.40 o                         
  -7  15   4        332.82        267.33        35.76 o                         
  -6  15   4        167.40        132.69        24.99 o                         
  -5  15   4        152.74        195.82        20.26 o                         
  -4  15   4        464.54        489.50        29.39 o                         
  -3  15   4        778.02        770.35        20.42 o                         
  -2  15   4         10.18         26.00         4.37 o                         
  -1  15   4        463.60        563.27        14.12 o                         
   0  15   4        239.97        236.88         9.54 o                         
   1  15   4         35.70         78.85         6.53 o                         
   2  15   4        952.77        871.64        17.87 o                         
   3  15   4        656.47        673.75        15.75 o                         
   4  15   4        446.18        478.50        13.10 o                         
   5  15   4         27.93         72.70         9.82 o                         
   6  15   4        572.87        569.19        23.56 o                         
   7  15   4       1261.39       1350.90        57.86 o                         
   8  15   4        189.89        185.14        23.80 o                         
   9  15   4         11.59         22.03        24.02 o                         
  -9  16   4         28.39         33.75        20.09 o                         
  -8  16   4        525.23        563.79        38.32 o                         
  -7  16   4        606.80        548.72        49.01 o                         
  -6  16   4       2631.23       2667.82        74.52 o                         
  -5  16   4        507.87        494.38        40.45 o                         
  -4  16   4        555.68        573.31        23.55 o                         
  -3  16   4         58.37         45.81         7.45 o                         
  -2  16   4          2.41          4.88         3.31 o                         
  -1  16   4       2658.69       2421.19        31.73 o                         
   0  16   4        209.37        174.04         9.36 o                         
   1  16   4       4075.44       3894.53        59.58 o                         
   2  16   4         87.50         78.76         8.11 o                         
   3  16   4        498.55        520.70        14.60 o                         
   4  16   4        607.25        537.69        20.34 o                         
   5  16   4        240.76        323.05        21.51 o                         
   6  16   4          8.16         53.55        13.22 o                         
   7  16   4        914.12        940.45        49.47 o                         
   8  16   4        168.26        168.29        23.46 o                         
   9  16   4         87.58         41.40        14.09 o                         
  -9  17   4          9.70         12.61        11.28 o                         
  -8  17   4        231.66        238.70        26.48 o                         
  -7  17   4        507.15        389.45        48.58 o                         
  -6  17   4        134.43        147.64        19.93 o                         
  -5  17   4        449.28        414.12        49.01 o                         
  -4  17   4        235.91        198.71        14.58 o                         
  -3  17   4         72.37         59.52         8.37 o                         
  -2  17   4        387.74        350.41        13.13 o                         
  -1  17   4        123.26        121.06         8.78 o                         
   0  17   4        163.93        155.22         9.18 o                         
   1  17   4       2202.91       2057.32        38.29 o                         
   2  17   4       1500.23       1439.79        27.13 o                         
   3  17   4        744.28        704.57        18.68 o                         
   4  17   4         17.08         28.32         5.73 o                         
   5  17   4        229.37        223.11        17.04 o                         
   6  17   4       1922.90       2017.30        46.76 o                         
   7  17   4          7.62         35.47        13.14 o                         
   8  17   4        820.01        805.02        68.73 o                         
   9  17   4         84.70         85.73        25.63 o                         
  -9  18   4        148.67        154.20        22.53 o                         
  -8  18   4        294.22        307.81        30.22 o                         
  -7  18   4         61.13         65.41        15.16 o                         
  -6  18   4        215.26        222.65        23.61 o                         
  -5  18   4         44.49         51.89        12.63 o                         
  -4  18   4         17.85         27.83         7.99 o                         
  -3  18   4        736.68        723.98        23.21 o                         
  -2  18   4         49.06         61.12         8.15 o                         
  -1  18   4        398.68        326.22        14.01 o                         
   0  18   4        397.07        337.36        13.80 o                         
   1  18   4        247.80        162.67        15.35 o                         
   2  18   4         87.32         60.46         6.58 o                         
   3  18   4         33.69         33.23         5.45 o                         
   4  18   4       1233.83       1176.80        23.28 o                         
   5  18   4          8.98         12.31         3.72 o                         
   6  18   4        626.93        644.78        27.51 o                         
   7  18   4        387.73        393.88        32.87 o                         
   8  18   4         56.10         26.71        17.23 o                         
   9  18   4        100.97        110.71        29.94 o                         
  -9  19   4         19.56         13.84        16.96 o                         
  -8  19   4         68.08         51.81        13.52 o                         
  -7  19   4         40.10         62.64        15.82 o                         
  -6  19   4         95.72         83.28        23.10 o                         
  -5  19   4          0.09         -1.60        10.00 o                         
  -4  19   4        456.82        392.91        20.61 o                         
  -3  19   4         32.91         53.56        11.41 o                         
  -2  19   4          4.24         14.11         5.34 o                         
  -1  19   4        194.09        170.49        10.75 o                         
   0  19   4        187.07        180.95        12.07 o                         
   1  19   4          6.20         11.12         6.12 o                         
   2  19   4         71.92         71.77         9.09 o                         
   3  19   4          8.64         21.72         5.72 o                         
   4  19   4         61.09         73.88         8.13 o                         
   5  19   4          1.86          2.21         4.93 o                         
   6  19   4         89.59         92.70        12.01 o                         
   7  19   4          2.94         13.00        15.02 o                         
   8  19   4          3.55         24.77        19.06 o                         
  -8  20   4         73.20         61.62        15.06 o                         
  -7  20   4         29.50         44.58        12.75 o                         
  -6  20   4        298.42        284.55        37.86 o                         
  -5  20   4        200.56        192.79        31.99 o                         
  -4  20   4         60.83         59.60        13.36 o                         
  -3  20   4        177.13        187.04        14.19 o                         
  -2  20   4        109.87         92.38        14.69 o                         
  -1  20   4        303.65        337.05        15.29 o                         
   0  20   4          0.16         18.11         7.51 o                         
   1  20   4        239.05        263.37        15.79 o                         
   2  20   4        650.90        578.26        23.10 o                         
   3  20   4        208.79        208.34        13.92 o                         
   4  20   4        269.09        266.67        14.05 o                         
   5  20   4         14.80          7.73         5.44 o                         
   6  20   4        154.51        144.68        11.90 o                         
   7  20   4        117.40        103.72        18.70 o                         
   8  20   4         15.41         60.09        21.86 o                         
  -8  21   4         11.58         17.83        11.76 o                         
  -7  21   4         79.32         97.17        18.05 o                         
  -6  21   4        335.47        334.32        44.59 o                         
  -5  21   4         13.39         14.32        13.35 o                         
  -4  21   4         17.08         22.24         9.61 o                         
  -3  21   4        716.90        644.62        25.15 o                         
  -2  21   4        434.26        430.72        20.31 o                         
  -1  21   4        816.87        773.43        25.93 o                         
   0  21   4       2670.48       2600.43        82.04 o                         
   1  21   4       1343.95       1293.20        34.99 o                         
   2  21   4        737.64        657.60        21.49 o                         
   3  21   4        724.42        682.61        21.35 o                         
   4  21   4          8.10          5.95         5.16 o                         
   5  21   4         13.55         31.42         7.32 o                         
   6  21   4        695.93        711.52        25.85 o                         
   7  21   4         70.11         90.62        18.26 o                         
   8  21   4         33.79         12.17        17.45 o                         
  -8  22   4         36.58         39.09        18.63 o                         
  -7  22   4         75.57         95.42        26.71 o                         
  -6  22   4        248.75        262.26        40.17 o                         
  -5  22   4          0.08        -11.31        17.77 o                         
  -4  22   4        269.61        302.34        26.42 o                         
  -3  22   4         51.22         35.12         8.18 o                         
  -2  22   4        916.59        832.44        28.39 o                         
  -1  22   4        368.68        375.25        18.95 o                         
   0  22   4        375.20        398.67        22.24 o                         
   1  22   4        409.66        446.42        39.69 o                         
   2  22   4         32.78         24.02         5.60 o                         
   3  22   4         95.58        106.28         9.36 o                         
   4  22   4        127.67        142.44        16.36 o                         
   5  22   4        380.51        331.92        20.21 o                         
   6  22   4         11.02         17.24         8.03 o                         
   7  22   4        612.89        616.95        43.67 o                         
   8  22   4        133.67        143.56        35.22 o                         
  -7  23   4         55.89         39.31        20.25 o                         
  -6  23   4         23.90         14.11        16.91 o                         
  -5  23   4          0.39          1.83        15.94 o                         
  -4  23   4         22.08         17.16         7.54 o                         
  -3  23   4         31.17         23.12         6.74 o                         
  -2  23   4         21.43         24.74         7.49 o                         
  -1  23   4          4.75          9.73         5.94 o                         
   0  23   4       1241.82       1253.00        39.08 o                         
   1  23   4         51.74         44.93         9.57 o                         
   2  23   4        550.20        561.03        24.65 o                         
   3  23   4         12.80          4.67         8.02 o                         
   4  23   4          0.21         20.30         8.40 o                         
   5  23   4         11.77         35.85         8.83 o                         
   6  23   4        205.92        232.73        19.80 o                         
   7  23   4        285.35        305.40        31.46 o                         
  -7  24   4        189.37        154.23        34.25 o                         
  -6  24   4        843.47        937.74        76.59 o                         
  -5  24   4         73.09         28.32        19.06 o                         
  -4  24   4        267.32        275.21        22.11 o                         
  -3  24   4         56.26         68.65        10.10 o                         
  -2  24   4          0.92          9.34         6.64 o                         
  -1  24   4        316.67        310.43        21.10 o                         
   0  24   4         29.07         41.14         9.85 o                         
   1  24   4        545.78        555.28        27.88 o                         
   2  24   4          2.74          7.69        13.52 o                         
   3  24   4        131.94        125.79        16.16 o                         
   4  24   4        103.17        103.63        17.39 o                         
   5  24   4        249.56        253.66        23.23 o                         
   6  24   4          3.26         28.86         9.04 o                         
   7  24   4        315.04        351.79        45.34 o                         
  -7  25   4        235.37        185.25        38.23 o                         
  -6  25   4         26.61         49.65        24.77 o                         
  -5  25   4        107.03         95.03        25.47 o                         
  -4  25   4         96.32         87.04        13.99 o                         
  -3  25   4        114.15        115.13        12.76 o                         
  -2  25   4        148.78        172.92        14.76 o                         
  -1  25   4        120.35        112.10        13.95 o                         
   0  25   4        369.60        303.34        20.90 o                         
   1  25   4        572.95        556.40        27.42 o                         
   2  25   4        341.69        354.32        26.42 o                         
   3  25   4        187.87        170.28        18.50 o                         
   4  25   4         32.94         25.16        12.55 o                         
   5  25   4         81.64         64.20        31.61 o                         
   6  25   4        587.79        692.83        34.21 o                         
   7  25   4         15.04         21.36        12.07 o                         
  -6  26   4        170.75        218.09        41.25 o                         
  -5  26   4         40.93         38.05        13.64 o                         
  -4  26   4         57.18         75.83        13.31 o                         
  -3  26   4        216.76        224.16        17.13 o                         
  -2  26   4         44.40         36.65         8.10 o                         
  -1  26   4         88.25         77.25        12.83 o                         
   0  26   4        203.86        193.90        17.35 o                         
   1  26   4        124.27        139.62        15.26 o                         
   2  26   4         41.71         30.06         9.77 o                         
   3  26   4         22.45         19.37         8.82 o                         
   4  26   4        228.55        214.80        21.83 o                         
   5  26   4          9.14         -3.73        15.08 o                         
   6  26   4        222.50        230.20        23.94 o                         
  -6  27   4         10.21        -10.31        11.19 o                         
  -5  27   4          4.81         -7.58        15.08 o                         
  -4  27   4          9.30         16.19         9.21 o                         
  -3  27   4         42.80         66.69        10.91 o                         
  -2  27   4          1.99         -6.06         6.58 o                         
  -1  27   4          2.92          5.58         6.87 o                         
   0  27   4         63.65         60.60        11.31 o                         
   1  27   4          0.07         15.83         8.00 o                         
   2  27   4          1.10         14.61        16.91 o                         
   3  27   4         18.34         10.82         8.66 o                         
   4  27   4          3.55         12.71        15.72 o                         
   5  27   4         19.77         12.39         9.91 o                         
   6  27   4          1.55         -8.67         8.67 o                         
  -5  28   4         84.89         76.55        18.58 o                         
  -4  28   4          0.45         25.09        12.98 o                         
  -3  28   4         17.01         37.32        10.85 o                         
  -2  28   4         15.34          8.76         7.45 o                         
  -1  28   4          0.10         -7.19         7.19 o                         
   0  28   4         56.98         20.32         8.63 o                         
   1  28   4          3.67          2.75         7.58 o                         
   2  28   4        162.66        126.17        18.26 o                         
   3  28   4         68.94         64.38        13.33 o                         
   4  28   4        108.70         84.01        25.20 o                         
   5  28   4         30.49         11.84        10.93 o                         
  -5  29   4          4.82         -7.98        12.48 o                         
  -4  29   4         85.90        108.98        16.31 o                         
  -3  29   4         78.92         59.79        10.37 o                         
  -2  29   4          7.29          7.97         7.54 o                         
  -1  29   4         17.90         24.35        14.39 o                         
   0  29   4        189.35        176.21        17.82 o                         
   1  29   4         60.48         74.78        12.47 o                         
   2  29   4         30.91         34.05         9.31 o                         
   3  29   4         60.33         57.70        12.45 o                         
   4  29   4        104.04         91.87        26.49 o                         
   5  29   4         92.06         84.93        18.69 o                         
  -4  30   4        304.66        331.55        26.86 o                         
  -3  30   4         18.57         19.22        12.54 o                         
  -2  30   4         87.75         77.50        13.23 o                         
  -1  30   4         25.08         45.35        11.14 o                         
   0  30   4         40.44         39.58         9.99 o                         
   1  30   4         59.09         51.99        10.73 o                         
   2  30   4          4.26          3.98         7.64 o                         
   3  30   4          2.48          4.52        14.43 o                         
   4  30   4         46.44         23.79        12.67 o                         
  -3  31   4         42.94         56.15        12.88 o                         
  -2  31   4         19.11         21.62         9.87 o                         
  -1  31   4        106.78         98.16        14.83 o                         
   0  31   4        178.61        168.02        18.68 o                         
   1  31   4         52.82         36.19        13.15 o                         
   2  31   4          4.96         -2.78        16.10 o                         
   3  31   4         18.70         39.52        22.19 o                         
  -2  32   4         12.23         -3.05        12.30 o                         
  -1  32   4         17.92          2.68         7.23 o                         
   0  32   4          0.00         -5.00         8.71 o                         
   1  32   4         86.51         69.87        12.85 o                         
   2  32   4          3.60         -0.94        10.77 o                         
 -10   1   5         60.77         58.93         9.31 o                         
  -9   1   5         40.45         92.99        10.64 o                         
  -8   1   5          0.30         18.41         6.25 o                         
  -7   1   5       2771.24       2584.99        75.76 o                         
  -6   1   5        112.50         84.28         7.62 o                         
  -5   1   5       1014.42        958.20        22.34 o                         
  -4   1   5         19.78         50.65         9.13 o                         
  -3   1   5       6058.93       6139.71        35.65 o                         
  -2   1   5       6422.98       6256.18        43.58 o                         
  -1   1   5       2954.24       3156.54        41.93 o                         
   0   1   5        714.98        555.50        11.31 o                         
   1   1   5       3874.77       4192.74        23.41 o                         
   2   1   5        305.43        515.54         6.34 o                         
   3   1   5       8404.64       8464.69        67.12 o                         
   4   1   5       5285.73       5255.39        32.41 o                         
   5   1   5        139.42        177.19         7.64 o                         
   6   1   5       3415.39       2994.58        42.04 o                         
   7   1   5       1159.33       1165.68        37.21 o                         
   8   1   5        640.60        659.34        23.57 o                         
   9   1   5        660.40        673.20        25.86 o                         
  10   1   5        244.42        232.41        16.90 o                         
 -10   2   5        658.48        628.21        25.70 o                         
  -9   2   5       1263.29       1280.89        33.93 o                         
  -8   2   5       1184.78       1309.38        31.55 o                         
  -7   2   5        152.82        273.49        15.77 o                         
  -6   2   5        418.41        418.95        20.86 o                         
  -5   2   5          3.29         14.53         4.43 o                         
  -4   2   5       2129.96       2148.77        24.52 o                         
  -3   2   5       4517.95       4594.42        66.38 o                         
  -2   2   5       5017.40       5263.23        80.55 o                         
  -1   2   5        824.32        942.84        40.90 o                         
   0   2   5         46.01         49.54         3.47 o                         
   1   2   5        681.36        761.41        27.51 o                         
   2   2   5       2768.06       2815.48        50.40 o                         
   3   2   5        180.82        170.06         5.10 o                         
   4   2   5       1006.79       1060.79        31.57 o                         
   5   2   5         65.32        102.81         7.08 o                         
   6   2   5        218.22        184.16        10.08 o                         
   7   2   5       1151.07       1177.25        31.80 o                         
   8   2   5        193.52        256.01        18.39 o                         
   9   2   5        183.30        191.11        11.82 o                         
  10   2   5        515.34        532.10        29.71 o                         
 -10   3   5         47.13         54.03         9.30 o                         
  -9   3   5          6.42         33.39         7.18 o                         
  -8   3   5        204.13        243.40        16.18 o                         
  -7   3   5        274.79        349.86        22.93 o                         
  -6   3   5        116.77        128.99        11.18 o                         
  -5   3   5       2956.78       2690.74        37.95 o                         
  -4   3   5        927.81        784.39        23.63 o                         
  -3   3   5       8974.82       8843.33       114.52 o                         
  -2   3   5        318.50        905.80        21.72 o                         
  -1   3   5        500.06        526.53        28.01 o                         
   0   3   5          8.62          6.50         2.13 o                         
   1   3   5       1601.07       2063.96        37.36 o                         
   2   3   5       6269.14       6163.81        35.08 o                         
   3   3   5       5940.10       5714.71        40.48 o                         
   4   3   5         39.21        233.08         6.53 o                         
   5   3   5        380.88        334.56         9.46 o                         
   6   3   5       1531.83       1464.73        25.50 o                         
   7   3   5        125.57        185.88        12.38 o                         
   8   3   5        431.07        401.11        16.96 o                         
   9   3   5        274.61        330.29        31.31 o                         
  10   3   5         60.46         84.20        14.30 o                         
 -10   4   5          4.20         20.01         7.01 o                         
  -9   4   5         34.93         52.69        13.36 o                         
  -8   4   5          9.69         15.88         6.51 o                         
  -7   4   5          3.69        120.08        11.18 o                         
  -6   4   5         37.15         86.80         8.82 o                         
  -5   4   5        157.86        179.55         8.99 o                         
  -4   4   5         33.88        118.74         8.95 o                         
  -3   4   5        499.80        584.85        22.05 o                         
  -2   4   5       1252.74       1663.74        52.93 o                         
  -1   4   5         78.78        170.23        20.63 o                         
   0   4   5         48.90         59.43         3.43 o                         
   1   4   5         14.02        224.03         6.68 o                         
   2   4   5        243.70        437.66        31.02 o                         
   3   4   5          1.34        156.94         5.72 o                         
   4   4   5        108.82        133.52         6.34 o                         
   5   4   5         49.73         58.53         3.81 o                         
   6   4   5        185.34        180.52         8.81 o                         
   7   4   5        250.16        285.02        10.62 o                         
   8   4   5         25.82         99.84         9.21 o                         
   9   4   5          1.32          9.42         7.87 o                         
  10   4   5          5.32         38.46         9.86 o                         
 -10   5   5        233.47        153.41        15.23 o                         
  -9   5   5         37.77         56.57        10.15 o                         
  -8   5   5        330.16        331.47        14.66 o                         
  -7   5   5        851.80        829.15        28.40 o                         
  -6   5   5          1.81         22.43         5.66 o                         
  -5   5   5       1395.42       1364.91        26.93 o                         
  -4   5   5        108.30        180.36        12.78 o                         
  -3   5   5       3405.95       3178.26        45.05 o                         
  -2   5   5       3980.95       4712.92       130.42 o                         
  -1   5   5       2309.87       2733.09        32.80 o                         
   0   5   5         60.06         92.64         5.04 o                         
   1   5   5       7983.70       8452.34        62.36 o                         
   2   5   5        178.68        613.07        15.23 o                         
   3   5   5       1498.68       1553.97        18.28 o                         
   4   5   5        288.53        461.10         8.34 o                         
   5   5   5         11.44         29.93         2.80 o                         
   6   5   5        714.02        781.70        12.79 o                         
   7   5   5        176.63        187.46         9.15 o                         
   8   5   5        674.74        534.34        19.17 o                         
   9   5   5        448.93        412.93        25.14 o                         
  10   5   5         45.88         53.13        11.28 o                         
 -10   6   5        380.58        372.35        26.83 o                         
  -9   6   5       1161.98       1111.94        36.61 o                         
  -8   6   5       1565.76       1453.50        29.38 o                         
  -7   6   5         32.52        131.43         9.60 o                         
  -6   6   5        367.58        292.18        12.07 o                         
  -5   6   5         26.83         33.99         7.59 o                         
  -4   6   5       1910.94       1855.00        32.14 o                         
  -3   6   5       3870.88       3777.75        49.24 o                         
  -2   6   5       4105.38       3893.73        95.59 o                         
  -1   6   5        278.53        483.87        37.76 o                         
   0   6   5        186.71        168.50         6.06 o                         
   1   6   5          0.22         78.67         6.38 o                         
   2   6   5       1656.90       1687.17        55.53 o                         
   3   6   5        227.44        213.08         8.18 o                         
   4   6   5        437.54        464.38         9.75 o                         
   5   6   5         78.94        115.12         4.14 o                         
   6   6   5        912.46        855.81        17.94 o                         
   7   6   5        438.81        438.60        13.99 o                         
   8   6   5         89.12        122.66         9.52 o                         
   9   6   5        124.24        152.54        16.03 o                         
  10   6   5        255.93        302.09        23.22 o                         
 -10   7   5          2.54        -10.72        10.72 o                         
  -9   7   5          2.30         35.52         9.69 o                         
  -8   7   5         76.53         65.05         7.94 o                         
  -7   7   5       1412.52       1296.51        29.82 o                         
  -6   7   5        218.10        138.87         8.82 o                         
  -5   7   5         33.54         67.95         9.64 o                         
  -4   7   5       1453.38       1357.96        22.73 o                         
  -3   7   5       4933.68       4778.55        51.79 o                         
  -2   7   5       2985.07       3034.91        41.31 o                         
  -1   7   5       1792.25       1860.67        49.14 o                         
   0   7   5          0.54         -0.96         1.75 o                         
   1   7   5        560.94        711.99        11.66 o                         
   2   7   5         31.32        241.70         7.85 o                         
   3   7   5       8274.59       7969.72        59.34 o                         
   4   7   5       9668.18       9112.15        47.82 o                         
   5   7   5       1565.02       1501.74        17.91 o                         
   6   7   5       1307.36       1212.36        23.19 o                         
   7   7   5       1684.24       1548.40        35.25 o                         
   8   7   5        122.84        139.03        17.89 o                         
   9   7   5        391.84        394.38        25.37 o                         
  10   7   5        461.81        409.69        31.04 o                         
 -10   8   5        109.75        127.60        17.53 o                         
  -9   8   5         21.03         38.83         9.47 o                         
  -8   8   5         96.54        141.03        10.40 o                         
  -7   8   5        250.85        264.79        14.04 o                         
  -6   8   5         43.38         80.54         9.03 o                         
  -5   8   5        149.73        151.40        13.48 o                         
  -4   8   5        235.70        261.49         9.83 o                         
  -3   8   5        169.69        239.66        10.92 o                         
  -2   8   5        237.32        378.77        15.51 o                         
  -1   8   5        341.85        461.02        12.02 o                         
   0   8   5        316.55        296.22         8.30 o                         
   1   8   5       1325.77       1394.96        18.48 o                         
   2   8   5        211.71        222.95        11.49 o                         
   3   8   5          0.07         53.05         5.93 o                         
   4   8   5       1150.40       1174.99        18.25 o                         
   5   8   5        471.95        415.12        10.39 o                         
   6   8   5        108.25        174.02         7.29 o                         
   7   8   5        185.12        222.43        10.91 o                         
   8   8   5        190.64        164.85        19.86 o                         
   9   8   5          0.12         40.78        10.66 o                         
  10   8   5          1.73         25.54         9.68 o                         
 -10   9   5         69.43        101.48        15.31 o                         
  -9   9   5          0.01         28.05        10.02 o                         
  -8   9   5         15.89         13.87         8.56 o                         
  -7   9   5       1608.70       1428.99        42.27 o                         
  -6   9   5        554.95        543.07        31.08 o                         
  -5   9   5        632.31        538.18        19.71 o                         
  -4   9   5         36.10         29.66         5.40 o                         
  -3   9   5       2549.95       2567.80        35.68 o                         
  -2   9   5       2552.72       2617.74        40.44 o                         
  -1   9   5       1634.52       1639.07        22.57 o                         
   0   9   5        156.70        118.76         5.43 o                         
   1   9   5         93.14        189.32         6.96 o                         
   2   9   5         17.21         69.25         3.98 o                         
   3   9   5       3481.86       3378.39        43.67 o                         
   4   9   5       1757.42       1751.24        26.10 o                         
   5   9   5        275.26        324.00         8.76 o                         
   6   9   5       2099.18       1977.32        35.64 o                         
   7   9   5        876.33        908.69        23.34 o                         
   8   9   5        331.84        350.85        28.74 o                         
   9   9   5        172.73        171.54        22.40 o                         
  10   9   5         29.62         22.25         9.76 o                         
 -10  10   5        436.62        371.73        28.14 o                         
  -9  10   5        480.03        499.41        35.76 o                         
  -8  10   5        279.01        388.83        25.13 o                         
  -7  10   5        138.47         74.85        20.25 o                         
  -6  10   5        274.32        267.54        30.00 o                         
  -5  10   5         22.85         38.98         6.37 o                         
  -4  10   5        726.61        708.60        23.54 o                         
  -3  10   5       1285.55       1299.61        26.70 o                         
  -2  10   5       2302.15       2454.85        34.55 o                         
  -1  10   5       1047.94       1046.44        22.02 o                         
   0  10   5        483.61        451.70        10.79 o                         
   1  10   5       2039.29       2004.17        19.03 o                         
   2  10   5       1469.15       1587.85        28.55 o                         
   3  10   5        416.72        443.22        11.93 o                         
   4  10   5          0.13         22.48         4.78 o                         
   5  10   5         22.19         36.58         5.43 o                         
   6  10   5        310.16        298.72        11.13 o                         
   7  10   5        148.14        146.17        19.26 o                         
   8  10   5          3.01         25.99        21.32 o                         
   9  10   5          2.65         27.64        13.19 o                         
  10  10   5        124.55        110.05        15.93 o                         
 -10  11   5         31.57         21.00        17.66 o                         
  -9  11   5          4.00         18.21        14.38 o                         
  -8  11   5        112.38        134.75        15.99 o                         
  -7  11   5          0.64          5.38        12.17 o                         
  -6  11   5         79.00         87.99        22.08 o                         
  -5  11   5        949.76        962.50        27.43 o                         
  -4  11   5        460.17        462.48        19.08 o                         
  -3  11   5       5768.96       5654.04        65.40 o                         
  -2  11   5        134.19        197.92        10.54 o                         
  -1  11   5       2096.85       1967.31        27.24 o                         
   0  11   5          5.28         15.78         2.86 o                         
   1  11   5         12.28        133.29         6.24 o                         
   2  11   5       7989.02       7764.09        72.11 o                         
   3  11   5       8172.28       8154.69        57.74 o                         
   4  11   5       1260.27       1063.85        21.34 o                         
   5  11   5        848.72        753.85        20.59 o                         
   6  11   5       1108.04       1065.19        20.71 o                         
   7  11   5         98.83         95.68        16.56 o                         
   8  11   5        222.91        186.10        22.45 o                         
   9  11   5        198.91        226.08        25.92 o                         
  10  11   5        150.60        167.86        20.42 o                         
 -10  12   5        118.01         78.94        23.80 o                         
  -9  12   5         28.60         45.56        11.15 o                         
  -8  12   5         98.70        132.04        25.42 o                         
  -7  12   5        104.86        142.59        25.74 o                         
  -6  12   5         13.98         16.26        16.37 o                         
  -5  12   5        109.22        129.99        23.69 o                         
  -4  12   5         21.86         24.12         7.97 o                         
  -3  12   5        833.03        981.59        28.94 o                         
  -2  12   5       1904.97       1930.84        40.23 o                         
  -1  12   5         37.98         69.82         8.66 o                         
   0  12   5         80.72         61.13         4.20 o                         
   1  12   5         97.68        125.17         6.56 o                         
   2  12   5        682.28        767.89        22.87 o                         
   3  12   5         23.40        163.04        10.25 o                         
   4  12   5        177.54        163.49         9.16 o                         
   5  12   5         41.71         59.69         7.04 o                         
   6  12   5        175.37        192.76         9.48 o                         
   7  12   5        288.68        234.67        24.10 o                         
   8  12   5          0.84         16.94         9.73 o                         
   9  12   5         44.09         49.54        14.54 o                         
 -10  13   5          8.04         30.26        16.37 o                         
  -9  13   5         28.19         54.34        11.77 o                         
  -8  13   5          0.15          3.23        14.22 o                         
  -7  13   5          0.20          0.97        13.25 o                         
  -6  13   5        277.31        297.27        34.68 o                         
  -5  13   5        918.25        776.57        52.47 o                         
  -4  13   5        391.60        383.18        40.66 o                         
  -3  13   5       1848.18       1870.45        46.19 o                         
  -2  13   5        958.83       1021.46        21.99 o                         
  -1  13   5       1225.28       1102.48        23.89 o                         
   0  13   5         78.66         77.58         4.88 o                         
   1  13   5       3313.60       3191.59        42.49 o                         
   2  13   5         10.26        209.39         8.53 o                         
   3  13   5       1585.78       1688.18        32.85 o                         
   4  13   5         71.96         55.65         5.04 o                         
   5  13   5        341.58        300.33        14.67 o                         
   6  13   5        809.94        768.10        31.16 o                         
   7  13   5         23.46         30.55        13.15 o                         
   8  13   5         50.01         49.20        13.77 o                         
   9  13   5         72.60         46.65        15.78 o                         
  -9  14   5        253.87        238.79        23.80 o                         
  -8  14   5        330.15        284.35        38.34 o                         
  -7  14   5        136.75        134.84        25.96 o                         
  -6  14   5         99.46         93.48        22.83 o                         
  -5  14   5        145.58        104.79        22.73 o                         
  -4  14   5       1232.90       1269.78        66.38 o                         
  -3  14   5       1706.09       1651.58        33.07 o                         
  -2  14   5       1381.33       1350.84        38.36 o                         
  -1  14   5         95.10        167.92         8.24 o                         
   0  14   5          5.02          5.39         2.87 o                         
   1  14   5         39.21         86.16         6.99 o                         
   2  14   5        689.75        723.49        21.31 o                         
   3  14   5         49.45         77.67         5.39 o                         
   4  14   5          0.21          9.13         4.07 o                         
   5  14   5         92.65         90.49         7.23 o                         
   6  14   5        700.86        689.34        15.96 o                         
   7  14   5         10.17          7.36        10.41 o                         
   8  14   5          4.61          7.95        10.37 o                         
   9  14   5         17.73         46.00        19.01 o                         
  -9  15   5         14.60         39.42        21.43 o                         
  -8  15   5         60.88         73.13        21.75 o                         
  -7  15   5        796.14        680.72        55.80 o                         
  -6  15   5         52.02         50.51        18.74 o                         
  -5  15   5        345.97        327.66        36.30 o                         
  -4  15   5       1694.29       1563.65        94.36 o                         
  -3  15   5       1535.06       1652.98        39.34 o                         
  -2  15   5       1213.97       1329.07        28.97 o                         
  -1  15   5         21.46         32.46         4.46 o                         
   0  15   5          0.41         -1.57         2.88 o                         
   1  15   5         15.33         32.42         5.31 o                         
   2  15   5        227.78        315.74        19.64 o                         
   3  15   5       2145.91       2186.47        26.84 o                         
   4  15   5       4181.79       4189.24        33.31 o                         
   5  15   5       1079.91       1039.55        22.75 o                         
   6  15   5        717.28        702.10        29.39 o                         
   7  15   5        766.67        722.33        34.23 o                         
   8  15   5          9.11         21.53        11.18 o                         
   9  15   5         98.59        100.45        19.49 o                         
  -9  16   5        224.58        164.47        23.03 o                         
  -8  16   5          0.20         30.48        15.72 o                         
  -7  16   5         51.84         43.40        18.95 o                         
  -6  16   5         12.50         55.79        21.43 o                         
  -5  16   5          7.47         14.45         9.82 o                         
  -4  16   5        135.27        154.51        19.04 o                         
  -3  16   5        283.99        388.79        20.00 o                         
  -2  16   5          3.57         15.81         4.96 o                         
  -1  16   5         54.93         90.89         7.33 o                         
   0  16   5         18.28          7.34         3.34 o                         
   1  16   5        249.62        289.12        13.11 o                         
   2  16   5        321.40        222.30        12.99 o                         
   3  16   5        177.45        201.20        13.74 o                         
   4  16   5        143.56        197.17        10.52 o                         
   5  16   5        203.82        200.93         9.89 o                         
   6  16   5        416.53        473.93        20.14 o                         
   7  16   5         17.39         50.54        12.32 o                         
   8  16   5         28.80         14.64        37.59 o                         
   9  16   5        103.54         95.45        23.53 o                         
  -9  17   5         55.21         43.71        12.94 o                         
  -8  17   5         77.80         63.59        21.27 o                         
  -7  17   5        304.77        243.28        25.75 o                         
  -6  17   5       1094.81       1030.24        48.77 o                         
  -5  17   5         13.13         -0.78         9.14 o                         
  -4  17   5        139.13        114.13        15.99 o                         
  -3  17   5        560.23        596.40        31.53 o                         
  -2  17   5        170.25        195.03        14.60 o                         
  -1  17   5        487.01        491.80        16.41 o                         
   0  17   5         10.96          5.11         3.32 o                         
   1  17   5         93.64         77.31         9.02 o                         
   2  17   5          0.75          8.52         4.05 o                         
   3  17   5        186.86        253.85        12.65 o                         
   4  17   5        371.72        350.94        11.20 o                         
   5  17   5        729.69        672.02        18.00 o                         
   6  17   5        548.44        609.19        25.63 o                         
   7  17   5        570.05        577.14        56.07 o                         
   8  17   5          9.43         13.96        22.67 o                         
   9  17   5          6.54         12.92        12.69 o                         
  -9  18   5         49.97         64.76        31.07 o                         
  -8  18   5         21.55         41.16        13.58 o                         
  -7  18   5         39.01         25.86        13.25 o                         
  -6  18   5         37.31         63.09        17.88 o                         
  -5  18   5        276.73        273.87        27.68 o                         
  -4  18   5        297.33        272.85        24.48 o                         
  -3  18   5        209.85        246.71        26.82 o                         
  -2  18   5       1322.06       1300.57        28.53 o                         
  -1  18   5        325.66        346.77        14.43 o                         
   0  18   5        206.00        200.56        10.57 o                         
   1  18   5       1025.32        952.95        28.64 o                         
   2  18   5        654.47        671.10        21.89 o                         
   3  18   5        148.06        185.82        11.06 o                         
   4  18   5         51.22         83.20         6.44 o                         
   5  18   5        117.75        105.84         9.68 o                         
   6  18   5         84.84         76.43         8.40 o                         
   7  18   5         29.65         34.15        12.91 o                         
   8  18   5          0.82          8.94        14.65 o                         
  -8  19   5        104.79        103.42        19.94 o                         
  -7  19   5          0.05         -0.72        11.17 o                         
  -6  19   5          3.72         18.30        11.93 o                         
  -5  19   5        116.84         92.26        16.31 o                         
  -4  19   5        160.85        183.74        29.94 o                         
  -3  19   5       2245.48       2191.49        66.56 o                         
  -2  19   5        223.83        219.48        14.31 o                         
  -1  19   5       1242.85       1257.79        27.53 o                         
   0  19   5         26.51         23.96         5.18 o                         
   1  19   5         98.87        132.46        11.91 o                         
   2  19   5       1454.17       1506.94        30.79 o                         
   3  19   5       2479.99       2586.57        36.22 o                         
   4  19   5        474.91        434.81        14.49 o                         
   5  19   5        224.93        206.01        13.08 o                         
   6  19   5        210.65        233.22        13.96 o                         
   7  19   5        124.98        144.18        21.08 o                         
   8  19   5        122.81        126.44        30.26 o                         
  -8  20   5         74.18         95.37        18.87 o                         
  -7  20   5         31.76         48.19        15.40 o                         
  -6  20   5         12.35         23.51        12.62 o                         
  -5  20   5         58.34         21.11        15.72 o                         
  -4  20   5         99.77         86.91        22.08 o                         
  -3  20   5        382.54        445.85        29.66 o                         
  -2  20   5        450.35        416.89        19.80 o                         
  -1  20   5          0.35         10.91         4.95 o                         
   0  20   5         60.84         62.35         7.98 o                         
   1  20   5          3.71          5.05         5.97 o                         
   2  20   5        598.63        576.16        20.01 o                         
   3  20   5        133.74        154.85        10.13 o                         
   4  20   5          0.93          1.82         6.01 o                         
   5  20   5          0.22          5.37         5.06 o                         
   6  20   5          0.22         21.90         7.82 o                         
   7  20   5          3.88        -10.77        25.04 o                         
   8  20   5          9.40         35.76        21.65 o                         
  -8  21   5          0.55         -6.86        15.89 o                         
  -7  21   5         30.90         27.05        10.93 o                         
  -6  21   5         56.24         41.03        20.57 o                         
  -5  21   5         16.70        -12.06        16.69 o                         
  -4  21   5         32.36         24.12        15.08 o                         
  -3  21   5        103.31        113.31        14.43 o                         
  -2  21   5        291.31        376.30        19.05 o                         
  -1  21   5        170.13        169.60        12.62 o                         
   0  21   5         56.89         61.95         9.97 o                         
   1  21   5        512.62        498.67        23.17 o                         
   2  21   5          5.38         68.20         8.30 o                         
   3  21   5        279.73        313.82        18.38 o                         
   4  21   5          1.65          0.51         5.87 o                         
   5  21   5         43.34         48.29         9.54 o                         
   6  21   5         75.45         92.79        12.88 o                         
   7  21   5          0.73         -8.72        15.51 o                         
   8  21   5         13.58         -3.12        12.71 o                         
  -8  22   5         89.01        100.66        19.57 o                         
  -7  22   5         33.65          2.80        13.79 o                         
  -6  22   5        246.15        232.75        37.91 o                         
  -5  22   5          4.51         -1.18        17.02 o                         
  -4  22   5        312.23        322.58        40.71 o                         
  -3  22   5        355.72        334.26        22.95 o                         
  -2  22   5        312.12        332.16        18.56 o                         
  -1  22   5          0.88          2.39         5.85 o                         
   0  22   5         95.91         76.44        10.65 o                         
   1  22   5        212.20        195.26        15.53 o                         
   2  22   5        169.14        174.97        12.29 o                         
   3  22   5          3.26         15.43         7.62 o                         
   4  22   5          0.00          4.90         6.15 o                         
   5  22   5         15.35         28.04         9.70 o                         
   6  22   5         24.89         12.84         7.48 o                         
   7  22   5         36.23         34.16        35.97 o                         
  -7  23   5        569.22        581.12        62.04 o                         
  -6  23   5         11.90         12.06        15.94 o                         
  -5  23   5         53.26         41.46        17.99 o                         
  -4  23   5        268.96        242.62        26.96 o                         
  -3  23   5        212.76        261.25        21.21 o                         
  -2  23   5        527.06        502.34        22.75 o                         
  -1  23   5         23.48         13.86         6.39 o                         
   0  23   5          1.97          4.24         7.11 o                         
   1  23   5          8.38         11.54         6.39 o                         
   2  23   5        161.04        123.81        14.47 o                         
   3  23   5        277.88        293.99        21.69 o                         
   4  23   5        718.28        780.42        34.97 o                         
   5  23   5        129.94        130.88        17.63 o                         
   6  23   5        649.14        622.13        30.74 o                         
   7  23   5        107.39         73.62        22.67 o                         
  -7  24   5          9.70        -12.39        17.66 o                         
  -6  24   5         14.68         25.63        20.46 o                         
  -5  24   5          0.08         12.38        16.59 o                         
  -4  24   5         89.19        100.05        16.60 o                         
  -3  24   5        295.90        324.38        23.77 o                         
  -2  24   5         69.64         86.38        11.00 o                         
  -1  24   5          1.57         -3.28         5.55 o                         
   0  24   5         16.20          9.73         7.72 o                         
   1  24   5          0.66         -1.76         6.19 o                         
   2  24   5         46.60         30.18         7.80 o                         
   3  24   5        104.55        114.35        12.40 o                         
   4  24   5          4.61         14.22         8.09 o                         
   5  24   5        128.54        146.05        19.37 o                         
   6  24   5        145.12        203.92        21.99 o                         
   7  24   5          4.76        -11.46        11.46 o                         
  -6  25   5        326.46        386.56        50.84 o                         
  -5  25   5         53.93         62.16        44.69 o                         
  -4  25   5         12.72          5.61         7.86 o                         
  -3  25   5          0.04         37.47        12.59 o                         
  -2  25   5         67.41         61.19         9.68 o                         
  -1  25   5        269.95        240.24        19.18 o                         
   0  25   5          0.12         -0.81         7.06 o                         
   1  25   5          5.12          1.49         5.92 o                         
   2  25   5        143.14        142.25        14.49 o                         
   3  25   5        158.03        184.68        15.60 o                         
   4  25   5          6.12          9.05        12.60 o                         
   5  25   5        201.30        236.07        24.24 o                         
   6  25   5        337.84        329.35        28.22 o                         
  -6  26   5         64.96         55.68        20.35 o                         
  -5  26   5         94.71         90.22        28.16 o                         
  -4  26   5         13.12         17.74         8.66 o                         
  -3  26   5          6.51          7.40         8.14 o                         
  -2  26   5        406.14        391.57        21.58 o                         
  -1  26   5         87.79         81.13        12.68 o                         
   0  26   5         11.69         -8.67         8.85 o                         
   1  26   5        225.51        202.44        17.27 o                         
   2  26   5        203.52        157.33        16.70 o                         
   3  26   5         29.26         20.32        15.16 o                         
   4  26   5          4.33          3.12        14.32 o                         
   5  26   5        149.38        123.75        19.17 o                         
   6  26   5          4.58          2.69        10.23 o                         
  -6  27   5         46.51         26.07        19.39 o                         
  -5  27   5          6.82          4.19        19.98 o                         
  -4  27   5         14.07         11.77        11.81 o                         
  -3  27   5        416.42        365.16        26.54 o                         
  -2  27   5          2.63          4.75         6.52 o                         
  -1  27   5        142.60        120.50        14.70 o                         
   0  27   5          3.60         -7.77         7.77 o                         
   1  27   5         78.04         67.86        11.27 o                         
   2  27   5        230.31        236.54        19.21 o                         
   3  27   5        557.32        652.06        42.42 o                         
   4  27   5        104.71        128.38        29.94 o                         
   5  27   5         54.50         54.25        13.59 o                         
  -5  28   5          6.36          1.30        12.41 o                         
  -4  28   5         75.87         52.34        13.48 o                         
  -3  28   5        111.64        138.51        17.57 o                         
  -2  28   5         68.80         69.44        12.48 o                         
  -1  28   5          0.05         -7.79        10.75 o                         
   0  28   5          1.30          4.56         7.29 o                         
   1  28   5         14.34          8.92         8.22 o                         
   2  28   5        106.44         64.58        11.00 o                         
   3  28   5         14.39         13.73        10.57 o                         
   4  28   5          6.86         14.38        17.55 o                         
   5  28   5         22.71         36.82        17.55 o                         
  -4  29   5          5.36          4.44        11.75 o                         
  -3  29   5          9.89         20.66         8.87 o                         
  -2  29   5         79.42         89.41        14.01 o                         
  -1  29   5          4.91         -8.24         8.87 o                         
   0  29   5         10.99         15.24         8.70 o                         
   1  29   5        100.61        102.57        13.82 o                         
   2  29   5         38.17         71.90        16.26 o                         
   3  29   5          0.48          3.49        10.82 o                         
   4  29   5         72.31         50.79        15.91 o                         
  -4  30   5         40.21         62.43        12.85 o                         
  -3  30   5         10.23         12.84        12.05 o                         
  -2  30   5          4.68          6.90         8.49 o                         
  -1  30   5          2.83          8.50         6.59 o                         
   0  30   5         18.75          0.91        10.07 o                         
   1  30   5         67.79         47.91        11.61 o                         
   2  30   5         33.41          9.26        14.16 o                         
   3  30   5         23.21          7.39         9.78 o                         
  -3  31   5         60.78         83.41        21.16 o                         
  -2  31   5        203.10        196.48        19.70 o                         
  -1  31   5          0.34         -1.96         8.49 o                         
   0  31   5          1.93         -1.91         7.51 o                         
   1  31   5          0.84        -12.41        12.41 o                         
   2  31   5        126.50         89.04        18.81 o                         
   3  31   5        110.37        130.10        22.60 o                         
  -1  32   5          2.54         -1.00        10.92 o                         
   0  32   5         11.59          4.72         7.16 o                         
   1  32   5          2.97        -14.49        14.49 o                         
 -10   0   6        253.68        312.08        26.06 o                         
  -9   0   6        169.73        199.71        19.82 o                         
  -8   0   6         22.50         28.23         8.80 o                         
  -7   0   6       1859.77       1871.43        48.88 o                         
  -6   0   6       1621.11       1345.98        37.91 o                         
  -5   0   6       5049.97       5050.80        65.35 o                         
  -4   0   6         52.53         25.09        11.31 o                         
  -3   0   6         29.60         63.86        14.54 o                         
  -2   0   6       4583.19       4373.66        81.68 o                         
  -1   0   6       9519.41       9100.91       109.88 o                         
   0   0   6         54.19        131.71         9.49 o                         
   1   0   6         30.55         43.52         4.55 o                         
   2   0   6       4020.59       4072.44        46.67 o                         
   3   0   6       4040.97       3912.87        27.48 o                         
   4   0   6        108.08        143.97         7.95 o                         
   5   0   6       2882.19       2754.17        41.54 o                         
   6   0   6        659.28        666.77        28.55 o                         
   7   0   6        699.46        676.28        25.17 o                         
   8   0   6        488.05        509.18        29.34 o                         
   9   0   6        106.23        113.42        17.61 o                         
  10   0   6        143.52        110.50        26.49 o                         
 -10   1   6          0.59          2.50         8.35 o                         
  -9   1   6          9.14          5.09         5.32 o                         
  -8   1   6        176.56        215.13        13.45 o                         
  -7   1   6         50.86         68.33         7.85 o                         
  -6   1   6          7.77         41.73         7.40 o                         
  -5   1   6       1431.67       1337.50        23.92 o                         
  -4   1   6        510.42        466.76        14.86 o                         
  -3   1   6        393.18        361.89        10.98 o                         
  -2   1   6      11772.59      12466.88        61.71 o                         
  -1   1   6       2700.98       2801.90        41.31 o                         
   0   1   6      14168.50      12780.00        70.16 o                         
   1   1   6       1468.57       1630.51        15.08 o                         
   2   1   6      17799.23      17772.36       125.76 o                         
   3   1   6        801.07        825.06         9.29 o                         
   4   1   6        340.33        382.51         9.14 o                         
   5   1   6       1435.99       1378.47        19.24 o                         
   6   1   6         42.54         53.88         8.11 o                         
   7   1   6       1354.04       1195.64        25.83 o                         
   8   1   6         42.61         30.47         6.79 o                         
   9   1   6          1.74          3.94         5.62 o                         
  10   1   6         45.36         66.98        14.95 o                         
 -10   2   6          3.24         14.68         9.91 o                         
  -9   2   6        165.40        146.74        11.95 o                         
  -8   2   6          1.25         10.80         6.15 o                         
  -7   2   6          0.23          3.28         4.74 o                         
  -6   2   6        409.24        440.04        15.69 o                         
  -5   2   6        745.97        728.05        20.84 o                         
  -4   2   6        258.30        254.77         8.76 o                         
  -3   2   6        144.94        160.11         8.59 o                         
  -2   2   6          4.91        176.74        11.98 o                         
  -1   2   6       3355.37       3742.89        50.14 o                         
   0   2   6       8775.72       8203.59        69.48 o                         
   1   2   6        529.79        532.62         9.60 o                         
   2   2   6       5245.25       5768.35        43.48 o                         
   3   2   6       1110.74       1356.98        15.48 o                         
   4   2   6        446.32        461.87         8.59 o                         
   5   2   6        466.13        408.59        11.12 o                         
   6   2   6         49.81         99.20         6.91 o                         
   7   2   6        482.66        453.41        16.13 o                         
   8   2   6         13.42         19.26         5.78 o                         
   9   2   6         15.85         31.93         7.18 o                         
  10   2   6         51.43         78.80        18.20 o                         
 -10   3   6          2.42          7.99         8.08 o                         
  -9   3   6         12.94         17.92         5.92 o                         
  -8   3   6          9.99         18.17         5.87 o                         
  -7   3   6         39.68         44.97         7.73 o                         
  -6   3   6         18.27         58.76         8.11 o                         
  -5   3   6       2150.10       2039.65        73.26 o                         
  -4   3   6        302.65        364.09        11.13 o                         
  -3   3   6         12.16         78.87         7.29 o                         
  -2   3   6       4897.06       5119.21       114.48 o                         
  -1   3   6       3420.83       3149.09        81.19 o                         
   0   3   6        244.94        431.70        16.00 o                         
   1   3   6       1603.99       1177.35        16.62 o                         
   2   3   6      10279.51      10388.57        48.64 o                         
   3   3   6         33.45        103.79         4.35 o                         
   4   3   6       1266.09       1302.32        13.47 o                         
   5   3   6        947.09        898.36        17.20 o                         
   6   3   6       1705.80       1589.00        26.20 o                         
   7   3   6       1367.75       1340.96        28.81 o                         
   8   3   6          9.39         13.92         3.91 o                         
   9   3   6         16.98         14.64         6.18 o                         
  10   3   6          3.25         -6.25        12.33 o                         
 -10   4   6          0.23         -3.49        12.30 o                         
  -9   4   6          9.07          5.11         7.15 o                         
  -8   4   6         89.33        116.52        11.51 o                         
  -7   4   6       2246.98       1995.81        40.43 o                         
  -6   4   6       5354.34       5104.33        89.38 o                         
  -5   4   6        186.65        167.04         9.75 o                         
  -4   4   6        959.93        922.48        24.96 o                         
  -3   4   6       3023.99       3384.31        46.94 o                         
  -2   4   6       8859.97       9097.58       130.97 o                         
  -1   4   6       2622.41       2204.24        74.13 o                         
   0   4   6       8620.21       8651.31        48.37 o                         
   1   4   6       3237.48       3463.04        36.56 o                         
   2   4   6       1272.74       1307.42        19.51 o                         
   3   4   6        357.36        365.64         9.54 o                         
   4   4   6        678.48        712.87        10.89 o                         
   5   4   6       2329.85       2060.68        36.78 o                         
   6   4   6        130.41        118.20         6.15 o                         
   7   4   6       2269.94       2134.74        29.31 o                         
   8   4   6          2.36          0.56         4.84 o                         
   9   4   6        537.56        479.35        32.50 o                         
  10   4   6          0.05          2.69         8.10 o                         
 -10   5   6         13.63          4.60         9.93 o                         
  -9   5   6        135.85         84.88        13.36 o                         
  -8   5   6         26.32         13.14         7.16 o                         
  -7   5   6         92.80         89.17         9.46 o                         
  -6   5   6        112.38        151.86        13.45 o                         
  -5   5   6       3454.85       3411.44        55.51 o                         
  -4   5   6        124.68        203.67        13.61 o                         
  -3   5   6        126.22        113.31         5.81 o                         
  -2   5   6       4111.74       4203.03        70.14 o                         
  -1   5   6       1586.38       1314.78        20.94 o                         
   0   5   6        253.35        433.57        16.01 o                         
   1   5   6       1694.76       1465.81        28.74 o                         
   2   5   6       7881.48       8182.33        72.27 o                         
   3   5   6         15.52         65.39         5.47 o                         
   4   5   6       2311.03       2281.83        34.25 o                         
   5   5   6        999.88        933.45        14.03 o                         
   6   5   6       1169.77       1122.51        15.82 o                         
   7   5   6       1162.87       1214.74        20.89 o                         
   8   5   6         39.29         87.75         9.40 o                         
   9   5   6          3.80         39.57        10.41 o                         
  10   5   6          7.14         10.21         9.29 o                         
 -10   6   6        108.47         72.85        20.95 o                         
  -9   6   6         35.88         41.68        10.62 o                         
  -8   6   6          6.26         46.43         7.37 o                         
  -7   6   6          1.01         13.95         5.58 o                         
  -6   6   6        587.34        548.61        19.09 o                         
  -5   6   6        947.89        951.74        24.00 o                         
  -4   6   6       1385.20       1418.04        25.76 o                         
  -3   6   6       1364.13       1280.34        37.16 o                         
  -2   6   6         11.08         19.41         4.17 o                         
  -1   6   6        369.55        495.28        30.75 o                         
   0   6   6        267.75        199.95         7.20 o                         
   1   6   6        799.31        792.36        11.44 o                         
   2   6   6       1910.66       2283.83        48.67 o                         
   3   6   6        182.54        256.92        10.36 o                         
   4   6   6        744.50        864.15        16.12 o                         
   5   6   6         82.70         84.30         4.56 o                         
   6   6   6         36.97         49.86         5.07 o                         
   7   6   6        354.12        359.52        14.91 o                         
   8   6   6         30.14         65.29         8.68 o                         
   9   6   6         34.51         67.69        15.85 o                         
  10   6   6         15.07         31.59         9.07 o                         
 -10   7   6         38.84         50.19        19.06 o                         
  -9   7   6         52.18        104.60        15.03 o                         
  -8   7   6        395.53        445.11        19.18 o                         
  -7   7   6          1.78         23.93         6.00 o                         
  -6   7   6        189.78        201.32        10.39 o                         
  -5   7   6       3174.45       3033.23        41.14 o                         
  -4   7   6        314.28        289.45        13.89 o                         
  -3   7   6        263.46        223.58        12.19 o                         
  -2   7   6        996.91       1279.86        21.77 o                         
  -1   7   6       1393.64       1334.43        36.17 o                         
   0   7   6       1210.89        801.46        15.17 o                         
   1   7   6        760.01        696.54        12.20 o                         
   2   7   6       2044.54       2053.11        25.52 o                         
   3   7   6        107.57        105.37         6.63 o                         
   4   7   6         19.59         60.74         6.84 o                         
   5   7   6       1134.70       1054.55        13.22 o                         
   6   7   6        305.27        383.36         9.68 o                         
   7   7   6       1774.36       1441.15        87.69 o                         
   8   7   6         75.03         95.07        15.99 o                         
   9   7   6         25.26         69.16        12.11 o                         
  10   7   6          1.25          6.44         7.60 o                         
 -10   8   6         65.96         69.57        22.94 o                         
  -9   8   6        275.27        292.65        22.94 o                         
  -8   8   6        190.53        234.20        14.23 o                         
  -7   8   6       2723.25       2712.18        62.99 o                         
  -6   8   6        194.80        176.78        12.08 o                         
  -5   8   6       6170.45       5984.72        98.71 o                         
  -4   8   6         63.66         33.81         5.47 o                         
  -3   8   6          6.00         17.40         4.56 o                         
  -2   8   6       2080.41       1881.07        34.97 o                         
  -1   8   6       4222.08       4108.49        56.58 o                         
   0   8   6        339.32        336.24         9.74 o                         
   1   8   6         69.47        120.31         5.33 o                         
   2   8   6       3520.31       3492.52        33.13 o                         
   3   8   6        399.05        402.96        11.81 o                         
   4   8   6        353.74        303.59         8.04 o                         
   5   8   6       3739.85       3699.13        31.07 o                         
   6   8   6         30.57         59.06         4.62 o                         
   7   8   6        123.71        129.47         9.98 o                         
   8   8   6        692.45        703.34        39.32 o                         
   9   8   6        125.10        148.40        16.82 o                         
  10   8   6        133.92        131.98        18.62 o                         
 -10   9   6          1.35        -19.49        19.49 o                         
  -9   9   6          0.00         -0.23         8.62 o                         
  -8   9   6        348.53        368.67        45.24 o                         
  -7   9   6        172.78        182.10        12.56 o                         
  -6   9   6        625.49        573.28        21.61 o                         
  -5   9   6       3982.04       3860.43        54.01 o                         
  -4   9   6       3013.12       2904.66        48.29 o                         
  -3   9   6       5269.27       5064.11        51.71 o                         
  -2   9   6       1052.05       1204.89        38.41 o                         
  -1   9   6          2.36         42.90         4.85 o                         
   0   9   6        419.15        243.60         9.69 o                         
   1   9   6        673.77        645.15        16.39 o                         
   2   9   6       4576.65       4523.50        41.85 o                         
   3   9   6         68.52        170.73         7.84 o                         
   4   9   6        628.14        534.35        10.74 o                         
   5   9   6       5399.24       5282.45        32.89 o                         
   6   9   6        527.23        577.62        13.28 o                         
   7   9   6       1643.65       1618.91        34.46 o                         
   8   9   6        306.27        254.31        24.68 o                         
   9   9   6          5.09         17.31        10.50 o                         
  10   9   6         21.96         -0.50         8.52 o                         
 -10  10   6          6.80          8.29        11.95 o                         
  -9  10   6         18.79         17.56        10.50 o                         
  -8  10   6        161.00        202.16        18.43 o                         
  -7  10   6        103.92         80.95         9.00 o                         
  -6  10   6        451.31        474.03        25.43 o                         
  -5  10   6          5.60        179.52        17.47 o                         
  -4  10   6         84.47         93.08        12.41 o                         
  -3  10   6         49.16        107.38        10.50 o                         
  -2  10   6         31.59         88.13         9.11 o                         
  -1  10   6        423.04        484.93        13.15 o                         
   0  10   6       3593.26       3314.86        29.01 o                         
   1  10   6        449.78        440.18        10.44 o                         
   2  10   6       2663.90       2815.70        29.82 o                         
   3  10   6       2065.29       2244.50        29.44 o                         
   4  10   6         25.42         41.79         3.66 o                         
   5  10   6         31.17        146.47        10.49 o                         
   6  10   6          3.27         27.02         3.63 o                         
   7  10   6        740.29        781.12        26.26 o                         
   8  10   6         60.53         76.96        15.45 o                         
   9  10   6        150.51        143.68        21.10 o                         
 -10  11   6          1.96          5.06        18.20 o                         
  -9  11   6          0.04         19.52         8.74 o                         
  -8  11   6         12.63         17.02         7.29 o                         
  -7  11   6         61.89         72.05        11.68 o                         
  -6  11   6        118.87        118.91        29.99 o                         
  -5  11   6       1152.01       1108.91        30.69 o                         
  -4  11   6         37.63         49.25         7.67 o                         
  -3  11   6        335.13        379.62        18.48 o                         
  -2  11   6        478.75        497.21        19.68 o                         
  -1  11   6        579.32        532.06        14.35 o                         
   0  11   6         54.22         49.98         4.34 o                         
   1  11   6         43.82         35.23         3.69 o                         
   2  11   6       2890.29       3014.85        34.55 o                         
   3  11   6        251.25        349.99        12.45 o                         
   4  11   6        182.33        169.26         5.60 o                         
   5  11   6        279.12        327.66        12.56 o                         
   6  11   6        530.92        509.55        12.86 o                         
   7  11   6        493.95        471.65        21.60 o                         
   8  11   6          9.14         14.05         9.48 o                         
   9  11   6          1.45          6.73        16.80 o                         
  -9  12   6         20.49         12.49        15.08 o                         
  -8  12   6          0.09         -0.80        14.00 o                         
  -7  12   6       1005.70        909.81        62.59 o                         
  -6  12   6       1819.63       1823.16        84.17 o                         
  -5  12   6        190.53        252.97        20.11 o                         
  -4  12   6         99.71        102.86        12.03 o                         
  -3  12   6       1653.96       1840.50        39.91 o                         
  -2  12   6       2423.06       2505.15        44.67 o                         
  -1  12   6       1126.46       1011.17        21.30 o                         
   0  12   6        524.77        479.04        12.27 o                         
   1  12   6          2.13         42.26         4.55 o                         
   2  12   6         11.37         37.44         5.72 o                         
   3  12   6       1055.94       1143.33        31.52 o                         
   4  12   6        108.96        130.11         8.80 o                         
   5  12   6       1442.44       1391.56        20.60 o                         
   6  12   6         26.45         58.94         5.32 o                         
   7  12   6       1103.55       1084.99        33.74 o                         
   8  12   6          9.77          4.06        19.55 o                         
   9  12   6        322.26        334.17        31.81 o                         
  -9  13   6        320.47        308.79        42.11 o                         
  -8  13   6         96.54        105.76        26.71 o                         
  -7  13   6        312.37        303.63        38.77 o                         
  -6  13   6        371.67        338.64        38.78 o                         
  -5  13   6       3527.56       3390.81       112.38 o                         
  -4  13   6        278.01        290.45        21.84 o                         
  -3  13   6       1647.62       1578.33        47.75 o                         
  -2  13   6        347.55        410.08        16.16 o                         
  -1  13   6          4.83         36.73         4.87 o                         
   0  13   6         68.62         75.12         5.89 o                         
   1  13   6         56.93         74.14         8.81 o                         
   2  13   6       1027.79       1104.17        18.70 o                         
   3  13   6        655.38        622.40        23.43 o                         
   4  13   6        130.61        146.37         7.86 o                         
   5  13   6       2408.56       2323.22        45.60 o                         
   6  13   6       1094.29       1079.46        18.87 o                         
   7  13   6       1046.11       1055.95        34.70 o                         
   8  13   6        302.92        377.61        32.13 o                         
   9  13   6         33.86          6.26        11.17 o                         
  -9  14   6        105.80         72.80        23.05 o                         
  -8  14   6        161.24        140.23        28.54 o                         
  -7  14   6        283.47        288.98        38.45 o                         
  -6  14   6          0.36         16.69        14.11 o                         
  -5  14   6       1721.89       1689.07        81.80 o                         
  -4  14   6        266.27        287.80        34.36 o                         
  -3  14   6         56.19         76.76        12.73 o                         
  -2  14   6        501.98        405.64        16.54 o                         
  -1  14   6          3.80         42.54         5.33 o                         
   0  14   6        203.90        209.08         9.58 o                         
   1  14   6         72.75        109.96        10.45 o                         
   2  14   6          2.05         24.89         3.92 o                         
   3  14   6        134.66        168.52         6.37 o                         
   4  14   6        402.39        457.09        14.13 o                         
   5  14   6         47.68         60.88         7.31 o                         
   6  14   6         18.87         33.36         4.37 o                         
   7  14   6         10.01         13.68         7.48 o                         
   8  14   6        177.79        153.69        22.77 o                         
   9  14   6         87.44         90.11        18.19 o                         
  -9  15   6         12.65         36.94        19.82 o                         
  -8  15   6         55.26         56.33        21.97 o                         
  -7  15   6         82.40        118.25        27.68 o                         
  -6  15   6         29.51         40.39        17.55 o                         
  -5  15   6        838.22        783.53        57.85 o                         
  -4  15   6        516.64        440.68        42.98 o                         
  -3  15   6        369.17        339.46        24.69 o                         
  -2  15   6        252.02        289.68        19.51 o                         
  -1  15   6        463.75        422.48        14.60 o                         
   0  15   6        168.02        202.23         9.91 o                         
   1  15   6        256.62        216.89        10.68 o                         
   2  15   6        896.20        868.14        30.78 o                         
   3  15   6        309.72        315.79         9.78 o                         
   4  15   6        495.24        496.89        12.62 o                         
   5  15   6         16.08         24.87         3.65 o                         
   6  15   6         31.82         67.92         7.26 o                         
   7  15   6        241.47        203.56        14.82 o                         
   8  15   6          4.73         31.25        12.40 o                         
   9  15   6          0.03         22.89        15.67 o                         
  -9  16   6          5.15         42.11        19.28 o                         
  -8  16   6          5.42         30.59        18.09 o                         
  -7  16   6        842.73        865.25        65.50 o                         
  -6  16   6        113.93         71.73        21.43 o                         
  -5  16   6       2218.88       2075.10        94.10 o                         
  -4  16   6        308.81        287.57        24.71 o                         
  -3  16   6        331.77        314.94        46.80 o                         
  -2  16   6        596.20        531.69        22.59 o                         
  -1  16   6        643.06        638.61        18.48 o                         
   0  16   6        653.11        697.97        18.43 o                         
   1  16   6        132.57        143.04         9.38 o                         
   2  16   6        438.53        474.26        17.21 o                         
   3  16   6         41.79         59.28         5.63 o                         
   4  16   6        151.51        127.55         7.05 o                         
   5  16   6        888.59        954.01        24.04 o                         
   6  16   6         66.09         67.81         6.14 o                         
   7  16   6        206.32        199.26        15.43 o                         
   8  16   6        106.96        108.38        19.59 o                         
   9  16   6          8.95         10.25        12.53 o                         
  -9  17   6          1.58         -1.42        10.46 o                         
  -8  17   6         56.49         46.35        14.37 o                         
  -7  17   6          5.60         12.38         9.82 o                         
  -6  17   6        110.58        145.49        20.71 o                         
  -5  17   6        621.59        660.01        49.28 o                         
  -4  17   6        591.30        584.29        34.69 o                         
  -3  17   6        581.72        580.30        45.14 o                         
  -2  17   6       2482.77       2359.93        47.92 o                         
  -1  17   6       1561.87       1547.55        29.35 o                         
   0  17   6       1109.90        992.60        19.87 o                         
   1  17   6        408.63        431.85        18.29 o                         
   2  17   6       3868.30       3808.15        67.53 o                         
   3  17   6        308.14        320.05        11.83 o                         
   4  17   6          3.63          5.60         3.81 o                         
   5  17   6       1958.05       1881.52        34.59 o                         
   6  17   6        165.61        183.19        12.67 o                         
   7  17   6        532.52        568.32        25.46 o                         
   8  17   6        180.26        154.90        27.36 o                         
  -8  18   6        145.02         99.51        18.28 o                         
  -7  18   6         36.59         21.16        20.52 o                         
  -6  18   6        175.68        180.53        22.73 o                         
  -5  18   6          8.47         52.89        14.58 o                         
  -4  18   6          6.45         -6.60        10.07 o                         
  -3  18   6         80.79         78.19        19.49 o                         
  -2  18   6          0.07         17.24         6.75 o                         
  -1  18   6         24.39         29.44         5.82 o                         
   0  18   6         71.06         84.37         7.49 o                         
   1  18   6        464.99        420.34        18.94 o                         
   2  18   6       1221.39       1245.24        30.66 o                         
   3  18   6        245.22        265.69        11.29 o                         
   4  18   6          2.02          9.36         3.63 o                         
   5  18   6          8.76         29.97         6.22 o                         
   6  18   6         40.40         39.89        10.14 o                         
   7  18   6        344.00        313.37        22.11 o                         
   8  18   6         23.38         40.82        22.83 o                         
  -8  19   6          0.04         -0.55         9.75 o                         
  -7  19   6          2.53          8.61        10.98 o                         
  -6  19   6         65.05         74.57        16.91 o                         
  -5  19   6        167.54        122.83        19.24 o                         
  -4  19   6        166.85        145.29        26.49 o                         
  -3  19   6        102.08        107.81        21.32 o                         
  -2  19   6          2.75         14.29         7.93 o                         
  -1  19   6          3.42          9.73         5.65 o                         
   0  19   6        100.49         96.99         8.01 o                         
   1  19   6         64.64         84.77         9.62 o                         
   2  19   6        268.42        315.80        16.45 o                         
   3  19   6        183.96        169.31         9.57 o                         
   4  19   6         72.53         78.56         8.50 o                         
   5  19   6          4.42         19.23         9.86 o                         
   6  19   6         20.89         10.07         5.95 o                         
   7  19   6         72.41         55.23        11.32 o                         
   8  19   6         23.02         20.35        17.34 o                         
  -8  20   6          6.13          3.86        10.81 o                         
  -7  20   6         65.88         83.93        17.58 o                         
  -6  20   6        122.94        178.18        24.09 o                         
  -5  20   6         13.90         17.42        11.05 o                         
  -4  20   6         16.08         25.95        15.94 o                         
  -3  20   6        561.75        563.58        47.93 o                         
  -2  20   6        258.16        273.64        20.08 o                         
  -1  20   6         84.75         87.25         8.37 o                         
   0  20   6          6.47         12.25         4.64 o                         
   1  20   6         65.31         76.82         9.89 o                         
   2  20   6         47.92         56.43         7.24 o                         
   3  20   6        308.29        323.23        13.79 o                         
   4  20   6        145.46        123.30        10.70 o                         
   5  20   6        224.52        223.52        22.70 o                         
   6  20   6         74.94         60.53         8.80 o                         
   7  20   6        190.25        175.15        17.93 o                         
   8  20   6         66.94         88.85        27.89 o                         
  -8  21   6          0.94         11.74        11.04 o                         
  -7  21   6          9.43         32.52        14.08 o                         
  -6  21   6         12.20         25.88        12.09 o                         
  -5  21   6        383.93        421.04        47.39 o                         
  -4  21   6         17.88          7.86        12.71 o                         
  -3  21   6         25.48         21.76         9.11 o                         
  -2  21   6       1813.46       1824.87        49.94 o                         
  -1  21   6       1332.25       1260.90        28.93 o                         
   0  21   6        806.52        731.28        28.49 o                         
   1  21   6       1468.14       1465.68        38.06 o                         
   2  21   6       1968.27       1977.21        36.49 o                         
   3  21   6         23.93         28.87         6.70 o                         
   4  21   6        282.16        298.30        16.79 o                         
   5  21   6        750.11        782.89        41.52 o                         
   6  21   6        116.77        116.38        12.83 o                         
   7  21   6        135.49        122.89        15.39 o                         
  -7  22   6        104.90         99.02        19.68 o                         
  -6  22   6          0.11          2.58        14.75 o                         
  -5  22   6        581.22        663.10        60.32 o                         
  -4  22   6        187.72        166.40        29.94 o                         
  -3  22   6         26.61         24.69         9.02 o                         
  -2  22   6         93.47         86.23        13.02 o                         
  -1  22   6        141.29        112.75        12.79 o                         
   0  22   6         52.43         55.18         9.51 o                         
   1  22   6          0.37         34.08         7.93 o                         
   2  22   6        108.61        102.44         9.49 o                         
   3  22   6        255.03        272.93        16.71 o                         
   4  22   6         29.40         28.88        11.42 o                         
   5  22   6          4.49         32.17        11.74 o                         
   6  22   6        128.82         82.07        15.36 o                         
   7  22   6          1.84          4.40         8.67 o                         
  -7  23   6         13.30         17.45        17.66 o                         
  -6  23   6         29.47         13.03        16.69 o                         
  -5  23   6        181.94        186.86        34.36 o                         
  -4  23   6         85.44         99.13        17.88 o                         
  -3  23   6          0.10          3.21         7.65 o                         
  -2  23   6          3.43         -2.29         7.34 o                         
  -1  23   6        381.51        394.12        19.73 o                         
   0  23   6        152.24        120.00        13.07 o                         
   1  23   6        619.18        582.42        25.89 o                         
   2  23   6          2.01          2.67         6.19 o                         
   3  23   6          6.77          4.01        10.02 o                         
   4  23   6         11.37         -6.59         8.87 o                         
   5  23   6         92.59         71.52        46.31 o                         
   6  23   6         13.90          4.86         8.22 o                         
   7  23   6         61.56         68.43        14.43 o                         
  -7  24   6        233.39        245.89        42.33 o                         
  -6  24   6         11.72         -5.71        17.88 o                         
  -5  24   6        939.07        907.82        73.04 o                         
  -4  24   6        121.19        109.24        19.62 o                         
  -3  24   6         16.06         24.94         9.52 o                         
  -2  24   6          0.15         12.35         8.82 o                         
  -1  24   6        230.23        237.29        16.12 o                         
   0  24   6        183.50        208.18        17.13 o                         
   1  24   6        170.58        178.01        15.24 o                         
   2  24   6         63.96         64.17         9.83 o                         
   3  24   6         21.59         24.61         6.71 o                         
   4  24   6         40.04         41.38        34.03 o                         
   5  24   6        270.97        326.55        29.53 o                         
   6  24   6          1.99          0.83         9.31 o                         
  -6  25   6         63.89         98.76        28.32 o                         
  -5  25   6        117.69        154.07        24.32 o                         
  -4  25   6        111.27         93.30        18.76 o                         
  -3  25   6         30.04         37.66        10.64 o                         
  -2  25   6        736.38        761.86        35.63 o                         
  -1  25   6        538.57        502.42        26.93 o                         
   0  25   6        189.08        189.87        16.59 o                         
   1  25   6        325.59        295.47        19.73 o                         
   2  25   6        787.66        769.82        30.49 o                         
   3  25   6         46.56         28.03        29.56 o                         
   4  25   6         38.83         49.09        21.27 o                         
   5  25   6        578.55        552.54        29.94 o                         
   6  25   6        103.92         92.55        16.91 o                         
  -6  26   6        108.15        131.29        32.42 o                         
  -5  26   6         13.35          6.91        11.90 o                         
  -4  26   6          0.86         15.90        13.05 o                         
  -3  26   6          6.71         10.29         7.66 o                         
  -2  26   6         20.46         56.93        12.17 o                         
  -1  26   6          0.43          6.67         7.42 o                         
   0  26   6          1.56         -1.46        10.14 o                         
   1  26   6         34.15         23.90        12.46 o                         
   2  26   6        173.31        139.00        14.12 o                         
   3  26   6         35.01         21.72        11.79 o                         
   4  26   6         18.40         25.18        12.15 o                         
   5  26   6          8.81          9.59         8.31 o                         
  -5  27   6          1.67          4.41        12.70 o                         
  -4  27   6        241.32        272.73        30.77 o                         
  -3  27   6          0.14         31.39        13.78 o                         
  -2  27   6          0.37          7.81         7.91 o                         
  -1  27   6         22.08         18.12         8.08 o                         
   0  27   6         37.38         44.82         9.57 o                         
   1  27   6         90.01         92.62        12.63 o                         
   2  27   6          2.91        -12.85        12.85 o                         
   3  27   6         78.11         71.64        16.44 o                         
   4  27   6         47.86         78.58        21.70 o                         
   5  27   6          2.02         19.93         8.22 o                         
  -5  28   6         12.12         15.76        13.16 o                         
  -4  28   6          0.00        -15.08        15.08 o                         
  -3  28   6        275.28        292.64        24.71 o                         
  -2  28   6          7.03          4.23         8.70 o                         
  -1  28   6          2.24          0.99         9.75 o                         
   0  28   6         11.57         16.02         7.62 o                         
   1  28   6         13.03         13.53         7.46 o                         
   2  28   6         35.96         31.84        13.64 o                         
   3  28   6        117.32         97.29        17.90 o                         
   4  28   6         24.51         14.64        10.50 o                         
  -4  29   6         51.99         49.17        14.84 o                         
  -3  29   6        138.74        142.58        17.90 o                         
  -2  29   6        247.47        259.90        29.08 o                         
  -1  29   6        111.88        123.89        15.11 o                         
   0  29   6         12.16         27.18        15.32 o                         
   1  29   6        167.79        178.28        24.73 o                         
   2  29   6        293.88        309.52        41.95 o                         
   3  29   6          6.54         -3.17        10.92 o                         
   4  29   6         10.49         17.55        12.44 o                         
  -3  30   6          6.10         24.69         9.80 o                         
  -2  30   6         11.76         10.76        10.76 o                         
  -1  30   6         75.99         51.71        17.23 o                         
   0  30   6          1.17          5.77         7.63 o                         
   1  30   6         10.07          4.14        10.54 o                         
   2  30   6          1.09         17.98        28.49 o                         
   3  30   6         24.13         38.64        14.38 o                         
  -2  31   6         39.24         37.35        14.97 o                         
  -1  31   6          3.29         -4.93        15.54 o                         
   0  31   6          0.02         20.52        31.45 o                         
   1  31   6         32.90         18.32        11.60 o                         
   2  31   6          4.34         10.79        12.77 o                         
 -10   1   7        256.80        269.17        27.27 o                         
  -9   1   7        395.73        434.91        20.20 o                         
  -8   1   7        546.07        536.08        20.55 o                         
  -7   1   7        102.29        142.92        10.33 o                         
  -6   1   7       5043.58       4989.33        60.96 o                         
  -5   1   7       1591.13       1584.10        45.83 o                         
  -4   1   7       2134.91       2285.80        50.88 o                         
  -3   1   7       1141.40       1246.77        93.86 o                         
  -2   1   7        349.25        306.25        10.92 o                         
  -1   1   7       4358.97       4291.99        32.24 o                         
   0   1   7          1.47         21.89         3.00 o                         
   1   1   7          6.34        404.36         8.44 o                         
   2   1   7         73.46        197.69        10.62 o                         
   3   1   7        109.66        143.45         5.51 o                         
   4   1   7       4278.01       4325.75        64.20 o                         
   5   1   7       2839.40       2720.40        53.59 o                         
   6   1   7         11.71         99.79         9.27 o                         
   7   1   7        223.41        222.41        11.46 o                         
   8   1   7         54.23         29.05         9.34 o                         
   9   1   7        921.34       1000.27        37.57 o                         
  10   1   7          4.63         45.96        23.26 o                         
 -10   2   7         50.93         94.73        17.45 o                         
  -9   2   7        650.91        712.80        25.60 o                         
  -8   2   7        486.69        514.59        20.23 o                         
  -7   2   7        282.69        284.55        16.42 o                         
  -6   2   7        418.83        571.91        24.38 o                         
  -5   2   7       3926.22       4079.97        47.66 o                         
  -4   2   7       2385.32       2423.87        75.64 o                         
  -3   2   7         77.90        245.83        19.58 o                         
  -2   2   7       2975.72       3125.16        52.66 o                         
  -1   2   7       1663.45       1942.50        30.33 o                         
   0   2   7         36.52         36.89         3.79 o                         
   1   2   7       2574.57       2839.91        86.53 o                         
   2   2   7       1935.45       1942.92        15.86 o                         
   3   2   7         33.65        129.65         5.77 o                         
   4   2   7          9.04         99.09         5.99 o                         
   5   2   7        977.70        916.76        32.94 o                         
   6   2   7       1572.01       1541.24        24.27 o                         
   7   2   7        204.72        186.97        12.01 o                         
   8   2   7         72.97         79.13         8.85 o                         
   9   2   7        511.42        496.81        27.28 o                         
  10   2   7        749.42        719.16        45.01 o                         
 -10   3   7        318.86        353.34        30.76 o                         
  -9   3   7         26.52         24.07         8.15 o                         
  -8   3   7          2.13         16.69         7.24 o                         
  -7   3   7        620.73        669.80        24.50 o                         
  -6   3   7        207.15        226.66        15.63 o                         
  -5   3   7       1065.74        916.75        31.51 o                         
  -4   3   7       2216.08       2000.29        36.36 o                         
  -3   3   7         63.69        207.19        14.49 o                         
  -2   3   7       2267.70       2299.38        45.59 o                         
  -1   3   7        399.63        620.19        20.81 o                         
   0   3   7        263.95        251.52         8.77 o                         
   1   3   7        623.78        559.57        14.45 o                         
   2   3   7         26.20        203.86        12.77 o                         
   3   3   7         36.36         94.14        10.56 o                         
   4   3   7        649.33        668.27        18.82 o                         
   5   3   7       6170.59       5893.47        44.19 o                         
   6   3   7         10.49         51.92         4.41 o                         
   7   3   7          2.12          3.79         2.71 o                         
   8   3   7        604.27        577.31        21.95 o                         
   9   3   7         45.71         61.63        10.67 o                         
  10   3   7         13.53         18.50        15.72 o                         
 -10   4   7          9.64         34.80        13.43 o                         
  -9   4   7          0.80         23.66        20.52 o                         
  -8   4   7          6.59         23.53         7.04 o                         
  -7   4   7         53.57         55.50         8.23 o                         
  -6   4   7         97.48        128.49        11.73 o                         
  -5   4   7        227.45        292.17        19.56 o                         
  -4   4   7         36.17         50.20         9.14 o                         
  -3   4   7          9.95        188.80        11.72 o                         
  -2   4   7         52.12        332.96        18.45 o                         
  -1   4   7          0.04         52.20         8.07 o                         
   0   4   7         43.98         42.61         3.77 o                         
   1   4   7         23.96         62.22         4.67 o                         
   2   4   7          0.24        185.08         9.45 o                         
   3   4   7        265.55        342.63        11.31 o                         
   4   4   7        438.12        375.69        10.33 o                         
   5   4   7        278.07        351.95         9.89 o                         
   6   4   7        197.88        201.54        12.78 o                         
   7   4   7        118.69         85.88         6.39 o                         
   8   4   7          1.83         47.82         7.76 o                         
   9   4   7          3.17          9.36         7.27 o                         
  10   4   7          0.60         22.49        12.01 o                         
 -10   5   7        499.29        482.26        36.14 o                         
  -9   5   7        113.84        122.50        19.15 o                         
  -8   5   7         85.96        107.74        10.50 o                         
  -7   5   7       1128.87       1187.15        33.65 o                         
  -6   5   7          7.32        121.96        11.61 o                         
  -5   5   7         74.64        118.29         7.99 o                         
  -4   5   7        171.51        275.26        15.67 o                         
  -3   5   7        163.30        197.59        11.02 o                         
  -2   5   7       1182.53       1257.42        67.84 o                         
  -1   5   7        119.16        264.03        13.57 o                         
   0   5   7         97.62         67.26         6.68 o                         
   1   5   7        970.27        899.06        15.72 o                         
   2   5   7        240.08        464.02        25.74 o                         
   3   5   7        355.48        463.70        13.61 o                         
   4   5   7        836.16        849.68        23.76 o                         
   5   5   7       3729.27       3875.86        35.20 o                         
   6   5   7        244.60        210.33         9.33 o                         
   7   5   7          0.00         -4.55         5.28 o                         
   8   5   7        518.76        471.36        25.69 o                         
   9   5   7         10.35         19.29         9.19 o                         
  10   5   7         67.96        110.83        20.69 o                         
 -10   6   7        115.31         98.92        18.19 o                         
  -9   6   7        644.14        619.73        49.55 o                         
  -8   6   7        808.91        826.80        26.62 o                         
  -7   6   7        575.65        647.83        22.39 o                         
  -6   6   7        298.41        354.06        34.27 o                         
  -5   6   7       5080.07       5222.92        44.14 o                         
  -4   6   7       2392.65       2351.99        38.36 o                         
  -3   6   7        172.30        277.44        13.41 o                         
  -2   6   7       3706.65       3983.31        66.30 o                         
  -1   6   7        853.62       1091.50        34.46 o                         
   0   6   7        210.28        194.78         8.40 o                         
   1   6   7       1609.53       1906.58        43.65 o                         
   2   6   7       3901.28       3889.35        34.68 o                         
   3   6   7       1353.86       1520.13        23.36 o                         
   4   6   7        381.60        404.80        18.44 o                         
   5   6   7        861.20        802.16        16.10 o                         
   6   6   7        903.84       1003.85        18.17 o                         
   7   6   7          4.16         12.16         6.17 o                         
   8   6   7        107.40         91.87        12.64 o                         
   9   6   7        484.76        449.47        36.86 o                         
  10   6   7        469.45        552.96        40.57 o                         
 -10   7   7        122.75        118.27        19.11 o                         
  -9   7   7        143.93        186.32        31.99 o                         
  -8   7   7        167.50        184.64        13.32 o                         
  -7   7   7        542.91        484.04        19.54 o                         
  -6   7   7       3117.71       3228.61        91.02 o                         
  -5   7   7        961.77       1031.71        20.23 o                         
  -4   7   7       3388.13       3507.75        50.79 o                         
  -3   7   7       3190.55       2940.53        44.12 o                         
  -2   7   7        653.03        600.22        13.63 o                         
  -1   7   7       3036.91       2955.90        34.99 o                         
   0   7   7         52.03         57.83         4.65 o                         
   1   7   7        150.97        363.39        10.81 o                         
   2   7   7        219.07        301.72        14.58 o                         
   3   7   7       1313.78       1194.96        25.86 o                         
   4   7   7       4370.65       4230.65        72.29 o                         
   5   7   7       3778.38       3610.04        34.78 o                         
   6   7   7        130.98        171.15        13.22 o                         
   7   7   7        499.11        566.16        20.74 o                         
   8   7   7        150.44        124.93        17.19 o                         
   9   7   7       1037.46       1130.77        42.83 o                         
 -10   8   7         37.39         41.36        20.14 o                         
  -9   8   7          9.87         20.89        14.43 o                         
  -8   8   7          0.90          5.43         5.46 o                         
  -7   8   7         57.94         96.13         9.64 o                         
  -6   8   7          9.45        112.23         8.81 o                         
  -5   8   7          0.02         21.79         7.43 o                         
  -4   8   7         58.58         94.55         9.36 o                         
  -3   8   7        186.94        225.28        13.50 o                         
  -2   8   7          0.04         96.29         5.93 o                         
  -1   8   7        416.79        481.96        20.07 o                         
   0   8   7        142.07        126.89         6.77 o                         
   1   8   7       1301.74       1213.43        27.68 o                         
   2   8   7        404.73        464.37        16.10 o                         
   3   8   7        145.48        136.64         9.70 o                         
   4   8   7        328.06        469.35        21.02 o                         
   5   8   7        146.82        323.04        16.70 o                         
   6   8   7        294.34        322.80        11.56 o                         
   7   8   7         55.03         79.65        14.91 o                         
   8   8   7          5.15         -3.60         8.32 o                         
   9   8   7          6.60        114.32        21.08 o                         
 -10   9   7        137.37        120.41        28.43 o                         
  -9   9   7        135.17        114.16        28.65 o                         
  -8   9   7        130.64         86.84        10.40 o                         
  -7   9   7        226.09        331.69        16.53 o                         
  -6   9   7       3389.83       3341.30        41.60 o                         
  -5   9   7       2118.17       2068.96        53.51 o                         
  -4   9   7        749.57        748.10        31.81 o                         
  -3   9   7          1.16         38.29         5.97 o                         
  -2   9   7        232.41        351.76        13.23 o                         
  -1   9   7        886.76        955.38        30.09 o                         
   0   9   7          8.31          6.02         2.43 o                         
   1   9   7         27.02        127.85         6.89 o                         
   2   9   7          3.62         55.62         8.06 o                         
   3   9   7         16.94         33.95         3.97 o                         
   4   9   7       1396.95       1431.64        32.54 o                         
   5   9   7       1581.67       1542.43        27.72 o                         
   6   9   7         69.04        102.94         6.88 o                         
   7   9   7         35.77         56.82        12.90 o                         
   8   9   7          7.89         17.76        10.41 o                         
   9   9   7        634.64        707.16        35.18 o                         
  -9  10   7        490.88        545.67        54.61 o                         
  -8  10   7        233.63        240.95        19.50 o                         
  -7  10   7        273.33        247.52        19.96 o                         
  -6  10   7        434.93        495.98        34.74 o                         
  -5  10   7       1001.22       1062.95        30.17 o                         
  -4  10   7        199.10        207.25        18.22 o                         
  -3  10   7         11.04         82.88         9.48 o                         
  -2  10   7        323.04        498.04        19.88 o                         
  -1  10   7        990.10        929.82        22.51 o                         
   0  10   7        190.71        192.35         6.94 o                         
   1  10   7        158.53        183.83         7.88 o                         
   2  10   7       1727.58       1736.02        21.18 o                         
   3  10   7         44.63         98.04         6.33 o                         
   4  10   7        422.45        402.43        18.34 o                         
   5  10   7       2497.90       2468.07        40.07 o                         
   6  10   7        179.18        196.15         9.86 o                         
   7  10   7          0.11          7.02         9.17 o                         
   8  10   7         58.27         40.87        12.22 o                         
   9  10   7         56.00         47.40        13.92 o                         
  -9  11   7          8.50          8.94        12.92 o                         
  -8  11   7         35.04         32.77         9.09 o                         
  -7  11   7        408.19        394.54        19.98 o                         
  -6  11   7        207.70        197.05        25.74 o                         
  -5  11   7        648.04        661.46        24.72 o                         
  -4  11   7       1636.97       1513.26        36.51 o                         
  -3  11   7        531.15        527.87        25.61 o                         
  -2  11   7       2644.26       2673.77        43.24 o                         
  -1  11   7        702.73        757.23        18.65 o                         
   0  11   7         12.15         12.03         2.81 o                         
   1  11   7        462.89        428.16        15.80 o                         
   2  11   7        253.24        263.89        11.67 o                         
   3  11   7        398.54        375.34        18.05 o                         
   4  11   7        393.82        417.34        19.18 o                         
   5  11   7       3930.96       3751.99        51.19 o                         
   6  11   7         10.32         23.59         4.76 o                         
   7  11   7         36.06         51.35        14.24 o                         
   8  11   7        430.89        415.06        32.65 o                         
   9  11   7        138.38        114.04        19.69 o                         
  -9  12   7         19.05         19.82        16.80 o                         
  -8  12   7        116.10        106.19        24.88 o                         
  -7  12   7        319.02        236.02        15.03 o                         
  -6  12   7        267.94        312.18        23.45 o                         
  -5  12   7        724.91        744.72        34.45 o                         
  -4  12   7         33.47         34.37         7.52 o                         
  -3  12   7          1.34         23.93         6.82 o                         
  -2  12   7        102.78        201.76        10.90 o                         
  -1  12   7          1.08         56.74         6.79 o                         
   0  12   7         70.13         53.08         5.09 o                         
   1  12   7         43.90         50.33         5.32 o                         
   2  12   7          5.73        116.09        10.61 o                         
   3  12   7        323.42        316.08        17.08 o                         
   4  12   7        610.75        566.23        23.11 o                         
   5  12   7        307.50        425.20        18.69 o                         
   6  12   7        119.79        127.10        10.17 o                         
   7  12   7         44.79         56.94        14.51 o                         
   8  12   7         73.93        129.37        20.30 o                         
   9  12   7         28.53         25.33        12.81 o                         
  -9  13   7         28.37         61.93        22.19 o                         
  -8  13   7          4.84         21.86        15.94 o                         
  -7  13   7         57.60        108.45        26.60 o                         
  -6  13   7        248.93        221.12        35.11 o                         
  -5  13   7        265.67        251.22        21.39 o                         
  -4  13   7         97.31        104.43        14.51 o                         
  -3  13   7         61.96         80.67        10.09 o                         
  -2  13   7       1323.34       1305.44        35.89 o                         
  -1  13   7         64.22         96.58         8.22 o                         
   0  13   7         24.60         42.10         4.60 o                         
   1  13   7        560.68        542.54        16.14 o                         
   2  13   7         20.53         67.02         8.98 o                         
   3  13   7         49.18         90.39        10.54 o                         
   4  13   7        752.74        653.67        25.49 o                         
   5  13   7       1259.51       1336.77        36.84 o                         
   6  13   7        302.51        265.42         9.79 o                         
   7  13   7         58.03         48.10        10.63 o                         
   8  13   7         75.37         94.80        17.79 o                         
   9  13   7          0.39          8.23        14.49 o                         
  -9  14   7        239.37        218.21        36.51 o                         
  -8  14   7        392.42        341.22        44.16 o                         
  -7  14   7        268.72        329.58        42.01 o                         
  -6  14   7         56.39         96.07        25.96 o                         
  -5  14   7       2363.13       2321.00        99.17 o                         
  -4  14   7        355.60        250.43        34.68 o                         
  -3  14   7         69.45         96.68        13.41 o                         
  -2  14   7       1128.41       1145.43        52.35 o                         
  -1  14   7        138.46        192.54        13.51 o                         
   0  14   7         60.56         45.60         4.83 o                         
   1  14   7        210.63        319.58        16.78 o                         
   2  14   7       1816.92       1708.74        38.99 o                         
   3  14   7       1535.34       1635.47        48.29 o                         
   4  14   7        715.13        719.82        27.88 o                         
   5  14   7        752.25        797.40        29.86 o                         
   6  14   7        147.88        175.01         8.42 o                         
   7  14   7        176.50        189.53        18.40 o                         
   8  14   7          9.64         28.30        12.22 o                         
   9  14   7        106.40        142.92        23.43 o                         
  -9  15   7         78.63        102.74        29.08 o                         
  -8  15   7         59.44         91.00        27.68 o                         
  -7  15   7        540.56        577.35        55.58 o                         
  -6  15   7       1569.61       1427.00        82.33 o                         
  -5  15   7        383.19        424.38        45.24 o                         
  -4  15   7       2448.29       2284.84        97.45 o                         
  -3  15   7       2145.06       1955.68        88.07 o                         
  -2  15   7        177.91        245.85        14.19 o                         
  -1  15   7       1093.92       1164.46        29.67 o                         
   0  15   7        292.13        262.56        10.97 o                         
   1  15   7          2.90         54.15         8.54 o                         
   2  15   7        259.54        328.97        23.04 o                         
   3  15   7       1001.43        996.08        39.16 o                         
   4  15   7       1523.70       1465.16        47.67 o                         
   5  15   7       2490.38       2476.63        53.27 o                         
   6  15   7        473.31        448.67        16.22 o                         
   7  15   7        307.17        328.82        24.01 o                         
   8  15   7         99.91         80.98        17.36 o                         
  -9  16   7         44.25         48.46        21.65 o                         
  -8  16   7         22.52         38.45        19.92 o                         
  -7  16   7         99.95        123.85        28.86 o                         
  -6  16   7         56.39         43.40        22.08 o                         
  -5  16   7         46.25         70.76        24.56 o                         
  -4  16   7          1.62         -6.57        18.20 o                         
  -3  16   7        136.76        110.04        17.72 o                         
  -2  16   7          6.75         30.92         6.04 o                         
  -1  16   7        209.60        238.71        11.60 o                         
   0  16   7          0.97          4.80         3.66 o                         
   1  16   7         31.25         67.69         9.34 o                         
   2  16   7          7.46         37.28         9.82 o                         
   3  16   7          7.25         13.54         3.55 o                         
   4  16   7         57.02         97.76        14.54 o                         
   5  16   7          2.37        146.98        14.95 o                         
   6  16   7         71.43         64.70         9.83 o                         
   7  16   7         14.59         15.86         8.52 o                         
   8  16   7         70.36         77.26        17.32 o                         
  -8  17   7         47.25         55.25        20.89 o                         
  -7  17   7        736.38        750.28        65.06 o                         
  -6  17   7       1012.17        982.20        70.46 o                         
  -5  17   7       1716.41       1665.83        62.01 o                         
  -4  17   7        231.67        194.59        21.97 o                         
  -3  17   7         23.05         27.49        13.79 o                         
  -2  17   7        128.89        147.92        16.10 o                         
  -1  17   7        141.84        141.97         9.53 o                         
   0  17   7         57.11         61.09         6.42 o                         
   1  17   7        297.18        310.01        30.70 o                         
   2  17   7        141.28        155.30        19.44 o                         
   3  17   7         26.13         29.76         5.11 o                         
   4  17   7         66.14         76.36        12.75 o                         
   5  17   7        571.51        567.30        32.38 o                         
   6  17   7        136.54        129.43        16.31 o                         
   7  17   7          1.96         -8.77        12.19 o                         
   8  17   7          4.69          9.59        11.41 o                         
  -8  18   7         22.95         15.69        11.34 o                         
  -7  18   7        116.94        128.32        28.06 o                         
  -6  18   7         57.83         75.74        17.39 o                         
  -5  18   7        375.81        399.39        31.83 o                         
  -4  18   7          0.69          9.03        10.88 o                         
  -3  18   7          6.22         29.08        13.89 o                         
  -2  18   7          0.15         30.64         8.54 o                         
  -1  18   7        112.17         98.72         8.66 o                         
   0  18   7         60.45         57.51         7.18 o                         
   1  18   7          9.80         34.03        10.56 o                         
   2  18   7        690.71        688.05        46.75 o                         
   3  18   7         60.45         67.40         5.14 o                         
   4  18   7         78.98         89.32        13.76 o                         
   5  18   7        830.69        907.73        41.59 o                         
   6  18   7         85.09         66.65        12.68 o                         
   7  18   7          1.97        -10.65        11.81 o                         
   8  18   7         18.07         14.86        15.08 o                         
  -8  19   7        104.31        116.98        21.42 o                         
  -7  19   7        248.46        302.14        55.63 o                         
  -6  19   7         40.37         34.66        15.07 o                         
  -5  19   7        173.08        232.74        25.43 o                         
  -4  19   7        721.58        727.14        56.34 o                         
  -3  19   7        821.30        720.92        52.68 o                         
  -2  19   7       2506.55       2670.09        73.84 o                         
  -1  19   7         21.64         31.40         6.39 o                         
   0  19   7          1.08          3.86         4.73 o                         
   1  19   7         60.21         44.77        11.79 o                         
   2  19   7        119.66        116.76        11.43 o                         
   3  19   7        432.62        411.83        15.68 o                         
   4  19   7        158.86        162.86        18.81 o                         
   5  19   7       1415.96       1357.50        51.95 o                         
   6  19   7          7.34          6.00        13.84 o                         
   7  19   7          8.22          1.72        12.92 o                         
   8  19   7        101.39         81.64        25.20 o                         
  -8  20   7         74.50         59.46        17.67 o                         
  -7  20   7        158.54        120.26        21.44 o                         
  -6  20   7        177.22        171.23        23.50 o                         
  -5  20   7        419.74        425.45        33.68 o                         
  -4  20   7          6.28          8.94        14.54 o                         
  -3  20   7          1.17         16.48        12.06 o                         
  -2  20   7          1.76         92.09        13.41 o                         
  -1  20   7         43.49         58.55         8.45 o                         
   0  20   7         83.09         90.08         9.27 o                         
   1  20   7         88.35         94.09        15.76 o                         
   2  20   7         51.37         83.78         9.04 o                         
   3  20   7          5.72          2.92         3.45 o                         
   4  20   7         84.21        100.46        28.06 o                         
   5  20   7         30.10         83.66        19.98 o                         
   6  20   7          6.99          9.78        11.04 o                         
   7  20   7         13.57         27.03        17.77 o                         
  -7  21   7          6.91         35.42        14.26 o                         
  -6  21   7        111.93        120.81        21.55 o                         
  -5  21   7         38.34         52.77        20.79 o                         
  -4  21   7         12.17         10.66        12.71 o                         
  -3  21   7          5.74         -7.02        10.05 o                         
  -2  21   7        253.48        273.63        20.61 o                         
  -1  21   7        252.51        233.38        15.47 o                         
   0  21   7         51.56         49.65        14.13 o                         
   1  21   7         31.38         41.83         9.20 o                         
   2  21   7         28.67         47.97         7.97 o                         
   3  21   7        120.48        123.66        18.27 o                         
   4  21   7         39.77         25.41         9.82 o                         
   5  21   7         49.75         59.56        14.16 o                         
   6  21   7        322.26        293.69        37.48 o                         
   7  21   7         53.21         41.25        19.17 o                         
  -7  22   7         23.17         46.77        16.85 o                         
  -6  22   7          2.99         29.08        17.23 o                         
  -5  22   7        484.49        603.08        57.52 o                         
  -4  22   7          3.30        -11.42        14.65 o                         
  -3  22   7          4.06          3.07        15.13 o                         
  -2  22   7         49.35         72.74        13.36 o                         
  -1  22   7        112.89        101.62        13.17 o                         
   0  22   7          2.43          7.05         9.58 o                         
   1  22   7         60.17         63.98         9.13 o                         
   2  22   7         91.30        116.14        11.29 o                         
   3  22   7        133.39        182.65        21.11 o                         
   4  22   7         66.69         83.15        16.54 o                         
   5  22   7         70.99         79.46        15.88 o                         
   6  22   7        243.20        256.05        32.69 o                         
   7  22   7         27.20        103.82        26.49 o                         
  -7  23   7        127.75        105.22        26.71 o                         
  -6  23   7        867.62        913.82        74.87 o                         
  -5  23   7         48.83         21.65        17.88 o                         
  -4  23   7        738.30        701.05        60.22 o                         
  -3  23   7        525.38        536.95        38.11 o                         
  -2  23   7          3.59         45.27        10.04 o                         
  -1  23   7        267.06        341.84        22.75 o                         
   0  23   7        173.32        154.59        20.19 o                         
   1  23   7         13.84         30.74         9.12 o                         
   2  23   7         22.25         39.93         7.45 o                         
   3  23   7        269.63        264.18        26.15 o                         
   4  23   7        218.96        238.16        24.54 o                         
   5  23   7        660.41        703.73        41.53 o                         
   6  23   7        334.40        361.98        30.59 o                         
  -6  24   7         69.38         43.29        21.43 o                         
  -5  24   7         81.51         62.03        20.79 o                         
  -4  24   7         13.57          6.00        12.39 o                         
  -3  24   7         23.47         33.07        11.94 o                         
  -2  24   7         12.65         19.92         8.45 o                         
  -1  24   7          1.97         18.11         8.34 o                         
   0  24   7          0.91          9.82        16.53 o                         
   1  24   7        120.18        101.22        11.58 o                         
   2  24   7          0.24          0.64         8.67 o                         
   3  24   7         25.58         27.35        10.59 o                         
   4  24   7         55.95         40.46        12.69 o                         
   5  24   7         10.28         41.10        20.14 o                         
   6  24   7         38.50         39.90        13.15 o                         
  -6  25   7        603.05        610.64        63.66 o                         
  -5  25   7        321.45        321.05        33.75 o                         
  -4  25   7         14.52         42.85        16.14 o                         
  -3  25   7        110.20        113.10        20.42 o                         
  -2  25   7         61.20         67.17        11.93 o                         
  -1  25   7          0.10          6.45         7.93 o                         
   0  25   7         23.78         24.42        12.46 o                         
   1  25   7        299.90        286.42        19.04 o                         
   2  25   7         68.10         64.22        15.87 o                         
   3  25   7         28.53         13.49        17.18 o                         
   4  25   7         45.69         54.66        15.32 o                         
   5  25   7         61.13         81.93        25.47 o                         
  -5  26   7         84.42         75.69        18.37 o                         
  -4  26   7         19.43         24.82        13.09 o                         
  -3  26   7          9.67          6.47        10.55 o                         
  -2  26   7          6.42         28.23        10.27 o                         
  -1  26   7          6.29         12.56        11.70 o                         
   0  26   7         13.34        -12.10        12.10 o                         
   1  26   7         14.49         26.87        16.91 o                         
   2  26   7        205.59        210.58        24.98 o                         
   3  26   7         32.12         28.27        13.48 o                         
   4  26   7          7.06          5.02        10.89 o                         
   5  26   7         63.89         73.76        16.34 o                         
  -5  27   7          2.32          4.52        11.01 o                         
  -4  27   7         89.97         95.53        19.60 o                         
  -3  27   7        156.16        146.67        37.80 o                         
  -2  27   7        616.45        712.90        36.05 o                         
  -1  27   7          5.21          2.37        10.39 o                         
   0  27   7          0.43        -12.85        12.85 o                         
   1  27   7         35.70         29.56        12.11 o                         
   2  27   7         29.27         26.38        13.13 o                         
   3  27   7        179.02        182.10        23.94 o                         
   4  27   7         42.40         59.14        16.64 o                         
  -4  28   7         21.66         24.21        26.22 o                         
  -3  28   7          2.76         -9.39        23.75 o                         
  -2  28   7          6.28         44.60        11.94 o                         
  -1  28   7          2.13         32.00        13.18 o                         
   0  28   7          0.65         -1.64        17.50 o                         
   1  28   7          0.25         -8.54        10.43 o                         
   2  28   7          4.12         -2.80        10.56 o                         
   3  28   7         17.48          0.46        10.08 o                         
   4  28   7        103.07        101.56        18.12 o                         
  -3  29   7          6.27         18.29        13.62 o                         
  -2  29   7         16.53          1.73        10.84 o                         
  -1  29   7        152.70        141.95        22.50 o                         
   0  29   7          9.61         -1.34        26.65 o                         
   1  29   7          0.66         10.67        15.83 o                         
   2  29   7          9.70         19.61        20.14 o                         
   3  29   7         77.13         74.37        16.75 o                         
  -2  30   7          3.10         -5.30        11.38 o                         
  -1  30   7         42.04         13.28        28.11 o                         
   0  30   7          7.97          9.87        10.24 o                         
   1  30   7         25.98         21.38        23.59 o                         
   2  30   7          2.26         10.66        11.90 o                         
   0  31   7         14.08         23.59        14.59 o                         
 -10   0   8         73.00        101.56        26.60 o                         
  -9   0   8        402.48        337.88        42.11 o                         
  -8   0   8          5.14          8.62        13.25 o                         
  -7   0   8       1326.28       1135.99        64.11 o                         
  -6   0   8       2099.37       1802.28        75.99 o                         
  -5   0   8          5.22         28.11        13.14 o                         
  -4   0   8        364.46        378.29        31.88 o                         
  -3   0   8       2482.53       2471.12        73.54 o                         
  -2   0   8        111.56        160.15        19.92 o                         
  -1   0   8       1498.11       1289.81        47.97 o                         
   0   0   8        611.23        506.29        19.88 o                         
   1   0   8       1483.41       1212.38        23.56 o                         
   2   0   8       3976.31       3867.49        43.01 o                         
   3   0   8       7210.21       6866.53       107.91 o                         
   4   0   8        100.92         96.82         8.15 o                         
   5   0   8        172.38        193.45        10.16 o                         
   6   0   8        839.75        880.44        26.74 o                         
   7   0   8       1058.69       1043.29        40.72 o                         
   8   0   8       1150.69       1164.58        57.80 o                         
   9   0   8        100.50        105.76        25.96 o                         
 -10   1   8          0.88         -3.65        10.27 o                         
  -9   1   8        113.25        148.99        21.31 o                         
  -8   1   8         63.30         53.63        10.33 o                         
  -7   1   8        179.44        144.69        18.12 o                         
  -6   1   8       1015.70       1015.86        54.95 o                         
  -5   1   8          1.95         47.24        26.28 o                         
  -4   1   8        210.29        190.89        17.39 o                         
  -3   1   8       2081.58       2067.12        47.76 o                         
  -2   1   8       3986.21       3543.23        71.97 o                         
  -1   1   8       1620.64       1416.62        20.43 o                         
   0   1   8        823.14        964.39        27.32 o                         
   1   1   8        782.94        641.04        11.90 o                         
   2   1   8       2164.86       2079.33        17.97 o                         
   3   1   8        201.55        244.60         5.94 o                         
   4   1   8       1988.57       1900.13        21.81 o                         
   5   1   8        114.50         86.78         4.73 o                         
   6   1   8        394.99        402.66        10.61 o                         
   7   1   8        259.63        323.65        15.29 o                         
   8   1   8          6.16         38.81         9.61 o                         
   9   1   8         96.63        117.29        25.96 o                         
 -10   2   8        118.46        139.92        21.92 o                         
  -9   2   8        273.82        405.88        43.67 o                         
  -8   2   8          1.59         16.14         6.35 o                         
  -7   2   8        114.84        140.38        11.85 o                         
  -6   2   8        132.66        200.80        20.21 o                         
  -5   2   8        842.86        786.21        33.90 o                         
  -4   2   8       3253.41       3417.62       125.07 o                         
  -3   2   8         83.01         93.53         9.43 o                         
  -2   2   8        763.13        843.13        29.38 o                         
  -1   2   8        215.42        218.32        10.66 o                         
   0   2   8        208.73        252.90         9.33 o                         
   1   2   8        172.84        142.62         6.17 o                         
   2   2   8        112.62        187.65         5.15 o                         
   3   2   8        522.64        499.75         9.42 o                         
   4   2   8        499.20        547.13         9.63 o                         
   5   2   8          0.01         17.59         5.35 o                         
   6   2   8          6.23         58.80         5.29 o                         
   7   2   8         83.40        120.93         9.64 o                         
   8   2   8         80.97         92.47        11.60 o                         
   9   2   8         43.47         40.54        12.65 o                         
 -10   3   8          2.10         30.99        12.47 o                         
  -9   3   8         13.26         18.58        12.82 o                         
  -8   3   8        130.41        143.42        13.28 o                         
  -7   3   8        103.66        155.08        13.83 o                         
  -6   3   8       1666.53       1685.00        52.84 o                         
  -5   3   8          2.83         30.91         9.46 o                         
  -4   3   8        356.60        358.06        17.83 o                         
  -3   3   8        177.71        126.11         7.75 o                         
  -2   3   8        912.63       1106.85        33.99 o                         
  -1   3   8       3805.72       3574.79        62.69 o                         
   0   3   8         44.58         25.12         4.09 o                         
   1   3   8       2060.91       2030.80        20.13 o                         
   2   3   8        935.49        815.35        10.68 o                         
   3   3   8         92.48        166.58         8.18 o                         
   4   3   8        431.61        373.82         9.69 o                         
   5   3   8         37.96         53.22         5.50 o                         
   6   3   8        967.89        904.35        23.84 o                         
   7   3   8        400.77        352.67        15.65 o                         
   8   3   8          4.35         12.06         7.38 o                         
   9   3   8         12.68         -2.75        10.50 o                         
 -10   4   8        285.55        290.18        29.17 o                         
  -9   4   8        118.54         81.83        17.56 o                         
  -8   4   8          7.49         14.43        10.27 o                         
  -7   4   8        119.03        172.66        12.30 o                         
  -6   4   8       2022.66       2291.09        38.30 o                         
  -5   4   8          2.45          7.04         5.12 o                         
  -4   4   8         30.00         28.80         5.17 o                         
  -3   4   8        229.97        387.61        14.15 o                         
  -2   4   8       1197.56       1330.67        42.14 o                         
  -1   4   8        598.94        517.31        23.92 o                         
   0   4   8       2100.64       2169.35        27.65 o                         
   1   4   8       2419.88       2260.10        24.07 o                         
   2   4   8        385.94        396.76        11.32 o                         
   3   4   8         65.44         81.51         6.23 o                         
   4   4   8        462.99        476.26        19.70 o                         
   5   4   8         34.06         58.20         7.05 o                         
   6   4   8       2430.90       2242.48        49.31 o                         
   7   4   8        155.59        182.00        11.32 o                         
   8   4   8        438.01        409.11        24.02 o                         
   9   4   8         88.14         55.92        13.50 o                         
 -10   5   8         23.15         51.26        13.97 o                         
  -9   5   8          0.13         11.30        11.22 o                         
  -8   5   8        190.04        203.64        16.57 o                         
  -7   5   8          1.59          7.90         4.23 o                         
  -6   5   8       2140.16       2215.25        41.72 o                         
  -5   5   8        430.30        377.22        21.65 o                         
  -4   5   8        327.12        389.24        22.46 o                         
  -3   5   8         48.88        108.33         7.57 o                         
  -2   5   8        229.35        355.72        14.25 o                         
  -1   5   8       1439.35       1504.28        35.00 o                         
   0   5   8        699.78        500.86        13.75 o                         
   1   5   8       4500.30       4371.48        44.60 o                         
   2   5   8       1936.11       1854.21        24.57 o                         
   3   5   8        424.49        497.01        14.69 o                         
   4   5   8        155.23        203.27        13.78 o                         
   5   5   8        235.84        183.20         9.32 o                         
   6   5   8        694.17        703.22        22.80 o                         
   7   5   8       1146.54       1099.30        43.81 o                         
   8   5   8         39.46        103.14        14.05 o                         
   9   5   8          0.40          7.45         9.64 o                         
 -10   6   8         32.99         49.28        13.79 o                         
  -9   6   8        510.40        607.86        39.78 o                         
  -8   6   8         24.01         26.35         8.46 o                         
  -7   6   8        226.79        219.48        13.25 o                         
  -6   6   8          6.11         19.28         5.41 o                         
  -5   6   8       1150.15       1113.18        42.59 o                         
  -4   6   8       1350.55       1402.17        30.43 o                         
  -3   6   8        269.06        324.97        14.73 o                         
  -2   6   8       1927.75       1957.47        36.75 o                         
  -1   6   8        275.82        340.62        12.13 o                         
   0   6   8         42.45        106.21         6.93 o                         
   1   6   8        130.29        183.41         9.63 o                         
   2   6   8        108.56        125.04         6.56 o                         
   3   6   8         20.85         36.55         6.09 o                         
   4   6   8       1350.90       1369.01        33.77 o                         
   5   6   8          2.99          4.60         4.46 o                         
   6   6   8        201.01        165.91        17.82 o                         
   7   6   8         25.37         56.16        12.57 o                         
   8   6   8         46.26         60.42        11.35 o                         
   9   6   8          7.53         21.93         8.12 o                         
  -9   7   8          2.79          6.17        10.19 o                         
  -8   7   8        303.99        299.59        22.82 o                         
  -7   7   8        211.64        169.96        11.89 o                         
  -6   7   8        488.51        541.55        18.27 o                         
  -5   7   8         97.43        128.51         6.73 o                         
  -4   7   8       1117.48       1013.43        27.15 o                         
  -3   7   8         82.35         97.50         9.26 o                         
  -2   7   8        238.66        261.12        23.43 o                         
  -1   7   8        351.25        404.94        13.35 o                         
   0   7   8        299.05        262.43        12.33 o                         
   1   7   8         62.43         46.61         5.07 o                         
   2   7   8        663.28        677.84        21.33 o                         
   3   7   8        188.67        255.49        12.86 o                         
   4   7   8        929.90        928.13        24.79 o                         
   5   7   8        153.54        127.36        14.72 o                         
   6   7   8        718.16        769.81        28.88 o                         
   7   7   8        269.24        372.30        27.61 o                         
   8   7   8          2.77         53.96        11.34 o                         
   9   7   8        112.88        136.86        20.66 o                         
  -9   8   8        231.54        196.13        35.76 o                         
  -8   8   8         21.94         34.13        10.50 o                         
  -7   8   8       1006.44        926.47        26.25 o                         
  -6   8   8       1230.19       1174.03        24.70 o                         
  -5   8   8         15.66         26.84         4.60 o                         
  -4   8   8        820.92        867.56        26.16 o                         
  -3   8   8        238.17        238.61        13.96 o                         
  -2   8   8        841.06        779.91        49.32 o                         
  -1   8   8          1.14         13.78         2.89 o                         
   0   8   8        294.27        390.11         9.53 o                         
   1   8   8          9.95         10.94         2.38 o                         
   2   8   8        508.74        572.03        11.99 o                         
   3   8   8       1145.78       1125.24        26.57 o                         
   4   8   8       1297.62       1335.18        27.12 o                         
   5   8   8         94.29        127.44        15.62 o                         
   6   8   8       1471.95       1446.32        40.24 o                         
   7   8   8       1417.20       1342.03        51.64 o                         
   8   8   8       1353.60       1339.51        54.98 o                         
   9   8   8        136.49        231.54        20.86 o                         
  -9   9   8         21.68         43.83        17.23 o                         
  -8   9   8        307.32        346.02        24.53 o                         
  -7   9   8        913.64        884.01        25.92 o                         
  -6   9   8       3615.85       3615.73        50.37 o                         
  -5   9   8       1427.52       1470.33        39.06 o                         
  -4   9   8       2007.59       1729.03        88.34 o                         
  -3   9   8          3.65          6.43         2.14 o                         
  -2   9   8        101.03        133.66         8.53 o                         
  -1   9   8        397.12        327.38        11.33 o                         
   0   9   8        642.55        674.25        14.11 o                         
   1   9   8          3.88         22.93         2.67 o                         
   2   9   8         48.60         57.79         4.66 o                         
   3   9   8          1.35          9.28         4.27 o                         
   4   9   8        159.01        154.98        11.12 o                         
   5   9   8        582.64        522.97        29.10 o                         
   6   9   8        307.06        327.62        20.47 o                         
   7   9   8        464.12        482.12        36.84 o                         
   8   9   8         60.83         92.71        17.59 o                         
   9   9   8         39.73         84.82        14.87 o                         
  -9  10   8        109.50        132.47        31.88 o                         
  -8  10   8         91.25        123.96        27.57 o                         
  -7  10   8          3.10         16.84         5.73 o                         
  -6  10   8        419.58        409.51        23.16 o                         
  -5  10   8        763.09        752.15        18.05 o                         
  -4  10   8       1023.58       1086.44        42.88 o                         
  -3  10   8         89.26         64.05         5.47 o                         
  -2  10   8         13.36         43.54         4.93 o                         
  -1  10   8          9.55         22.58         4.20 o                         
   0  10   8        469.63        541.83        13.88 o                         
   1  10   8         17.96         21.89         2.87 o                         
   2  10   8       1191.04       1098.56        36.51 o                         
   3  10   8         99.60        116.20        11.29 o                         
   4  10   8        164.80        246.51        20.31 o                         
   5  10   8         74.28         62.24        13.32 o                         
   6  10   8        498.71        528.02        32.03 o                         
   7  10   8          8.51         51.78        13.42 o                         
   8  10   8         17.78         18.07        23.21 o                         
   9  10   8          0.20         17.89        12.42 o                         
  -9  11   8         12.94         17.34        14.97 o                         
  -8  11   8         77.46         96.71        25.31 o                         
  -7  11   8        246.33        221.07        27.09 o                         
  -6  11   8        832.88        810.30        23.88 o                         
  -5  11   8         34.05         63.29         9.45 o                         
  -4  11   8        269.91        277.33        17.13 o                         
  -3  11   8        245.30        262.60        11.29 o                         
  -2  11   8        543.75        548.66        18.63 o                         
  -1  11   8       1564.12       1514.27        26.20 o                         
   0  11   8        234.34        291.30        10.03 o                         
   1  11   8         98.39        122.70         7.33 o                         
   2  11   8        111.61        187.62         7.83 o                         
   3  11   8        198.83        252.27        20.30 o                         
   4  11   8         94.53        118.76        15.18 o                         
   5  11   8         79.77        101.39        15.68 o                         
   6  11   8        373.52        370.56        27.85 o                         
   7  11   8         36.64         77.52        28.11 o                         
   8  11   8          4.20         12.36        11.44 o                         
   9  11   8         47.75         25.22        18.95 o                         
  -9  12   8         10.90         21.32        18.85 o                         
  -8  12   8         27.47         22.51        16.80 o                         
  -7  12   8         23.48         31.15        10.24 o                         
  -6  12   8        358.77        436.33        28.58 o                         
  -5  12   8         51.28         72.76        13.29 o                         
  -4  12   8          0.66         27.50         7.87 o                         
  -3  12   8        791.31        923.81        33.43 o                         
  -2  12   8         38.67         65.12         6.54 o                         
  -1  12   8         27.28         44.95         5.82 o                         
   0  12   8         52.39         80.44         5.72 o                         
   1  12   8          2.97         11.79         3.62 o                         
   2  12   8        110.65        173.36         8.79 o                         
   3  12   8        292.51        265.55        16.17 o                         
   4  12   8        245.51        236.26        15.62 o                         
   5  12   8         10.77         21.78         8.32 o                         
   6  12   8       1867.82       1743.97        58.95 o                         
   7  12   8         66.34        118.54        14.51 o                         
   8  12   8        182.65        204.24        25.07 o                         
   9  12   8         39.89         53.44        16.48 o                         
  -9  13   8         33.59         20.46        16.69 o                         
  -8  13   8        340.02        333.57        44.16 o                         
  -7  13   8          4.83         39.33        18.15 o                         
  -6  13   8       2790.89       2619.05       102.63 o                         
  -5  13   8       1963.90       1777.58        56.03 o                         
  -4  13   8        597.50        647.65        34.28 o                         
  -3  13   8          9.77         15.82         4.63 o                         
  -2  13   8        125.15        194.41        10.90 o                         
  -1  13   8          1.16          0.55         3.37 o                         
   0  13   8        100.92         97.50         8.08 o                         
   1  13   8        868.48        875.49        22.26 o                         
   2  13   8        281.75        313.29        17.45 o                         
   3  13   8        127.29        153.79        13.22 o                         
   4  13   8        250.42        291.98        17.81 o                         
   5  13   8         93.00         88.85        10.95 o                         
   6  13   8        453.37        449.47        22.08 o                         
   7  13   8       1346.40       1303.48        63.31 o                         
   8  13   8        215.87        261.27        27.54 o                         
  -9  14   8        186.22        149.17        32.31 o                         
  -8  14   8        185.80        215.08        38.23 o                         
  -7  14   8        563.70        580.91        56.44 o                         
  -6  14   8         56.48         57.08        22.83 o                         
  -5  14   8        449.22        462.40        30.23 o                         
  -4  14   8        222.20        289.20        23.66 o                         
  -3  14   8        202.92        195.84        13.36 o                         
  -2  14   8        456.81        429.24        16.37 o                         
  -1  14   8          0.03         -1.15         3.22 o                         
   0  14   8         79.88        135.47         8.43 o                         
   1  14   8         12.63         52.32         9.91 o                         
   2  14   8        248.35        250.15        20.27 o                         
   3  14   8         14.72         17.05         8.00 o                         
   4  14   8        385.07        420.10        24.40 o                         
   5  14   8        235.70        296.47        18.81 o                         
   6  14   8       1212.04       1149.40        35.79 o                         
   7  14   8        311.17        360.25        30.35 o                         
   8  14   8        426.15        451.36        36.41 o                         
  -8  15   8         71.89        120.41        30.26 o                         
  -7  15   8          1.95         23.05        18.42 o                         
  -6  15   8         23.19         27.25        20.89 o                         
  -5  15   8         17.09          8.62        15.72 o                         
  -4  15   8        156.96        150.68        29.19 o                         
  -3  15   8         54.14         58.03         9.57 o                         
  -2  15   8         55.24         98.13         8.67 o                         
  -1  15   8         19.24         23.30         4.98 o                         
   0  15   8        107.45        152.51        13.52 o                         
   1  15   8        388.69        324.37        17.90 o                         
   2  15   8        711.05        744.81        34.88 o                         
   3  15   8          4.93         38.73        10.34 o                         
   4  15   8        703.26        788.32        35.58 o                         
   5  15   8          0.09         16.47         7.27 o                         
   6  15   8        132.20        150.37        14.67 o                         
   7  15   8         57.73         88.93        17.85 o                         
   8  15   8          0.10         31.22        13.51 o                         
  -8  16   8          2.54         16.69        17.77 o                         
  -7  16   8        323.45        355.11        46.74 o                         
  -6  16   8        270.51        276.16        39.85 o                         
  -5  16   8         30.23         23.69        15.19 o                         
  -4  16   8        388.61        439.25        46.64 o                         
  -3  16   8          0.12        -10.18        10.18 o                         
  -2  16   8         85.70        102.43         9.73 o                         
  -1  16   8          3.39          7.42         4.63 o                         
   0  16   8         59.81        141.56         9.47 o                         
   1  16   8         23.74         29.67         7.03 o                         
   2  16   8        626.97        633.42        33.09 o                         
   3  16   8        289.67        316.32        23.40 o                         
   4  16   8        267.19        248.04        21.20 o                         
   5  16   8          0.04         22.63         8.48 o                         
   6  16   8        242.47        237.65        18.19 o                         
   7  16   8        226.45        183.17        29.56 o                         
   8  16   8        355.22        292.52        30.39 o                         
  -8  17   8         71.42        124.71        30.26 o                         
  -7  17   8        133.96        113.30        28.54 o                         
  -6  17   8       1135.00       1170.66        79.51 o                         
  -5  17   8        387.50        343.27        43.41 o                         
  -4  17   8        244.17        249.17        24.53 o                         
  -3  17   8         74.50         58.36        15.29 o                         
  -2  17   8        275.05        266.47        15.37 o                         
  -1  17   8       1091.67        993.35        25.79 o                         
   0  17   8       2239.88       2130.89        32.63 o                         
   1  17   8        445.97        385.03        27.05 o                         
   2  17   8        189.37        226.60        21.28 o                         
   3  17   8         31.19         57.26        20.46 o                         
   4  17   8         32.84         34.60         9.92 o                         
   5  17   8        187.85        197.93        19.87 o                         
   6  17   8         90.80         94.15        14.27 o                         
   7  17   8        382.89        380.53        32.74 o                         
   8  17   8         55.15         41.03        17.34 o                         
  -8  18   8         93.55         71.19        24.66 o                         
  -7  18   8         20.97         37.80        22.94 o                         
  -6  18   8        192.23        156.14        22.54 o                         
  -5  18   8        649.25        640.53        40.46 o                         
  -4  18   8          6.99         18.37        10.28 o                         
  -3  18   8         72.48         72.37        18.95 o                         
  -2  18   8         73.90         62.12         8.32 o                         
  -1  18   8        176.88        160.16        11.17 o                         
   0  18   8         44.21         61.58         7.68 o                         
   1  18   8        157.13        142.36        17.82 o                         
   2  18   8        149.35        145.76        17.40 o                         
   3  18   8        369.35        323.94        25.68 o                         
   4  18   8         77.03         47.28        12.44 o                         
   5  18   8          0.09         21.95        19.82 o                         
   6  18   8        483.18        477.70        30.43 o                         
   7  18   8         13.07         50.72        20.35 o                         
  -7  19   8         28.10         29.52        12.99 o                         
  -6  19   8         37.59         24.73        12.68 o                         
  -5  19   8         70.13         67.15        15.33 o                         
  -4  19   8         46.44         41.12        13.99 o                         
  -3  19   8         15.19         43.40        18.31 o                         
  -2  19   8         90.81         60.09        10.79 o                         
  -1  19   8        117.22        159.49        11.64 o                         
   0  19   8        261.54        248.53        13.89 o                         
   1  19   8          2.70         -0.41         8.90 o                         
   2  19   8          4.36         39.39        10.69 o                         
   3  19   8        186.25        192.19        20.30 o                         
   4  19   8          3.16         31.63        10.29 o                         
   5  19   8        113.41        131.26        17.28 o                         
   6  19   8         60.27         71.86        13.11 o                         
   7  19   8          0.05         20.89        14.43 o                         
  -7  20   8          0.04         15.75        11.02 o                         
  -6  20   8         23.84         42.27        14.47 o                         
  -5  20   8          5.74          1.76        10.75 o                         
  -4  20   8        219.28        226.61        32.74 o                         
  -3  20   8        158.13        194.51        29.83 o                         
  -2  20   8        237.96        305.68        26.38 o                         
  -1  20   8         12.70         18.23         6.75 o                         
   0  20   8         97.11        125.48        10.62 o                         
   1  20   8          0.25         -2.15         9.29 o                         
   2  20   8          0.43         23.73        10.50 o                         
   3  20   8          2.09          0.63         9.51 o                         
   4  20   8         17.04         43.22        12.20 o                         
   5  20   8          7.95         22.18         9.94 o                         
   6  20   8        443.09        454.11        31.56 o                         
   7  20   8          7.04         75.71        22.29 o                         
  -7  21   8         42.64         58.97        16.62 o                         
  -6  21   8        712.00        612.88        43.00 o                         
  -5  21   8        334.51        286.82        39.74 o                         
  -4  21   8         10.93          8.18        12.92 o                         
  -3  21   8        371.63        366.28        30.95 o                         
  -2  21   8        142.77        151.44        19.46 o                         
  -1  21   8        396.89        423.20        24.30 o                         
   0  21   8        621.28        616.39        38.03 o                         
   1  21   8        644.50        612.06        37.55 o                         
   2  21   8        336.40        329.21        27.75 o                         
   3  21   8        261.65        260.03        24.74 o                         
   4  21   8         25.12         61.06        14.67 o                         
   5  21   8        153.90        146.72        19.67 o                         
   6  21   8         80.84        108.64        17.05 o                         
   7  21   8        391.49        403.90        49.33 o                         
  -7  22   8        306.77        299.44        32.86 o                         
  -6  22   8        108.91         87.67        26.92 o                         
  -5  22   8        166.41        202.26        35.11 o                         
  -4  22   8         20.65         20.03        13.89 o                         
  -3  22   8          2.98         27.51        12.11 o                         
  -2  22   8          1.51         10.47         9.57 o                         
  -1  22   8        128.62        103.33        13.01 o                         
   0  22   8          9.00         35.14        13.32 o                         
   1  22   8        364.12        396.82        31.30 o                         
   2  22   8        656.45        647.25        42.01 o                         
   3  22   8        318.63        256.82        25.38 o                         
   4  22   8        417.34        415.60        31.51 o                         
   5  22   8         20.19         31.54        11.25 o                         
   6  22   8        490.63        488.75        34.26 o                         
  -6  23   8         29.41         64.29        24.34 o                         
  -5  23   8          0.01         32.52        18.20 o                         
  -4  23   8         65.57         55.44        15.76 o                         
  -3  23   8         23.43         41.95        13.38 o                         
  -2  23   8         76.45        106.43        17.57 o                         
  -1  23   8         97.65        123.76        14.64 o                         
   0  23   8          1.71          6.93        14.05 o                         
   1  23   8         25.60         10.88        10.42 o                         
   2  23   8          8.82         50.41        24.72 o                         
   3  23   8         75.88         89.91        16.68 o                         
   4  23   8         66.01         91.45        16.44 o                         
   5  23   8          7.74         15.88        19.55 o                         
   6  23   8         25.98         56.03        13.99 o                         
  -6  24   8         78.68         85.62        27.03 o                         
  -5  24   8          0.14        -17.02        17.02 o                         
  -4  24   8         15.24         20.80        12.25 o                         
  -3  24   8          2.09          6.71         9.55 o                         
  -2  24   8         30.01         23.01        14.27 o                         
  -1  24   8         11.77         15.73         7.98 o                         
   0  24   8          0.06         10.67        22.19 o                         
   1  24   8         33.20         50.20        13.71 o                         
   2  24   8        252.69        232.27        25.18 o                         
   3  24   8          2.38         16.30        10.05 o                         
   4  24   8         61.49         74.87        16.80 o                         
   5  24   8         12.34         23.13        14.86 o                         
  -5  25   8        153.86        184.56        26.80 o                         
  -4  25   8         42.70         44.18        15.67 o                         
  -3  25   8          5.42         17.32        11.19 o                         
  -2  25   8         55.46         42.03        13.22 o                         
  -1  25   8        221.62        192.21        18.47 o                         
   0  25   8        634.14        614.95        40.91 o                         
   1  25   8        213.49        209.23        24.50 o                         
   2  25   8         71.47         53.48        14.59 o                         
   3  25   8          3.59          3.54        11.31 o                         
   4  25   8          5.75          9.83        12.55 o                         
   5  25   8         17.20         40.64        13.57 o                         
  -5  26   8        163.59        184.65        27.00 o                         
  -4  26   8          3.37         12.32        27.03 o                         
  -3  26   8         20.16         20.06        12.92 o                         
  -2  26   8          6.81         -4.75        12.98 o                         
  -1  26   8         18.49          8.71        28.43 o                         
   0  26   8         13.41         29.52        11.86 o                         
   1  26   8         39.51         36.09        12.44 o                         
   2  26   8         27.46         22.53        24.72 o                         
   3  26   8        111.39        114.46        20.40 o                         
   4  26   8         28.37         20.23        11.91 o                         
  -4  27   8          7.24         12.51        12.29 o                         
  -3  27   8          0.28        -13.35        13.35 o                         
  -2  27   8          0.02         35.72        13.61 o                         
  -1  27   8          2.18         25.03        14.28 o                         
   0  27   8        131.68        147.19        21.76 o                         
   1  27   8          6.31        -10.93        11.28 o                         
   2  27   8         56.25         48.51        14.83 o                         
   3  27   8         34.05         24.29        12.55 o                         
   4  27   8          6.29         14.06        17.02 o                         
  -3  28   8         32.95         51.35        15.54 o                         
  -2  28   8        246.37        260.50        28.28 o                         
  -1  28   8          7.95         13.35        11.33 o                         
   0  28   8         15.55         29.41        11.48 o                         
   1  28   8          8.95        -12.00        12.00 o                         
   2  28   8          1.08         13.30        38.82 o                         
   3  28   8         17.16         21.21        12.02 o                         
  -2  29   8          0.32         -3.98        20.79 o                         
  -1  29   8         74.28         65.33        17.06 o                         
   0  29   8         78.86         62.61        15.53 o                         
   1  29   8         44.99         25.85        11.94 o                         
   2  29   8         20.06          4.07        17.34 o                         
  -1  30   8          0.05          1.44        31.39 o                         
   0  30   8         35.47         57.90        16.08 o                         
  -9   1   9       1284.24       1449.69        60.15 o                         
  -8   1   9        910.03        842.91        43.53 o                         
  -7   1   9        310.30        378.35        59.40 o                         
  -6   1   9        697.26        894.25        39.88 o                         
  -5   1   9         76.81        281.14        22.46 o                         
  -4   1   9       2061.77       1941.82        51.59 o                         
  -3   1   9        766.09        719.92        30.23 o                         
  -2   1   9        923.90        963.02        16.90 o                         
  -1   1   9       1065.57       1119.24        37.61 o                         
   0   1   9       1160.79       1150.66        25.80 o                         
   1   1   9        978.62        999.92        23.42 o                         
   2   1   9        607.87        626.65        10.31 o                         
   3   1   9         53.28         69.47         3.54 o                         
   4   1   9       1059.69        963.68        13.54 o                         
   5   1   9       1037.26        892.11        38.82 o                         
   6   1   9        371.39        302.55        30.54 o                         
   7   1   9         55.57        108.86        16.37 o                         
   8   1   9          0.41         33.31        12.25 o                         
   9   1   9         50.58        133.32        22.62 o                         
  -9   2   9        126.39        179.36        23.91 o                         
  -8   2   9        541.77        560.53        36.29 o                         
  -7   2   9         55.51        129.34        17.90 o                         
  -6   2   9       1716.33       1658.02       168.49 o                         
  -5   2   9       1222.28       1232.44        57.81 o                         
  -4   2   9        434.98        404.00        24.47 o                         
  -3   2   9         25.53        128.19        13.91 o                         
  -2   2   9       1156.29       1076.87        55.76 o                         
  -1   2   9        701.26        728.78        19.87 o                         
   0   2   9        454.37        490.51        15.55 o                         
   1   2   9          0.71         96.68         5.28 o                         
   2   2   9        897.06        829.73        12.12 o                         
   3   2   9        237.35        243.66         8.95 o                         
   4   2   9        286.59        309.19         7.83 o                         
   5   2   9          3.55        532.66        33.26 o                         
   6   2   9        329.89        466.59        18.93 o                         
   7   2   9         51.13         40.12        19.76 o                         
   8   2   9        360.21        325.73        37.48 o                         
   9   2   9       1388.36       1436.13        61.24 o                         
  -9   3   9        465.43        559.28        56.87 o                         
  -8   3   9         15.49         84.35        16.80 o                         
  -7   3   9          3.71         89.11        15.23 o                         
  -6   3   9         77.46        526.05        31.58 o                         
  -5   3   9        135.77        723.43        40.55 o                         
  -4   3   9        388.85        376.75        13.14 o                         
  -3   3   9       1826.50       1749.54        46.54 o                         
  -2   3   9       1945.46       1894.78        67.32 o                         
  -1   3   9        297.07        304.91        15.13 o                         
   0   3   9       2187.71       2073.57        48.32 o                         
   1   3   9        342.35        313.77        16.48 o                         
   2   3   9        101.05        118.18         8.39 o                         
   3   3   9       2325.00       2238.25        36.03 o                         
   4   3   9       1555.75       1614.80        22.84 o                         
   5   3   9         48.52        256.36        14.78 o                         
   6   3   9       1426.32       1573.65        58.40 o                         
   7   3   9        103.88        106.79        16.25 o                         
   8   3   9        431.40        513.97        35.30 o                         
   9   3   9         52.28         94.12        19.87 o                         
  -9   4   9          6.78         21.90        18.95 o                         
  -8   4   9          1.08         31.03         9.40 o                         
  -7   4   9         18.78         56.31        13.25 o                         
  -6   4   9          1.33        151.28        19.22 o                         
  -5   4   9          2.95        254.03        22.76 o                         
  -4   4   9         24.24         42.48         5.33 o                         
  -3   4   9        255.65        377.45        14.14 o                         
  -2   4   9        171.96        379.63        19.01 o                         
  -1   4   9         52.97         71.62         7.20 o                         
   0   4   9         20.75         48.20         5.35 o                         
   1   4   9          2.65        169.02         7.60 o                         
   2   4   9        129.34        142.14         5.12 o                         
   3   4   9        493.16        587.20        16.41 o                         
   4   4   9        336.32        496.76        15.49 o                         
   5   4   9         76.76        683.95        32.58 o                         
   6   4   9         59.62        518.00        27.80 o                         
   7   4   9          9.29          0.57         8.60 o                         
   8   4   9          6.59         34.52        12.95 o                         
   9   4   9          2.33         14.61        17.23 o                         
  -9   5   9        672.66        793.82        45.62 o                         
  -8   5   9         58.94         90.88        12.97 o                         
  -7   5   9          5.35         88.01        11.67 o                         
  -6   5   9        342.90        722.06        35.34 o                         
  -5   5   9        779.97       1052.81        39.49 o                         
  -4   5   9         35.83         56.46         5.95 o                         
  -3   5   9        301.04        267.54        12.61 o                         
  -2   5   9        416.42        542.01        32.31 o                         
  -1   5   9        391.06        466.42        18.62 o                         
   0   5   9       1591.18       1607.03        23.55 o                         
   1   5   9          5.27         74.42         4.80 o                         
   2   5   9         55.36         65.18         5.94 o                         
   3   5   9       1761.92       1750.02        31.85 o                         
   4   5   9       1526.03       1617.43        32.88 o                         
   5   5   9         75.75        287.13        16.38 o                         
   6   5   9       1424.63       1517.77        46.39 o                         
   7   5   9        151.92        146.04        34.09 o                         
   8   5   9        351.75        406.84        24.31 o                         
   9   5   9         46.88        114.55        20.16 o                         
  -9   6   9        106.81        174.13        23.43 o                         
  -8   6   9        298.80        313.36        21.27 o                         
  -7   6   9         17.09         69.37        10.78 o                         
  -6   6   9       1222.64       1055.15        50.86 o                         
  -5   6   9        977.09        846.43        33.31 o                         
  -4   6   9        246.81        273.18        12.50 o                         
  -3   6   9         98.00        139.81         9.17 o                         
  -2   6   9        807.36        856.49        26.81 o                         
  -1   6   9          7.46         90.22         8.00 o                         
   0   6   9         10.61         33.49         4.11 o                         
   1   6   9          0.75         90.60         4.01 o                         
   2   6   9       1104.73       1232.85        19.28 o                         
   3   6   9        854.61        932.94        24.02 o                         
   4   6   9        718.57        689.37        18.94 o                         
   5   6   9          5.11        388.94        14.83 o                         
   6   6   9        364.53        529.75        48.09 o                         
   7   6   9        202.39        185.90        29.83 o                         
   8   6   9        123.97        108.47        13.22 o                         
   9   6   9       1350.23       1384.07        60.84 o                         
  -9   7   9        916.33       1083.70        53.88 o                         
  -8   7   9        667.83        589.26        31.21 o                         
  -7   7   9        317.27        307.49        22.84 o                         
  -6   7   9        942.09       1143.48        44.34 o                         
  -5   7   9        303.65        349.04        18.52 o                         
  -4   7   9       1424.98       1286.38        30.86 o                         
  -3   7   9        783.02        709.74        20.14 o                         
  -2   7   9       2501.71       2526.97        64.06 o                         
  -1   7   9       1090.57       1124.66        29.55 o                         
   0   7   9        416.50        375.73        13.25 o                         
   1   7   9        861.70        775.35        37.98 o                         
   2   7   9       2352.99       2343.19        34.02 o                         
   3   7   9          8.72         22.70         4.43 o                         
   4   7   9        183.81        216.93        12.34 o                         
   5   7   9        829.78        808.53        27.63 o                         
   6   7   9         37.48         64.90         9.10 o                         
   7   7   9         47.14         81.10        22.72 o                         
   8   7   9         36.90         36.43         9.96 o                         
   9   7   9          1.61         69.41        17.36 o                         
  -9   8   9         68.77        195.40        25.10 o                         
  -8   8   9          0.79          9.10         7.88 o                         
  -7   8   9          1.10         10.06         8.01 o                         
  -6   8   9        130.90        249.58        22.47 o                         
  -5   8   9         18.96         32.25        10.78 o                         
  -4   8   9         79.09         79.21         9.12 o                         
  -3   8   9         17.86         32.47         7.03 o                         
  -2   8   9        535.97        517.80        32.05 o                         
  -1   8   9         93.66        216.13        11.08 o                         
   0   8   9          4.49          9.33         3.19 o                         
   1   8   9         21.62        201.57         8.29 o                         
   2   8   9          3.64         28.25         4.51 o                         
   3   8   9         25.47         46.69         5.94 o                         
   4   8   9        242.97        206.02        12.47 o                         
   5   8   9        540.67        614.63        24.06 o                         
   6   8   9        293.92        384.41        19.49 o                         
   7   8   9         49.87         51.37        19.82 o                         
   8   8   9          4.66         57.03        13.59 o                         
   9   8   9         17.03         49.06        14.54 o                         
  -9   9   9        644.22        671.00        47.50 o                         
  -8   9   9        236.68        224.49        21.61 o                         
  -7   9   9        111.34        155.41        18.29 o                         
  -6   9   9        219.35        437.49        28.87 o                         
  -5   9   9         29.53         88.50        14.40 o                         
  -4   9   9        998.25       1017.80        41.26 o                         
  -3   9   9        247.46        239.87        15.71 o                         
  -2   9   9          0.26         72.41         9.30 o                         
  -1   9   9        240.82        295.67        12.82 o                         
   0   9   9        671.60        696.88        17.12 o                         
   1   9   9        125.21        151.37        10.01 o                         
   2   9   9          9.97         84.81         5.90 o                         
   3   9   9         39.78         24.27         6.43 o                         
   4   9   9        758.48        641.39        31.38 o                         
   5   9   9       1080.12       1001.28        30.94 o                         
   6   9   9        458.75        420.49        55.53 o                         
   7   9   9         19.90         60.09        21.86 o                         
   8   9   9         47.35        105.97        27.36 o                         
   9   9   9          8.52         57.60        14.54 o                         
  -9  10   9        192.78        137.32        33.60 o                         
  -8  10   9        658.79        630.47        59.46 o                         
  -7  10   9         19.09         26.18        10.10 o                         
  -6  10   9        650.33        683.72        35.87 o                         
  -5  10   9       1067.38       1162.27        33.07 o                         
  -4  10   9        181.48        147.97        17.48 o                         
  -3  10   9        120.10        138.92        12.73 o                         
  -2  10   9        497.56        465.45        14.12 o                         
  -1  10   9        249.42        244.92        18.56 o                         
   0  10   9        140.34        164.08         9.51 o                         
   1  10   9        406.56        410.24        11.97 o                         
   2  10   9       1670.41       1587.27        28.47 o                         
   3  10   9        581.49        552.01        28.95 o                         
   4  10   9        738.92        824.44        50.85 o                         
   5  10   9        670.39       1087.93        52.04 o                         
   6  10   9        654.26        841.04        40.27 o                         
   7  10   9         92.58         77.22        22.40 o                         
   8  10   9         91.30        100.38        27.46 o                         
  -9  11   9        360.82        315.58        47.07 o                         
  -8  11   9         84.66        127.30        30.26 o                         
  -7  11   9        108.59        210.45        24.93 o                         
  -6  11   9          3.87        284.85        24.24 o                         
  -5  11   9          9.53        313.59        21.64 o                         
  -4  11   9        138.11        189.08        14.21 o                         
  -3  11   9       1394.46       1335.58        20.89 o                         
  -2  11   9       2194.38       2027.31        30.82 o                         
  -1  11   9         19.95         65.29         6.28 o                         
   0  11   9        482.18        493.22        13.09 o                         
   1  11   9        126.15        156.10         7.17 o                         
   2  11   9         68.28         67.54         5.98 o                         
   3  11   9        784.36        743.67        45.84 o                         
   4  11   9        572.34        596.06        32.17 o                         
   5  11   9         56.89        217.81        39.53 o                         
   6  11   9        481.50        525.42        33.34 o
[truncated: 176,016 more chars]
