# Supplementary material for: Crystal structures and Hirshfeld surface analyses of hypoxanthine salts involving 5-sulfosalicylate and perchlorate anions
Source: Acta Crystallogr E Crystallogr Commun. 2022 May 13;78(Pt 6):574–83. doi: 10.1107/S2056989022004753 (PMC9431789; doi:10.1107/S2056989022004753)
Supplement: Supplementary file 3 [file e-78-00574-IIsup3.hkl]

data_II                                                                         
_shelx_title ' JJHXS in P2(1)/c'                                                
_shelx_refln_list_code          4                                               
_shelx_F_calc_maximum      191.99                                               
_exptl_crystal_F_000       520.00                                               
_reflns_d_resolution_high  0.7036                                               
                                                                                
loop_                                                                           
 _space_group_symop_operation_xyz                                               
 'x, y, z'                                                                      
 '-x, y+1/2, -z+1/2'                                                            
 '-x, -y, -z'                                                                   
 'x, -y-1/2, z-1/2'                                                             
                                                                                
_cell_length_a     5.0307                                                       
_cell_length_b    20.3858                                                       
_cell_length_c     9.0181                                                       
_cell_angle_alpha  90.000                                                       
_cell_angle_beta   94.233                                                       
_cell_angle_gamma  90.000                                                       
                                                                                
_shelx_F_squared_multiplier     1.000                                           
                                                                                
loop_                                                                           
 _refln_index_h                                                                 
 _refln_index_k                                                                 
 _refln_index_l                                                                 
 _refln_F_squared_calc                                                          
 _refln_F_squared_meas                                                          
 _refln_F_squared_sigma                                                         
 _refln_observed_status                                                         
   1   0   0         45.04         45.28         0.93 o                         
   2   0   0      10477.54      10747.15       133.58 o                         
   3   0   0       1106.26       1142.21        12.03 o                         
   4   0   0         18.49         20.28         1.65 o                         
   5   0   0          1.02          0.93         0.93 o                         
   6   0   0         10.45         12.71         2.11 o                         
   7   0   0          0.15          5.00         3.69 o                         
   1   1   0       1863.69       1765.31        11.88 o                         
   2   1   0        613.20        636.33         4.49 o                         
   3   1   0       1730.71       1832.03        13.30 o                         
   4   1   0        154.96        154.06         2.63 o                         
   5   1   0         17.60         16.19         1.34 o                         
   6   1   0        122.91        119.76         3.82 o                         
   7   1   0         35.14         30.93         3.68 o                         
   0   2   0          5.04          7.03         0.43 o                         
   1   2   0       2908.65       3037.52        21.51 o                         
   2   2   0       3754.42       3751.16        28.35 o                         
   3   2   0        723.95        684.65         5.64 o                         
   4   2   0         19.22         22.68         1.31 o                         
   5   2   0         17.04         19.88         1.47 o                         
   6   2   0         27.34         28.67         2.15 o                         
   7   2   0         48.86         50.39         5.00 o                         
   1   3   0       3256.20       3417.29        23.71 o                         
   2   3   0        349.79        334.43         3.37 o                         
   3   3   0         15.71         14.61         0.76 o                         
   4   3   0         35.72         49.46         2.33 o                         
   5   3   0         77.51         77.25         2.50 o                         
   6   3   0         64.46         65.28         3.05 o                         
   7   3   0          0.25          1.30         2.16 o                         
   0   4   0       4430.13       4740.98        53.85 o                         
   1   4   0       1794.66       1726.73        16.18 o                         
   2   4   0        201.48        183.10         1.87 o                         
   3   4   0        396.82        383.14         4.18 o                         
   4   4   0        431.61        433.83         5.24 o                         
   5   4   0          6.66          8.91         1.27 o                         
   6   4   0        196.28        199.96         5.15 o                         
   7   4   0          0.91         -1.31         2.31 o                         
   1   5   0       3662.21       3577.15        24.05 o                         
   2   5   0         14.92         12.09         0.82 o                         
   3   5   0         46.42         53.93         1.34 o                         
   4   5   0        310.95        315.80         3.88 o                         
   5   5   0         13.15         10.49         1.32 o                         
   6   5   0          4.70          2.93         1.29 o                         
   7   5   0          9.90          7.78         2.19 o                         
   0   6   0       4859.43       4954.37        58.16 o                         
   1   6   0        696.79        736.44         5.23 o                         
   2   6   0        196.64        232.38         2.64 o                         
   3   6   0        873.13        868.77         8.76 o                         
   4   6   0        212.74        198.07         2.94 o                         
   5   6   0          7.46          9.82         1.33 o                         
   6   6   0          1.12          1.14         1.08 o                         
   1   7   0        101.72        136.50         1.47 o                         
   2   7   0        302.02        259.47         3.28 o                         
   3   7   0        282.05        310.71         3.73 o                         
   4   7   0        889.77        911.02         9.50 o                         
   5   7   0        142.16        140.85         3.51 o                         
   6   7   0         78.64         80.34         3.53 o                         
   0   8   0        805.24        802.74        11.84 o                         
   1   8   0         57.35         75.20         1.06 o                         
   2   8   0        964.01       1058.23         9.07 o                         
   3   8   0        118.97        110.87         2.01 o                         
   4   8   0         11.34         12.45         1.46 o                         
   5   8   0        123.84        123.53         3.36 o                         
   6   8   0         36.34         41.31         3.45 o                         
   1   9   0         78.99        110.75         1.52 o                         
   2   9   0       1510.91       1578.72        11.11 o                         
   3   9   0         50.16         52.02         1.99 o                         
   4   9   0         19.87         20.82         1.47 o                         
   5   9   0        121.11        123.06         3.34 o                         
   6   9   0          3.85          6.21         1.38 o                         
   0  10   0        203.49        234.93         4.81 o                         
   1  10   0        349.71        398.85         3.38 o                         
   2  10   0        348.51        385.04         3.65 o                         
   3  10   0         36.19         35.14         1.53 o                         
   4  10   0          0.65          3.25         0.83 o                         
   5  10   0        253.26        248.80         5.09 o                         
   6  10   0          1.05          1.49         1.28 o                         
   1  11   0       3033.34       3221.04        20.70 o                         
   2  11   0         12.87         17.50         0.87 o                         
   3  11   0        101.67        102.24         2.24 o                         
   4  11   0        939.56        983.62        10.42 o                         
   5  11   0        106.12        101.74         3.11 o                         
   6  11   0         25.08         25.42         2.64 o                         
   0  12   0        765.09        579.91         7.50 o                         
   1  12   0         30.67         29.05         0.82 o                         
   2  12   0        105.79         90.97         1.71 o                         
   3  12   0          8.36          6.93         0.85 o                         
   4  12   0        231.92        237.94         4.24 o                         
   5  12   0        139.58        137.37         3.95 o                         
   6  12   0          0.53          1.39         1.15 o                         
   1  13   0          7.37          1.63         0.35 o                         
   2  13   0        561.36        574.51         5.45 o                         
   3  13   0        279.41        270.62         4.49 o                         
   4  13   0        200.34        193.04         4.02 o                         
   5  13   0          5.97          6.72         1.48 o                         
   6  13   0          7.87          6.09         1.60 o                         
   0  14   0        558.96        559.26         7.54 o                         
   1  14   0        349.65        343.15         3.39 o                         
   2  14   0        218.91        214.29         2.91 o                         
   3  14   0         51.23         48.84         1.86 o                         
   4  14   0        382.72        357.50         5.47 o                         
   5  14   0         55.35         50.73         3.41 o                         
   6  14   0         17.70         17.55         2.20 o                         
   1  15   0        938.36        906.36         7.08 o                         
   2  15   0         59.46         60.00         1.54 o                         
   3  15   0          0.93          0.03         0.58 o                         
   4  15   0         39.54         38.96         2.46 o                         
   5  15   0        120.14        116.77         4.86 o                         
   6  15   0          2.48          3.44         1.90 o                         
   0  16   0       1028.77       1020.20        11.93 o                         
   1  16   0          0.64          0.74         0.55 o                         
   2  16   0        176.09        178.04         2.74 o                         
   3  16   0        266.76        260.00         6.28 o                         
   4  16   0         16.99         16.47         1.71 o                         
   5  16   0          2.85          3.13         1.49 o                         
   1  17   0         15.60         16.15         1.23 o                         
   2  17   0         26.32         31.29         1.54 o                         
   3  17   0         76.92         73.08         2.36 o                         
   4  17   0         82.65         87.65         3.19 o                         
   5  17   0          8.05          6.74         1.66 o                         
   0  18   0       1831.45       1859.02        23.44 o                         
   1  18   0        277.41        270.72         3.84 o                         
   2  18   0        252.77        261.86         3.94 o                         
   3  18   0        407.23        399.88         6.01 o                         
   4  18   0          6.68          6.00         1.60 o                         
   5  18   0         32.20         34.10         3.03 o                         
   1  19   0        598.08        570.65         7.72 o                         
   2  19   0          0.42          0.31         0.62 o                         
   3  19   0         59.20         62.28         2.46 o                         
   4  19   0          3.77          3.00         1.14 o                         
   5  19   0         11.28          9.25         2.02 o                         
   0  20   0        847.40        828.13        19.21 o                         
   1  20   0         75.16         74.50         2.53 o                         
   2  20   0        494.89        493.17         7.38 o                         
   3  20   0         21.29         20.37         1.65 o                         
   4  20   0         36.14         39.27         2.64 o                         
   5  20   0          0.38         -0.14         1.50 o                         
   1  21   0         12.78         17.43         1.64 o                         
   2  21   0         13.62         16.21         1.72 o                         
   3  21   0          1.59          2.73         1.29 o                         
   4  21   0          1.23         -0.15         1.36 o                         
   0  22   0        525.09        543.96        12.67 o                         
   1  22   0         53.43         54.92         2.80 o                         
   2  22   0         24.01         23.68         1.94 o                         
   3  22   0        188.95        191.61         5.33 o                         
   4  22   0         10.40         10.70         2.02 o                         
   1  23   0        126.52        128.13         4.10 o                         
   2  23   0          5.24          6.41         1.27 o                         
   3  23   0          6.15          4.47         1.76 o                         
   4  23   0         20.93         18.06         2.41 o                         
   0  24   0         88.07         78.46         4.70 o                         
   1  24   0         83.83         83.58         3.41 o                         
   2  24   0         14.24         11.37         1.78 o                         
   3  24   0        152.27        167.01         6.66 o                         
   1  25   0         51.19         51.95         3.28 o                         
   2  25   0         18.46         21.52         2.34 o                         
   3  25   0          1.68          1.61         1.42 o                         
   0  26   0        120.02        140.56         6.66 o                         
   1  26   0          4.64          2.44         1.27 o                         
   2  26   0          0.09          1.00         1.52 o                         
   3  26   0         48.79         55.21         4.45 o                         
   1  27   0          2.32          1.63         1.43 o                         
   2  27   0         87.00         85.32         5.32 o                         
   0  28   0          8.51          7.20         2.61 o                         
   1  28   0         53.92         59.70         3.82 o                         
  -7   1   1         84.99         85.88         6.45 o                         
  -6   1   1          3.70          4.76         1.14 o                         
  -5   1   1        151.06        149.49         3.10 o                         
  -4   1   1        173.11        176.49         2.98 o                         
  -3   1   1       1130.59       1214.29         8.88 o                         
  -2   1   1        402.06        373.37         3.09 o                         
  -1   1   1       4000.87       4264.53        26.23 o                         
   0   1   1         72.56         55.07         0.72 o                         
   1   1   1       6848.41       6813.66        36.38 o                         
   2   1   1          4.37          9.84         0.55 o                         
   3   1   1        437.58        442.12         3.77 o                         
   4   1   1        436.88        454.23         5.10 o                         
   5   1   1         20.29         20.05         1.37 o                         
   6   1   1         23.88         22.44         2.20 o                         
   7   1   1         19.79         16.50         4.99 o                         
  -7   2   1          0.43         -0.08         1.69 o                         
  -6   2   1         20.95         17.92         1.98 o                         
  -5   2   1         28.76         28.43         1.71 o                         
  -4   2   1          1.13          1.36         0.54 o                         
  -3   2   1        445.93        470.58         4.99 o                         
  -2   2   1        183.07        191.74         1.71 o                         
  -1   2   1         50.12         58.31         0.75 o                         
   0   2   1        944.48        986.95         6.04 o                         
   1   2   1          0.09          0.10         0.14 o                         
   2   2   1         15.86         15.82         0.88 o                         
   3   2   1         95.49         91.30         1.82 o                         
   4   2   1          0.90          1.66         0.79 o                         
   5   2   1         12.94          8.40         1.07 o                         
   6   2   1         84.44         84.37         3.22 o                         
   7   2   1          1.14         -1.85         3.69 o                         
  -7   3   1          3.55          4.96         1.98 o                         
  -6   3   1          6.56          7.26         1.30 o                         
  -5   3   1         45.38         46.81         2.05 o                         
  -4   3   1        547.45        586.14         6.37 o                         
  -3   3   1        135.58        158.53         2.19 o                         
  -2   3   1         61.26         36.28         0.95 o                         
  -1   3   1       4844.86       4854.07        37.66 o                         
   0   3   1        186.86        209.71         1.92 o                         
   1   3   1       2299.68       2323.83        15.56 o                         
   2   3   1        453.78        410.23         3.26 o                         
   3   3   1       1454.94       1506.78        10.59 o                         
   4   3   1        152.77        151.15         3.19 o                         
   5   3   1         92.97         94.32         3.08 o                         
   6   3   1         28.92         27.82         2.16 o                         
   7   3   1        108.87        110.10         9.24 o                         
  -7   4   1          8.18          6.79         1.99 o                         
  -6   4   1         88.60         86.12         3.18 o                         
  -5   4   1         78.95         90.76         2.48 o                         
  -4   4   1        161.07        149.01         3.11 o                         
  -3   4   1        311.65        309.47         3.37 o                         
  -2   4   1       1225.48       1289.77         9.30 o                         
  -1   4   1       2086.07       2157.62        14.50 o                         
   0   4   1        679.48        731.58         5.16 o                         
   1   4   1        448.91        476.52         3.63 o                         
   2   4   1         14.99         11.37         0.52 o                         
   3   4   1        672.46        669.95         5.38 o                         
   4   4   1        226.11        216.33         3.44 o                         
   5   4   1         58.84         61.50         2.61 o                         
   6   4   1          3.22          0.81         1.04 o                         
  -7   5   1         96.00        106.01         5.47 o                         
  -6   5   1          6.23          7.33         1.34 o                         
  -5   5   1        196.29        193.81         4.04 o                         
  -4   5   1          5.38          5.07         0.70 o                         
  -3   5   1        794.53        910.54         8.75 o                         
  -2   5   1        416.10        458.78         3.93 o                         
  -1   5   1       4163.85       4344.36        28.56 o                         
   0   5   1          2.33         -0.23         0.23 o                         
   1   5   1       5040.07       5064.30        35.56 o                         
   2   5   1          0.95          1.29         0.35 o                         
   3   5   1         54.07         45.77         0.79 o                         
   4   5   1        385.42        392.30         4.47 o                         
   5   5   1          1.46          1.04         0.72 o                         
   6   5   1         16.43         17.42         1.86 o                         
  -6   6   1         99.18        105.61         3.34 o                         
  -5   6   1        298.36        274.11         4.90 o                         
  -4   6   1         66.98         63.12         1.64 o                         
  -3   6   1        353.07        381.52         4.68 o                         
  -2   6   1         77.50         75.97         1.23 o                         
  -1   6   1        126.79        159.23         1.73 o                         
   0   6   1      11138.47      11021.91        76.89 o                         
   1   6   1       3693.83       3765.67        26.83 o                         
   2   6   1       2392.79       2467.94        16.12 o                         
   3   6   1        220.52        213.03         2.86 o                         
   4   6   1         22.43         26.05         1.56 o                         
   5   6   1         27.31         29.64         2.02 o                         
   6   6   1         18.19         20.43         1.90 o                         
  -6   7   1          0.94          1.35         1.12 o                         
  -5   7   1        164.57        153.66         3.64 o                         
  -4   7   1        110.31        104.31         2.11 o                         
  -3   7   1        370.00        376.30         5.72 o                         
  -2   7   1        835.74        866.45         8.19 o                         
  -1   7   1        980.48       1092.96         7.49 o                         
   0   7   1        323.88        332.77         2.91 o                         
   1   7   1        676.08        778.29         6.41 o                         
   2   7   1        511.55        507.85         4.16 o                         
   3   7   1         50.13         58.19         1.36 o                         
   4   7   1        105.48         90.33         2.67 o                         
   5   7   1         16.93         21.01         1.89 o                         
   6   7   1        193.37        206.80         4.78 o                         
  -6   8   1          2.97          2.70         1.19 o                         
  -5   8   1        268.47        287.39         5.07 o                         
  -4   8   1        227.95        215.69         3.73 o                         
  -3   8   1        210.49        189.55         2.74 o                         
  -2   8   1         34.68         37.27         1.67 o                         
  -1   8   1        184.39        158.82         1.62 o                         
   0   8   1        346.68        254.92         2.83 o                         
   1   8   1       2913.15       2909.51        19.67 o                         
   2   8   1         53.93         42.86         1.03 o                         
   3   8   1       3100.97       3144.94        23.95 o                         
   4   8   1        229.06        218.19         3.85 o                         
   5   8   1         99.93        102.55         3.33 o                         
   6   8   1        133.40        137.62         3.94 o                         
  -6   9   1          7.62          9.23         1.57 o                         
  -5   9   1          3.45          3.47         1.01 o                         
  -4   9   1          1.90          2.53         0.95 o                         
  -3   9   1          2.73          2.53         0.52 o                         
  -2   9   1        295.00        342.07         3.42 o                         
  -1   9   1        581.41        653.50         4.73 o                         
   0   9   1        209.25        199.05         2.13 o                         
   1   9   1        137.16        133.59         1.41 o                         
   2   9   1         45.45         44.20         1.11 o                         
   3   9   1          2.38          6.91         0.97 o                         
   4   9   1        158.35        161.74         3.33 o                         
   5   9   1         33.79         30.93         2.03 o                         
   6   9   1          8.23          7.37         1.55 o                         
  -6  10   1        245.21        243.99         5.23 o                         
  -5  10   1          3.43          3.51         1.07 o                         
  -4  10   1        836.81        845.59         9.22 o                         
  -3  10   1        882.87        907.70         8.29 o                         
  -2  10   1         13.69         12.40         0.74 o                         
  -1  10   1        132.46        117.39         1.47 o                         
   0  10   1       2707.67       2611.28        17.97 o                         
   1  10   1       1272.10       1228.86         8.50 o                         
   2  10   1          8.29         21.20         1.10 o                         
   3  10   1        985.03        953.54         8.95 o                         
   4  10   1         43.00         39.90         2.03 o                         
   5  10   1         33.31         36.40         2.47 o                         
   6  10   1          7.39          8.77         1.56 o                         
  -6  11   1          5.75          6.58         1.53 o                         
  -5  11   1          3.09          2.84         1.07 o                         
  -4  11   1         89.15         95.52         2.62 o                         
  -3  11   1         32.25         28.90         1.49 o                         
  -2  11   1         38.20         33.24         0.94 o                         
  -1  11   1         63.84         84.40         1.32 o                         
   0  11   1        524.16        558.27         4.80 o                         
   1  11   1        534.65        543.66         4.70 o                         
   2  11   1          6.58          7.92         0.64 o                         
   3  11   1         54.74         59.95         1.78 o                         
   4  11   1         11.90         11.79         1.29 o                         
   5  11   1         13.02         13.57         1.70 o                         
   6  11   1          2.50          0.71         1.95 o                         
  -6  12   1         85.06         90.99         3.66 o                         
  -5  12   1          5.24          5.79         1.62 o                         
  -4  12   1        135.75        130.36         3.08 o                         
  -3  12   1        963.60        975.34         9.89 o                         
  -2  12   1         19.50         26.36         0.98 o                         
  -1  12   1        538.62        480.03         3.94 o                         
   0  12   1        538.73        486.80         4.43 o                         
   1  12   1       1693.23       1778.66        12.86 o                         
   2  12   1        336.66        319.43         3.62 o                         
   3  12   1        765.41        770.36         7.78 o                         
   4  12   1         84.07         83.46         2.34 o                         
   5  12   1        189.85        196.06         4.95 o                         
   6  12   1         22.14         18.14         2.16 o                         
  -6  13   1          4.19          5.49         1.47 o                         
  -5  13   1          1.96          1.52         1.15 o                         
  -4  13   1        160.24        143.65         3.95 o                         
  -3  13   1         27.89         33.74         1.73 o                         
  -2  13   1          0.05          0.08         0.35 o                         
  -1  13   1          4.38          2.40         0.33 o                         
   0  13   1          0.05          0.66         0.33 o                         
   1  13   1          0.92          1.36         0.72 o                         
   2  13   1        361.55        359.79         3.98 o                         
   3  13   1          1.18          3.39         0.79 o                         
   4  13   1        185.43        185.09         3.49 o                         
   5  13   1          9.16         11.63         1.83 o                         
   6  13   1          0.62          2.37         1.44 o                         
  -6  14   1          4.86          4.94         1.57 o                         
  -5  14   1         16.04         19.70         2.04 o                         
  -4  14   1         12.50         15.43         1.47 o                         
  -3  14   1        106.48        107.10         2.86 o                         
  -2  14   1        255.87        245.28         3.17 o                         
  -1  14   1         70.95         64.00         1.19 o                         
   0  14   1       2053.67       2043.70        14.84 o                         
   1  14   1        268.34        279.13         3.25 o                         
   2  14   1       1506.48       1463.89        11.56 o                         
   3  14   1        389.05        404.74         9.22 o                         
   4  14   1          4.73          4.18         0.99 o                         
   5  14   1          0.51         -0.23         1.11 o                         
   6  14   1         37.21         41.96         3.16 o                         
  -6  15   1          5.11          5.42         1.92 o                         
  -5  15   1         66.43         64.46         3.35 o                         
  -4  15   1         32.95         26.37         1.81 o                         
  -3  15   1         77.40         71.50         2.17 o                         
  -2  15   1        100.53        116.59         2.10 o                         
  -1  15   1       2412.86       2444.92        15.67 o                         
   0  15   1         35.44         38.28         1.14 o                         
   1  15   1        139.70        154.39         2.90 o                         
   2  15   1         54.15         51.60         1.69 o                         
   3  15   1          0.16          1.05         0.72 o                         
   4  15   1         31.98         33.97         2.11 o                         
   5  15   1          0.14          0.75         1.22 o                         
   6  15   1          7.25          6.07         2.23 o                         
  -5  16   1          0.30         -0.86         1.17 o                         
  -4  16   1         46.76         49.08         2.43 o                         
  -3  16   1        230.09        230.13         4.65 o                         
  -2  16   1       1064.64       1041.45         8.92 o                         
  -1  16   1        194.38        219.69         2.54 o                         
   0  16   1       2593.33       2581.26        20.02 o                         
   1  16   1          1.87          0.89         0.60 o                         
   2  16   1         81.87         74.89         2.22 o                         
   3  16   1         76.93         72.34         2.46 o                         
   4  16   1          4.09          3.64         1.02 o                         
   5  16   1          0.23         -1.12         1.12 o                         
  -5  17   1          0.11         -0.22         1.17 o                         
  -4  17   1         35.38         38.70         2.54 o                         
  -3  17   1         87.33         80.16         2.41 o                         
  -2  17   1        212.78        196.34         3.01 o                         
  -1  17   1          1.72          0.43         0.49 o                         
   0  17   1          1.37          3.57         0.64 o                         
   1  17   1       2421.96       2431.93        20.96 o                         
   2  17   1          9.41          4.19         0.81 o                         
   3  17   1        642.27        648.80         8.11 o                         
   4  17   1         45.59         38.08         2.36 o                         
   5  17   1         13.66         11.31         2.11 o                         
  -5  18   1         33.77         36.26         3.08 o                         
  -4  18   1          9.34         12.21         1.58 o                         
  -3  18   1        183.40        194.18         4.30 o                         
  -2  18   1        150.48        142.28         2.88 o                         
  -1  18   1        550.51        536.36         6.52 o                         
   0  18   1         30.56         24.80         2.98 o                         
   1  18   1         21.66         15.22         1.36 o                         
   2  18   1        661.31        627.14         6.97 o                         
   3  18   1         15.26         12.98         1.36 o                         
   4  18   1          0.17          0.18         0.93 o                         
   5  18   1          0.38         -0.88         1.28 o                         
  -5  19   1         40.97         39.92         4.00 o                         
  -4  19   1         62.80         49.11         2.96 o                         
  -3  19   1         72.79         61.31         3.79 o                         
  -2  19   1         26.94         32.00         2.00 o                         
  -1  19   1       1471.28       1398.51        14.86 o                         
   0  19   1          0.32          0.70         0.66 o                         
   1  19   1         84.71         86.63         2.45 o                         
   2  19   1        357.66        380.34         5.15 o                         
   3  19   1          2.43          2.52         0.99 o                         
   4  19   1        110.15        113.38         3.36 o                         
   5  19   1         38.91         36.71         3.20 o                         
  -5  20   1         10.64          8.81         3.26 o                         
  -4  20   1          3.85          1.82         1.24 o                         
  -3  20   1          5.16          2.78         1.19 o                         
  -2  20   1         29.77         21.15         1.79 o                         
  -1  20   1         40.45         42.90         2.31 o                         
   0  20   1        103.48        108.10         3.04 o                         
   1  20   1         30.89         41.90         2.12 o                         
   2  20   1         30.85         26.65         1.59 o                         
   3  20   1         16.48         16.23         1.58 o                         
   4  20   1         11.79         13.80         1.81 o                         
   5  20   1          2.63         -0.52         1.84 o                         
  -4  21   1         91.39         95.71         4.75 o                         
  -3  21   1          8.69         16.51         2.19 o                         
  -2  21   1        126.74        116.86         3.55 o                         
  -1  21   1        174.20        189.47         4.15 o                         
   0  21   1         32.98         37.81         2.59 o                         
   1  21   1        267.69        261.22         5.08 o                         
   2  21   1         14.39         13.11         1.33 o                         
   3  21   1         12.59          9.56         1.36 o                         
   4  21   1         95.49         93.43         3.71 o                         
  -4  22   1         14.08         18.94         2.77 o                         
  -3  22   1         16.33         15.10         1.93 o                         
  -2  22   1          7.10          8.34         1.33 o                         
  -1  22   1          0.08          2.29         1.08 o                         
   0  22   1          2.83          1.35         0.96 o                         
   1  22   1          0.50         -0.13         0.81 o                         
   2  22   1         43.04         48.38         2.73 o                         
   3  22   1          0.16         -0.22         1.12 o                         
   4  22   1         15.59         12.71         2.25 o                         
  -4  23   1         96.45        107.04         5.24 o                         
  -3  23   1          5.02          3.54         1.41 o                         
  -2  23   1        196.86        188.34         4.44 o                         
  -1  23   1          0.51          0.31         0.96 o                         
   0  23   1         46.00         48.85         3.04 o                         
   1  23   1        122.19        125.79         3.56 o                         
   2  23   1         48.33         53.40         2.87 o                         
   3  23   1         15.91         12.57         1.92 o                         
   4  23   1         83.64         88.40         4.54 o                         
  -3  24   1         70.46         74.43         4.81 o                         
  -2  24   1          4.04          3.91         1.33 o                         
  -1  24   1          4.31          2.60         1.24 o                         
   0  24   1         30.06         23.87         2.25 o                         
   1  24   1        142.52        143.17         4.47 o                         
   2  24   1         21.54         18.64         2.98 o                         
   3  24   1         71.67         69.78         4.09 o                         
  -3  25   1         10.34         13.46         3.01 o                         
  -2  25   1         52.83         59.92         4.26 o                         
  -1  25   1        156.98        147.39         4.57 o                         
   0  25   1         57.88         65.23         4.75 o                         
   1  25   1        111.19        117.55         4.14 o                         
   2  25   1         63.46         60.09         3.64 o                         
   3  25   1         19.85         20.16         2.40 o                         
  -3  26   1          5.18         10.04         3.00 o                         
  -2  26   1         70.16         78.93         6.25 o                         
  -1  26   1          2.54          1.74         1.49 o                         
   0  26   1        145.82        147.92         4.75 o                         
   1  26   1          2.84          1.90         1.31 o                         
   2  26   1         43.20         40.43         3.69 o                         
   3  26   1        172.02        207.19         7.10 o                         
  -2  27   1         14.73         13.94         3.69 o                         
  -1  27   1         27.52         31.25         3.27 o                         
   0  27   1          2.25          6.45         1.87 o                         
   1  27   1          4.89          5.05         1.56 o                         
   2  27   1         74.58         67.65         4.75 o                         
  -1  28   1         72.51         79.96         5.05 o                         
   0  28   1         81.17         77.68         4.26 o                         
   1  28   1         22.85         25.74         2.58 o                         
  -7   0   2         74.08         64.83        14.22 o                         
  -6   0   2        312.21        309.81         7.74 o                         
  -5   0   2        307.93        281.83         8.55 o                         
  -4   0   2         80.85         67.12         4.50 o                         
  -3   0   2        100.58         80.42         2.28 o                         
  -2   0   2       9377.42      10127.05        93.05 o                         
  -1   0   2        722.99        704.45         7.43 o                         
   0   0   2        852.50        885.75         8.86 o                         
   1   0   2       1091.57       1063.03        10.94 o                         
   2   0   2         74.64        108.26         1.64 o                         
   3   0   2         39.63         34.92         1.41 o                         
   4   0   2         68.14         65.00         2.54 o                         
   5   0   2         13.15          8.11         1.46 o                         
   6   0   2         16.47         23.81         2.91 o                         
  -7   1   2          1.16         -1.66         1.66 o                         
  -6   1   2         39.93         38.63         2.36 o                         
  -5   1   2          2.95          1.32         0.85 o                         
  -4   1   2         14.00         12.87         1.02 o                         
  -3   1   2         29.57         35.74         0.94 o                         
  -2   1   2         33.48         28.87         0.93 o                         
  -1   1   2        726.72        856.94         6.23 o                         
   0   1   2        315.68        331.21         3.93 o                         
   1   1   2      36859.54      35743.01       220.01 o                         
   2   1   2        312.87        330.97         2.47 o                         
   3   1   2        112.16        113.19         1.56 o                         
   4   1   2         51.56         58.71         1.77 o                         
   5   1   2         17.64         17.55         1.31 o                         
   6   1   2          0.53          2.26         1.55 o                         
  -7   2   2         16.87         15.84         2.44 o                         
  -6   2   2          3.92          2.37         0.99 o                         
  -5   2   2        242.28        244.20         4.36 o                         
  -4   2   2        436.39        421.30         5.08 o                         
  -3   2   2       2217.92       2336.74        14.69 o                         
  -2   2   2         51.92         95.00         1.33 o                         
  -1   2   2       6028.11       6186.91        41.05 o                         
   0   2   2      18129.95      17540.03        98.18 o                         
   1   2   2         69.73         73.79         1.35 o                         
   2   2   2       1998.92       2013.63        12.10 o                         
   3   2   2       1034.97       1008.37         6.85 o                         
   4   2   2        420.81        423.06         4.95 o                         
   5   2   2         77.74         82.83         2.52 o                         
   6   2   2        109.54        116.45         3.92 o                         
  -7   3   2          3.29          3.59         1.73 o                         
  -6   3   2         30.13         22.79         2.09 o                         
  -5   3   2         27.95         26.81         1.68 o                         
  -4   3   2        149.09        166.87         2.92 o                         
  -3   3   2        601.95        694.57         6.82 o                         
  -2   3   2        260.12        263.23         2.33 o                         
  -1   3   2       1093.66       1068.72         7.19 o                         
   0   3   2         59.57         60.12         0.75 o                         
   1   3   2        437.42        601.29         3.80 o                         
   2   3   2         10.95         12.14         0.58 o                         
   3   3   2        109.96        112.62         1.50 o                         
   4   3   2         55.08         50.64         1.70 o                         
   5   3   2          6.72          4.95         1.09 o                         
   6   3   2          1.92          2.49         1.15 o                         
  -7   4   2          2.39          3.35         1.84 o                         
  -6   4   2         92.71         95.16         3.50 o                         
  -5   4   2         27.58         27.30         1.61 o                         
  -4   4   2         46.60         40.84         2.27 o                         
  -3   4   2       1231.22       1223.57         8.83 o                         
  -2   4   2         94.68         97.11         1.20 o                         
  -1   4   2        140.91        151.74         1.72 o                         
   0   4   2       5049.46       4793.72        30.41 o                         
   1   4   2       1068.98       1067.62         6.81 o                         
   2   4   2        493.73        450.14         3.65 o                         
   3   4   2        440.76        404.62         3.41 o                         
   4   4   2         12.79          9.77         0.97 o                         
   5   4   2         73.70         76.83         2.73 o                         
   6   4   2          1.09         -0.99         0.99 o                         
  -7   5   2         44.44         37.84         4.04 o                         
  -6   5   2          9.59         12.30         1.94 o                         
  -5   5   2        508.62        510.74         6.37 o                         
  -4   5   2         33.42         37.85         1.48 o                         
  -3   5   2         78.90         74.14         1.65 o                         
  -2   5   2        120.35        127.45         1.65 o                         
  -1   5   2          0.38          0.65         0.17 o                         
   0   5   2         68.61         86.36         0.98 o                         
   1   5   2        417.19        457.65         3.79 o                         
   2   5   2        623.87        571.57         6.43 o                         
   3   5   2         73.18         68.90         1.32 o                         
   4   5   2        135.42        137.05         3.03 o                         
   5   5   2         64.98         65.87         2.74 o                         
   6   5   2         21.94         23.98         2.10 o                         
  -6   6   2        154.75        151.29         3.94 o                         
  -5   6   2         31.84         31.50         2.00 o                         
  -4   6   2        666.95        638.15         6.25 o                         
  -3   6   2        283.28        266.91         2.84 o                         
  -2   6   2        274.83        323.68         3.16 o                         
  -1   6   2        175.03        151.07         1.73 o                         
   0   6   2          4.88          1.43         0.25 o                         
   1   6   2       1482.68       1469.60        10.37 o                         
   2   6   2         60.52         71.04         1.15 o                         
   3   6   2        616.21        579.43         5.01 o                         
   4   6   2          2.43          4.36         0.86 o                         
   5   6   2         64.13         71.28         2.89 o                         
   6   6   2         43.13         45.33         2.76 o                         
  -6   7   2         10.67         13.17         1.62 o                         
  -5   7   2         30.88         32.02         2.03 o                         
  -4   7   2         13.99         18.46         1.13 o                         
  -3   7   2        568.85        572.71         5.73 o                         
  -2   7   2          0.31          0.36         0.23 o                         
  -1   7   2       1827.91       2073.01        14.59 o                         
   0   7   2        224.33        208.62         2.35 o                         
   1   7   2        286.95        268.41         2.50 o                         
   2   7   2       1596.24       1600.05        11.00 o                         
   3   7   2         36.45         44.02         1.34 o                         
   4   7   2        685.31        723.40         7.62 o                         
   5   7   2         91.46         92.35         2.94 o                         
   6   7   2          3.94          4.52         1.27 o                         
  -6   8   2          3.70          3.31         1.21 o                         
  -5   8   2         54.75         51.66         2.51 o                         
  -4   8   2         62.77         59.47         1.72 o                         
  -3   8   2        353.53        347.45         4.10 o                         
  -2   8   2        242.16        262.84         2.86 o                         
  -1   8   2         79.67         80.57         1.21 o                         
   0   8   2        372.73        362.69         3.78 o                         
   1   8   2        476.86        480.84         4.03 o                         
   2   8   2         83.90         69.26         1.47 o                         
   3   8   2        433.70        440.42         4.66 o                         
   4   8   2         59.86         66.62         2.34 o                         
   5   8   2         23.65         22.40         1.83 o                         
   6   8   2          1.46          5.80         1.38 o                         
  -6   9   2          6.49          4.16         1.26 o                         
  -5   9   2        260.14        270.76         4.95 o                         
  -4   9   2        728.66        758.10         9.57 o                         
  -3   9   2          0.42          1.51         0.47 o                         
  -2   9   2          0.71          0.62         0.28 o                         
  -1   9   2       1267.31       1373.66         9.51 o                         
   0   9   2       2297.44       2504.85        17.20 o                         
   1   9   2       1252.37       1288.01         9.41 o                         
   2   9   2        412.68        407.70         4.36 o                         
   3   9   2        816.35        865.36         8.29 o                         
   4   9   2        725.27        758.42         8.08 o                         
   5   9   2          0.54          0.46         1.00 o                         
   6   9   2        194.64        210.72         7.41 o                         
  -6  10   2         46.10         43.48         2.67 o                         
  -5  10   2          8.79          7.68         1.17 o                         
  -4  10   2          7.32          7.03         0.96 o                         
  -3  10   2        546.97        547.55         6.06 o                         
  -2  10   2         74.65         83.67         1.73 o                         
  -1  10   2        521.74        598.77         4.82 o                         
   0  10   2       1293.13       1418.61        10.33 o                         
   1  10   2          0.04          1.06         0.34 o                         
   2  10   2        537.74        586.66         5.74 o                         
   3  10   2        188.21        199.77         3.24 o                         
   4  10   2         30.55         36.93         1.80 o                         
   5  10   2        102.70         98.81         3.56 o                         
   6  10   2          0.91          2.87         1.45 o                         
  -6  11   2          0.22         -0.64         1.09 o                         
  -5  11   2        114.14        105.77         3.11 o                         
  -4  11   2        216.97        202.05         3.80 o                         
  -3  11   2        103.09         90.81         1.96 o                         
  -2  11   2         73.77         71.36         1.46 o                         
  -1  11   2         10.37          4.72         0.64 o                         
   0  11   2        108.80        105.22         1.58 o                         
   1  11   2        656.40        566.45         4.84 o                         
   2  11   2       1159.16       1217.05        10.33 o                         
   3  11   2        136.07        122.26         2.80 o                         
   4  11   2        311.61        301.68         4.52 o                         
   5  11   2          3.14          4.33         1.50 o                         
   6  11   2         16.99         12.80         1.94 o                         
  -6  12   2         25.64         24.57         2.23 o                         
  -5  12   2          6.71          9.31         1.58 o                         
  -4  12   2        131.83        130.71         4.96 o                         
  -3  12   2         16.97         18.06         1.29 o                         
  -2  12   2          8.79         10.47         0.71 o                         
  -1  12   2        506.16        544.88         4.67 o                         
   0  12   2       1788.47       1958.07        14.07 o                         
   1  12   2        125.06        123.65         1.69 o                         
   2  12   2        790.37        851.14         7.86 o                         
   3  12   2          2.32          1.43         0.65 o                         
   4  12   2         12.38         13.92         1.44 o                         
   5  12   2         72.95         72.70         4.06 o                         
   6  12   2         18.81         17.57         2.27 o                         
  -6  13   2          8.24          9.20         2.57 o                         
  -5  13   2        179.60        177.09         4.08 o                         
  -4  13   2        602.82        607.29         7.62 o                         
  -3  13   2        705.96        669.71         8.41 o                         
  -2  13   2        127.37        130.64         2.46 o                         
  -1  13   2        110.82        114.58         1.73 o                         
   0  13   2         99.22         90.86         1.29 o                         
   1  13   2        263.57        308.23         4.21 o                         
   2  13   2        228.26        246.94         3.85 o                         
   3  13   2        155.30        142.62         3.18 o                         
   4  13   2        196.13        194.78         4.43 o                         
   5  13   2        229.73        251.55         6.41 o                         
   6  13   2         90.00         84.50         4.34 o                         
  -6  14   2         21.19         22.87         2.59 o                         
  -5  14   2          0.18          0.35         0.83 o                         
  -4  14   2         72.01         78.16         2.55 o                         
  -3  14   2        190.26        182.80         3.45 o                         
  -2  14   2        375.97        357.33         4.59 o                         
  -1  14   2        119.03        109.61         1.96 o                         
   0  14   2        155.49        132.00         2.29 o                         
   1  14   2         60.21         59.45         2.07 o                         
   2  14   2          0.02          1.96         1.04 o                         
   3  14   2        216.30        213.25         3.98 o                         
   4  14   2         24.68         27.69         1.95 o                         
   5  14   2          8.72         12.41         1.98 o                         
   6  14   2          5.37          3.14         2.61 o                         
  -6  15   2          2.96          2.96         3.33 o                         
  -5  15   2         73.52         73.29         3.24 o                         
  -4  15   2        144.33        149.16         3.45 o                         
  -3  15   2        234.90        219.27         3.93 o                         
  -2  15   2        564.08        541.28         6.36 o                         
  -1  15   2         59.76         60.48         1.77 o                         
   0  15   2          0.12          1.30         0.54 o                         
   1  15   2        364.05        365.89         5.03 o                         
   2  15   2         12.25         12.25         1.14 o                         
   3  15   2         46.57         40.68         2.13 o                         
   4  15   2        145.01        137.85         3.51 o                         
   5  15   2         30.40         26.26         2.69 o                         
  -5  16   2          0.91          2.02         1.36 o                         
  -4  16   2        183.29        182.13         4.33 o                         
  -3  16   2         50.69         44.58         2.14 o                         
  -2  16   2          1.50          1.34         0.62 o                         
  -1  16   2        209.93        193.41         2.82 o                         
   0  16   2        981.99        951.77         8.78 o                         
   1  16   2         37.81         36.95         1.79 o                         
   2  16   2        373.98        370.06         7.02 o                         
   3  16   2        114.53        117.71         3.04 o                         
   4  16   2         47.67         43.94         2.44 o                         
   5  16   2          3.58          2.83         1.55 o                         
  -5  17   2          3.50          1.86         1.60 o                         
  -4  17   2        147.90        143.08         3.49 o                         
  -3  17   2          0.24          2.90         0.90 o                         
  -2  17   2        286.00        245.67         4.10 o                         
  -1  17   2        160.59        156.20         3.18 o                         
   0  17   2        472.53        467.57         6.58 o                         
   1  17   2        368.88        366.61         5.19 o                         
   2  17   2         14.09         14.84         1.34 o                         
   3  17   2         54.29         54.90         2.47 o                         
   4  17   2         31.28         27.12         2.04 o                         
   5  17   2         19.40         15.63         2.33 o                         
  -5  18   2         19.37         24.14         4.04 o                         
  -4  18   2        160.23        170.58         5.79 o                         
  -3  18   2        428.42        440.04         6.99 o                         
  -2  18   2         30.52         30.92         2.26 o                         
  -1  18   2        372.16        373.13         4.42 o                         
   0  18   2         50.30         58.53         1.98 o                         
   1  18   2         20.62         21.76         1.56 o                         
   2  18   2          6.38          3.97         0.82 o                         
   3  18   2        124.78        129.85         3.36 o                         
   4  18   2         28.63         28.71         2.17 o                         
   5  18   2         18.55         19.84         3.15 o                         
  -5  19   2         11.39          8.53         2.93 o                         
  -4  19   2          4.12          5.41         1.82 o                         
  -3  19   2          0.62          1.97         1.11 o                         
  -2  19   2         18.41         15.64         1.40 o                         
  -1  19   2        149.31        128.65         3.25 o                         
   0  19   2          4.98          5.46         0.99 o                         
   1  19   2         11.08         13.09         3.08 o                         
   2  19   2         10.66          8.63         1.06 o                         
   3  19   2         53.46         53.24         2.63 o                         
   4  19   2         11.24         12.31         2.31 o                         
   5  19   2          5.78          5.37         1.88 o                         
  -5  20   2          5.36          2.22         3.69 o                         
  -4  20   2          5.89          5.74         1.90 o                         
  -3  20   2        294.24        299.31         7.68 o                         
  -2  20   2        126.15        124.67         5.18 o                         
  -1  20   2        249.71        218.94         3.97 o                         
   0  20   2       1085.19       1136.74        11.67 o                         
   1  20   2         16.14         18.79         1.50 o                         
   2  20   2        291.20        301.28         4.70 o                         
   3  20   2        173.79        183.13         4.83 o                         
   4  20   2          2.37          2.41         1.38 o                         
  -4  21   2          8.18          8.09         3.75 o                         
  -3  21   2         14.17         18.13         2.48 o                         
  -2  21   2         56.80         50.49         2.66 o                         
  -1  21   2         31.59         32.48         2.66 o                         
   0  21   2          5.98         10.20         1.14 o                         
   1  21   2          8.25          8.66         1.16 o                         
   2  21   2          7.64          7.62         1.03 o                         
   3  21   2         11.45          9.97         1.36 o                         
   4  21   2         12.14         12.10         1.66 o                         
  -4  22   2         34.41         35.86         3.68 o                         
  -3  22   2        169.27        168.38         5.89 o                         
  -2  22   2         39.46         29.33         2.41 o                         
  -1  22   2         95.08         88.14         3.32 o                         
   0  22   2        407.40        390.72         7.38 o                         
   1  22   2         33.03         38.71         2.18 o                         
   2  22   2        124.30        110.40         2.87 o                         
   3  22   2         83.54         82.79         3.05 o                         
   4  22   2          8.74          8.30         1.65 o                         
  -4  23   2          1.73          2.42         1.82 o                         
  -3  23   2          2.45          2.93         1.60 o                         
  -2  23   2          3.13          3.87         1.27 o                         
  -1  23   2          1.40          3.09         1.16 o                         
   0  23   2          9.85         12.88         1.70 o                         
   1  23   2         26.60         32.30         2.60 o                         
   2  23   2          9.50         12.52         1.64 o                         
   3  23   2          1.21          3.13         1.45 o                         
   4  23   2          5.51          4.42         1.63 o                         
  -3  24   2         25.56         25.47         2.97 o                         
  -2  24   2          2.15          0.74         1.77 o                         
  -1  24   2         48.62         54.60         3.91 o                         
   0  24   2         79.11         81.26         3.64 o                         
   1  24   2         47.82         51.81         3.69 o                         
   2  24   2         14.46         17.46         2.21 o                         
   3  24   2        108.08        108.33         4.37 o                         
  -3  25   2          2.55          1.90         1.58 o                         
  -2  25   2         43.80         40.93         4.80 o                         
  -1  25   2         22.99         18.91         2.61 o                         
   0  25   2          4.11          3.60         1.56 o                         
   1  25   2          8.70          9.39         1.75 o                         
   2  25   2         65.14         69.22         4.06 o                         
   3  25   2          3.38          6.00         1.83 o                         
  -2  26   2          0.53          1.90         1.95 o                         
  -1  26   2         37.28         46.68         4.24 o                         
   0  26   2         14.43         11.60         2.20 o                         
   1  26   2         44.87         45.26         3.41 o                         
   2  26   2          4.65          2.57         1.46 o                         
  -2  27   2         36.71         37.38         4.68 o                         
  -1  27   2         11.10         10.11         2.11 o                         
   0  27   2         14.44         20.39         3.85 o                         
   1  27   2        172.82        189.14         6.52 o                         
   2  27   2         10.41         11.02         3.20 o                         
  -1  28   2          1.40          1.96         2.04 o                         
   0  28   2         81.83         99.55         5.09 o                         
   1  28   2          3.65          2.78         5.17 o                         
  -7   1   3         69.86         66.30         4.81 o                         
  -6   1   3         30.18         27.89         2.42 o                         
  -5   1   3         60.03         59.75         2.55 o                         
  -4   1   3        847.30        852.19         9.50 o                         
  -3   1   3         79.93         72.49         1.59 o                         
  -2   1   3       2153.99       2138.28        14.95 o                         
  -1   1   3        684.54        781.42         5.92 o                         
   0   1   3       1930.12       1908.85        12.40 o                         
   1   1   3          0.28          0.11         0.23 o                         
   2   1   3         26.25         27.86         0.68 o                         
   3   1   3          0.48          0.63         0.28 o                         
   4   1   3        270.88        276.42         4.11 o                         
   5   1   3         53.02         51.26         2.39 o                         
   6   1   3         11.47         14.20         1.84 o                         
  -7   2   3          0.97          2.30         1.98 o                         
  -6   2   3        104.59        106.37         3.75 o                         
  -5   2   3          1.49          4.01         0.96 o                         
  -4   2   3        759.39        753.73         8.16 o                         
  -3   2   3         17.38          9.13         0.67 o                         
  -2   2   3         12.17         10.08         0.78 o                         
  -1   2   3        593.81        653.94         5.12 o                         
   0   2   3        368.68        353.18         2.92 o                         
   1   2   3        178.20        196.99         1.83 o                         
   2   2   3          3.50          2.61         0.32 o                         
   3   2   3          4.19          4.85         0.47 o                         
   4   2   3        121.32        124.17         2.53 o                         
   5   2   3         32.79         35.31         1.97 o                         
   6   2   3          0.00          0.70         1.17 o                         
  -7   3   3         20.07         21.23         3.70 o                         
  -6   3   3          6.45          5.91         1.71 o                         
  -5   3   3        424.93        412.24         5.93 o                         
  -4   3   3        137.82        147.74         3.99 o                         
  -3   3   3         23.52         16.09         0.70 o                         
  -2   3   3        297.18        260.37         2.56 o                         
  -1   3   3        826.57        765.56         6.07 o                         
   0   3   3       1525.76       1487.64         9.39 o                         
   1   3   3        210.06        175.63         1.71 o                         
   2   3   3         21.16         20.36         0.71 o                         
   3   3   3        103.81         98.11         1.52 o                         
   4   3   3        318.41        309.78         3.90 o                         
   5   3   3         86.44         90.61         3.14 o                         
   6   3   3         49.07         46.24         3.08 o                         
  -6   4   3          0.39         -0.63         0.99 o                         
  -5   4   3          6.35          6.22         0.99 o                         
  -4   4   3          0.04         -0.07         0.53 o                         
  -3   4   3       1120.76       1215.10         8.36 o                         
  -2   4   3        850.95        925.81         6.43 o                         
  -1   4   3        726.82        683.09         4.76 o                         
   0   4   3          0.65          2.13         0.22 o                         
   1   4   3        220.45        234.44         2.05 o                         
   2   4   3        280.02        310.72         2.89 o                         
   3   4   3        456.22        468.96         4.21 o                         
   4   4   3          0.19          0.68         0.55 o                         
   5   4   3          0.18          0.92         0.82 o                         
   6   4   3         43.20         45.38         2.74 o                         
  -6   5   3          5.33          3.83         1.30 o                         
  -5   5   3         52.63         44.37         2.07 o                         
  -4   5   3        212.68        195.83         4.00 o                         
  -3   5   3         53.03         51.29         1.16 o                         
  -2   5   3          3.23          4.48         0.38 o                         
  -1   5   3          1.51          3.91         0.33 o                         
   0   5   3        620.44        706.66         4.95 o                         
   1   5   3       2480.74       2416.00        14.86 o                         
   2   5   3        458.11        448.50         3.90 o                         
   3   5   3        674.59        667.64         5.73 o                         
   4   5   3         85.88         75.42         2.76 o                         
   5   5   3         10.66         13.10         1.41 o                         
   6   5   3         11.89          9.98         1.54 o                         
  -6   6   3        171.87        176.22         4.65 o                         
  -5   6   3          0.64          0.05         0.69 o                         
  -4   6   3        529.78        542.41         5.61 o                         
  -3   6   3         20.41         19.86         0.89 o                         
  -2   6   3        412.03        462.08         3.94 o                         
  -1   6   3        488.58        573.90         4.50 o                         
   0   6   3       3485.25       3569.82        21.44 o                         
   1   6   3        704.30        731.08         5.72 o                         
   2   6   3        763.08        757.44         5.83 o                         
   3   6   3        330.88        316.05         4.99 o                         
   4   6   3         69.55         75.22         2.09 o                         
   5   6   3         91.47         86.26         2.90 o                         
   6   6   3          9.53         12.92         1.69 o                         
  -6   7   3          0.79          3.45         1.15 o                         
  -5   7   3          4.37          4.41         1.07 o                         
  -4   7   3        930.43        934.39         8.36 o                         
  -3   7   3         13.53          8.45         0.61 o                         
  -2   7   3          9.91         19.90         0.87 o                         
  -1   7   3        128.94        122.95         1.63 o                         
   0   7   3        108.06        115.25         1.38 o                         
   1   7   3         62.08         71.97         1.15 o                         
   2   7   3         32.88         35.19         0.89 o                         
   3   7   3          0.01          2.99         0.56 o                         
   4   7   3        420.02        399.09         5.24 o                         
   5   7   3         34.76         32.18         2.12 o                         
   6   7   3          5.60          2.71         1.35 o                         
  -6   8   3         82.12         82.74         3.57 o                         
  -5   8   3         59.89         55.60         2.60 o                         
  -4   8   3        872.97        834.53         7.72 o                         
  -3   8   3        281.24        299.87         3.27 o                         
  -2   8   3        156.75        153.55         2.36 o                         
  -1   8   3        723.83        760.95         5.79 o                         
   0   8   3       1156.08       1106.64         8.44 o                         
   1   8   3       1225.27       1269.98         9.38 o                         
   2   8   3         27.81         16.75         0.79 o                         
   3   8   3        742.24        733.14         8.06 o                         
   4   8   3          0.74          1.48         0.74 o                         
   5   8   3         14.39         12.12         1.47 o                         
   6   8   3          5.21          4.80         1.59 o                         
  -6   9   3          6.77          8.71         1.78 o                         
  -5   9   3        246.59        236.53         4.57 o                         
  -4   9   3         61.00         57.78         1.75 o                         
  -3   9   3        218.58        215.14         3.73 o                         
  -2   9   3        112.41        130.34         1.94 o                         
  -1   9   3         13.45         15.07         0.72 o                         
   0   9   3          5.77          4.94         0.48 o                         
   1   9   3        369.89        372.15         3.87 o                         
   2   9   3          7.30          7.23         0.70 o                         
   3   9   3          3.79          5.51         0.77 o                         
   4   9   3          1.76          1.13         0.75 o                         
   5   9   3          4.01          5.45         1.48 o                         
   6   9   3          0.05          1.01         1.31 o                         
  -6  10   3        264.71        288.26         6.96 o                         
  -5  10   3          0.90          1.36         0.95 o                         
  -4  10   3        342.45        350.33         4.77 o                         
  -3  10   3         71.56         73.96         1.83 o                         
  -2  10   3          0.29         -0.31         0.31 o                         
  -1  10   3         74.30         89.24         1.62 o                         
   0  10   3        280.59        238.65         2.77 o                         
   1  10   3       2328.94       2420.97        18.33 o                         
   2  10   3        867.05        857.84         7.83 o                         
   3  10   3        675.79        681.95         7.14 o                         
   4  10   3          2.53          0.97         0.78 o                         
   5  10   3        122.74        125.05         4.43 o                         
   6  10   3         25.43         26.78         2.61 o                         
  -6  11   3          5.25          9.72         2.38 o                         
  -5  11   3         28.07         26.80         2.23 o                         
  -4  11   3          0.01          0.12         0.67 o                         
  -3  11   3        149.35        153.97         2.69 o                         
  -2  11   3         12.60         12.46         0.80 o                         
  -1  11   3         96.81        101.06         1.55 o                         
   0  11   3          6.54          3.82         0.47 o                         
   1  11   3        101.75         96.89         1.66 o                         
   2  11   3         25.83         33.24         1.60 o                         
   3  11   3         46.88         45.91         2.55 o                         
   4  11   3          0.05          2.44         2.79 o                         
   5  11   3          1.12          3.01         1.31 o                         
   6  11   3          7.77          6.85         1.74 o                         
  -6  12   3         24.47         26.01         2.72 o                         
  -5  12   3         33.72         36.07         2.76 o                         
  -4  12   3        399.16        413.16         5.43 o                         
  -3  12   3       1075.42       1096.91         9.97 o                         
  -2  12   3         38.42         32.81         1.16 o                         
  -1  12   3        279.28        250.51         2.78 o                         
   0  12   3       1069.16       1114.73         8.92 o                         
   1  12   3         62.50         54.04         1.65 o                         
   2  12   3         25.54         23.49         1.39 o                         
   3  12   3        531.23        522.37         6.75 o                         
   4  12   3         16.60         15.36         1.49 o                         
   5  12   3         46.85         50.23         3.48 o                         
   6  12   3          9.90         13.90         2.18 o                         
  -6  13   3         33.93         37.52         3.21 o                         
  -5  13   3         76.35         77.56         6.35 o                         
  -4  13   3          1.49          0.64         0.80 o                         
  -3  13   3         12.74         10.14         1.05 o                         
  -2  13   3        328.82        345.49         3.90 o                         
  -1  13   3         42.70         40.72         1.08 o                         
   0  13   3         84.65         77.42         1.60 o                         
   1  13   3          4.44          2.67         0.77 o                         
   2  13   3         36.46         37.36         1.80 o                         
   3  13   3          8.46          9.99         1.25 o                         
   4  13   3          7.21          7.92         1.25 o                         
   5  13   3         14.61         16.54         2.00 o                         
   6  13   3         16.99         10.34         5.17 o                         
  -6  14   3         79.68         80.31         5.87 o                         
  -5  14   3          2.67          4.32         1.50 o                         
  -4  14   3        314.15        298.55         7.23 o                         
  -3  14   3        222.16        229.57         3.95 o                         
  -2  14   3         92.05         93.10         1.89 o                         
  -1  14   3        623.80        625.35         5.91 o                         
   0  14   3       2067.59       2100.58        20.99 o                         
   1  14   3          8.78          9.54         0.95 o                         
   2  14   3        155.08        148.96         3.05 o                         
   3  14   3         58.64         50.57         2.36 o                         
   4  14   3         13.86         11.57         1.45 o                         
   5  14   3          2.72          0.55         1.19 o                         
  -5  15   3          4.60          4.43         2.08 o                         
  -4  15   3         46.31         52.95         2.64 o                         
  -3  15   3         17.46          8.25         1.07 o                         
  -2  15   3         16.37         20.56         1.24 o                         
  -1  15   3         13.97          9.51         0.84 o                         
   0  15   3          0.10         -0.36         0.40 o                         
   1  15   3         12.57         16.40         1.35 o                         
   2  15   3         55.93         65.70         2.16 o                         
   3  15   3        384.53        390.81         5.90 o                         
   4  15   3         54.14         60.94         2.90 o                         
   5  15   3          0.35          0.92         1.30 o                         
  -5  16   3          0.03         -1.15         1.15 o                         
  -4  16   3          4.24          7.00         1.30 o                         
  -3  16   3        284.36        327.79         6.46 o                         
  -2  16   3         22.58         18.82         1.22 o                         
  -1  16   3        391.76        343.31         4.12 o                         
   0  16   3         99.24         82.24         2.04 o                         
   1  16   3         20.16         25.10         1.60 o                         
   2  16   3        494.08        512.84         6.67 o                         
   3  16   3          1.21          3.24         1.00 o                         
   4  16   3         48.93         46.97         2.63 o                         
   5  16   3         10.44          7.56         1.72 o                         
  -5  17   3         75.64         71.46         4.77 o                         
  -4  17   3         16.54         14.36         1.95 o                         
  -3  17   3         27.19         24.32         2.25 o                         
  -2  17   3        134.28        128.95         4.21 o                         
  -1  17   3        919.36        880.62         8.60 o                         
   0  17   3         32.82         34.11         1.74 o                         
   1  17   3        820.69        836.39         9.21 o                         
   2  17   3         18.46         21.42         1.57 o                         
   3  17   3        150.15        141.16         3.47 o                         
   4  17   3        136.93        146.88         3.86 o                         
   5  17   3         24.68         21.81         2.38 o                         
  -5  18   3         30.95         27.38         4.18 o                         
  -4  18   3         58.57         54.73         3.52 o                         
  -3  18   3        194.45        157.21         4.50 o                         
  -2  18   3          6.21          6.48         1.17 o                         
  -1  18   3         63.84         68.15         1.85 o                         
   0  18   3        964.80        939.47         9.22 o                         
   1  18   3          4.21          4.82         0.95 o                         
   2  18   3        119.04        101.04         2.83 o                         
   3  18   3        172.54        166.57         3.84 o                         
   4  18   3         78.22         74.94         3.39 o                         
   5  18   3         10.01          8.72         1.86 o                         
  -5  19   3         30.38         27.95         4.04 o                         
  -4  19   3        269.16        285.75        13.71 o                         
  -3  19   3         35.80         44.45         2.97 o                         
  -2  19   3        473.95        492.93         7.34 o                         
  -1  19   3         51.97         44.74         1.81 o                         
   0  19   3        506.07        510.08         6.18 o                         
   1  19   3          3.04          1.17         0.74 o                         
   2  19   3          5.71          7.14         1.07 o                         
   3  19   3        131.21        127.24         4.96 o                         
   4  19   3         13.86         17.14         1.83 o                         
  -4  20   3          3.29          3.79         1.79 o                         
  -3  20   3         41.01         43.33         3.14 o                         
  -2  20   3         11.96          9.73         1.36 o                         
  -1  20   3         70.94         67.67         2.98 o                         
   0  20   3         42.45         26.22         1.58 o                         
   1  20   3         19.63         24.14         1.73 o                         
   2  20   3         35.49         30.09         1.95 o                         
   3  20   3         37.60         36.61         2.35 o                         
   4  20   3          8.87          7.13         1.47 o                         
  -4  21   3         28.78         26.57         3.16 o                         
  -3  21   3          0.02          0.01         1.91 o                         
  -2  21   3        284.17        279.82         5.62 o                         
  -1  21   3         12.44          8.85         1.50 o                         
   0  21   3          4.08          1.70         0.77 o                         
   1  21   3        134.54        133.01         3.31 o                         
   2  21   3         92.39         96.02         2.96 o                         
   3  21   3         11.85         16.83         1.72 o                         
   4  21   3        103.10        107.05         4.42 o                         
  -4  22   3         34.73         32.23         3.45 o                         
  -3  22   3          0.13         -0.98         0.98 o                         
  -2  22   3         52.63         58.23         3.27 o                         
  -1  22   3          8.17          6.78         1.60 o                         
   0  22   3         19.50         16.52         1.45 o                         
   1  22   3         12.84         10.13         1.29 o                         
   2  22   3          1.10          0.11         0.92 o                         
   3  22   3          6.49          4.55         1.21 o                         
   4  22   3          6.78          7.25         1.65 o                         
  -4  23   3         40.87         33.17         4.16 o                         
  -3  23   3         78.95         96.91         4.67 o                         
  -2  23   3         81.79         69.48         4.61 o                         
  -1  23   3         98.28         94.22         8.19 o                         
   0  23   3          4.28          3.71         1.56 o                         
   1  23   3        137.03        135.89         5.44 o                         
   2  23   3        157.74        162.23         3.70 o                         
   3  23   3          0.10         -0.78         1.03 o                         
  -3  24   3         82.95         97.22        10.64 o                         
  -2  24   3          0.11         -0.97         2.59 o                         
  -1  24   3         44.72         33.50         3.27 o                         
   0  24   3         31.67         32.73         3.20 o                         
   1  24   3         11.54         16.26         2.02 o                         
   2  24   3          0.76         -1.38         1.38 o                         
   3  24   3         12.14         15.99         2.07 o                         
  -3  25   3         15.54         17.04         3.73 o                         
  -2  25   3          2.56          6.47         2.35 o                         
  -1  25   3         85.13         96.92         6.39 o                         
   0  25   3          0.11          0.44         1.52 o                         
   1  25   3        131.38        132.66         5.65 o                         
   2  25   3          3.31          2.89         1.79 o                         
   3  25   3         68.72         75.33         7.02 o                         
  -2  26   3          9.23         11.63         3.00 o                         
  -1  26   3         87.46         88.91         6.24 o                         
   0  26   3         94.65         98.14         4.97 o                         
   1  26   3         67.09         77.14         4.96 o                         
   2  26   3         64.37         71.61         6.34 o                         
  -1  27   3          9.53         14.88         4.33 o                         
   0  27   3         19.57         22.95         2.97 o                         
   1  27   3         33.04         36.40         3.68 o                         
   0  28   3        225.45        233.93         8.09 o                         
  -6   0   4        163.76        150.53         5.53 o                         
  -5   0   4        163.90        160.93         5.04 o                         
  -4   0   4        523.74        513.97         8.88 o                         
  -3   0   4       1304.71       1296.98        14.31 o                         
  -2   0   4        593.03        723.35         8.52 o                         
  -1   0   4       3781.93       3724.74        35.45 o                         
   0   0   4        867.80        827.54         9.15 o                         
   1   0   4         33.14         36.69         2.34 o                         
   2   0   4       7951.54       8473.54        64.58 o                         
   3   0   4          7.18          4.84         0.68 o                         
   4   0   4         13.97         23.39         3.52 o                         
   5   0   4        116.70        115.22         5.04 o                         
   6   0   4         43.55         52.95         4.32 o                         
  -6   1   4         23.18         21.30         1.82 o                         
  -5   1   4        237.87        231.26         4.82 o                         
  -4   1   4        491.23        435.78         5.67 o                         
  -3   1   4          0.39          1.43         0.96 o                         
  -2   1   4        602.22        664.92         6.01 o                         
  -1   1   4       1902.29       2068.91        14.48 o                         
   0   1   4        388.42        419.23         3.76 o                         
   1   1   4       1641.83       1828.41        11.74 o                         
   2   1   4        280.75        297.80         3.72 o                         
   3   1   4        264.84        267.98         3.08 o                         
   4   1   4          8.58          8.36         1.60 o                         
   5   1   4         25.71         29.03         1.90 o                         
   6   1   4          4.64          5.12         1.39 o                         
  -6   2   4         95.30         93.49         3.00 o                         
  -5   2   4         29.52         21.82         1.63 o                         
  -4   2   4        441.42        398.29         5.38 o                         
  -3   2   4       2499.77       2529.78        18.07 o                         
  -2   2   4         66.68         76.81         1.40 o                         
  -1   2   4       3592.21       3581.74        24.20 o                         
   0   2   4        371.19        289.03         2.85 o                         
   1   2   4         42.66         42.18         0.83 o                         
   2   2   4       2763.12       2991.60        17.81 o                         
   3   2   4        335.59        348.52         3.25 o                         
   4   2   4         49.28         49.52         1.78 o                         
   5   2   4          9.23          7.29         1.12 o                         
   6   2   4          3.19          5.85         1.64 o                         
  -6   3   4          4.09          4.75         1.16 o                         
  -5   3   4          4.72          5.13         1.02 o                         
  -4   3   4        244.46        222.00         3.79 o                         
  -3   3   4        330.47        309.63         3.26 o                         
  -2   3   4         21.32         19.91         0.82 o                         
  -1   3   4        579.51        663.54         5.37 o                         
   0   3   4        487.77        453.08         3.36 o                         
   1   3   4         62.89         63.23         1.34 o                         
   2   3   4          2.88          7.35         0.58 o                         
   3   3   4         21.97         26.99         0.98 o                         
   4   3   4        106.32        108.71         2.51 o                         
   5   3   4         50.13         52.48         2.73 o                         
   6   3   4          6.72          7.23         1.67 o                         
  -6   4   4        129.14        126.56         3.99 o                         
  -5   4   4         80.32         75.01         2.45 o                         
  -4   4   4       1584.37       1533.97        14.29 o                         
  -3   4   4        471.37        447.68         4.18 o                         
  -2   4   4        547.20        623.90         5.07 o                         
  -1   4   4        528.11        496.49         4.50 o                         
   0   4   4         42.86         26.91         0.95 o                         
   1   4   4         54.70         57.46         1.00 o                         
   2   4   4          8.92         16.14         0.67 o                         
   3   4   4        265.55        260.57         2.97 o                         
   4   4   4         16.60         17.10         1.21 o                         
   5   4   4         24.36         25.11         1.92 o                         
   6   4   4         33.15         39.31         2.99 o                         
  -6   5   4         21.82         25.68         2.58 o                         
  -5   5   4         70.69         77.54         2.48 o                         
  -4   5   4         15.52         17.11         1.25 o                         
  -3   5   4          0.41          0.98         0.39 o                         
  -2   5   4        386.69        382.34         4.28 o                         
  -1   5   4        508.17        539.55         4.82 o                         
   0   5   4          1.33          1.79         0.38 o                         
   1   5   4        507.75        467.30         4.07 o                         
   2   5   4         14.12         14.71         0.67 o                         
   3   5   4        152.04        150.34         2.27 o                         
   4   5   4         92.69         92.43         2.75 o                         
   5   5   4         11.53         12.51         1.53 o                         
   6   5   4         10.59         10.32         1.63 o                         
  -6   6   4         13.42         18.67         2.30 o                         
  -5   6   4          1.44          3.24         0.96 o                         
  -4   6   4         18.45         16.09         1.11 o                         
  -3   6   4        358.61        355.89         3.41 o                         
  -2   6   4          6.25          9.53         0.55 o                         
  -1   6   4        578.25        532.43         4.80 o                         
   0   6   4        128.32         95.41         1.34 o                         
   1   6   4         27.24         21.98         0.69 o                         
   2   6   4        529.32        565.64         4.85 o                         
   3   6   4         97.65         98.99         2.02 o                         
   4   6   4         10.91         10.32         1.05 o                         
   5   6   4         35.14         37.06         2.45 o                         
   6   6   4          2.45          3.15         1.50 o                         
  -6   7   4          6.61          3.97         1.60 o                         
  -5   7   4        460.75        462.58         7.21 o                         
  -4   7   4        266.25        273.74         3.71 o                         
  -3   7   4        396.44        378.65         3.81 o                         
  -2   7   4        792.79        787.04         5.80 o                         
  -1   7   4        223.64        242.89         2.44 o                         
   0   7   4         47.90         40.21         0.85 o                         
   1   7   4         60.44         46.21         0.90 o                         
   2   7   4        114.14        113.69         1.82 o                         
   3   7   4         48.58         45.86         1.71 o                         
   4   7   4        106.78         99.99         2.51 o                         
   5   7   4          1.19          1.37         1.01 o                         
   6   7   4         41.67         42.61         3.10 o                         
  -6   8   4         29.89         29.75         2.80 o                         
  -5   8   4         61.79         59.80         3.37 o                         
  -4   8   4         89.67         83.96         2.62 o                         
  -3   8   4        415.61        422.59         4.16 o                         
  -2   8   4        621.05        641.07         5.31 o                         
  -1   8   4         49.50         42.29         1.46 o                         
   0   8   4       2873.97       2998.84        19.53 o                         
   1   8   4        272.32        267.65         2.83 o                         
   2   8   4        229.61        253.50         3.33 o                         
   3   8   4          0.81          0.12         0.53 o                         
   4   8   4        107.44        118.18         2.93 o                         
   5   8   4          2.95          3.20         1.20 o                         
   6   8   4          3.85          1.86         1.48 o                         
  -6   9   4          8.39          4.87         1.73 o                         
  -5   9   4         18.57         16.60         3.03 o                         
  -4   9   4          1.94          1.58         0.77 o                         
  -3   9   4         41.23         48.16         1.40 o                         
  -2   9   4        432.57        427.03         4.25 o                         
  -1   9   4         12.65         18.68         0.74 o                         
   0   9   4        318.55        311.28         3.46 o                         
   1   9   4        158.76        132.89         1.73 o                         
   2   9   4        132.58        131.85         2.29 o                         
   3   9   4         62.61         52.55         2.20 o                         
   4   9   4        404.88        403.37         8.74 o                         
   5   9   4         29.08         26.73         2.35 o                         
   6   9   4          3.77          2.79         1.57 o                         
  -6  10   4          0.10         -1.02         1.38 o                         
  -5  10   4          2.81          3.06         1.33 o                         
  -4  10   4          0.89          1.17         0.74 o                         
  -3  10   4        831.96        815.84         7.92 o                         
  -2  10   4         75.16         62.74         1.43 o                         
  -1  10   4        106.85        103.73         1.60 o                         
   0  10   4        147.11        168.52         2.79 o                         
   1  10   4          6.17         11.57         0.81 o                         
   2  10   4         14.36         14.13         1.15 o                         
   3  10   4         83.33         87.69         2.32 o                         
   4  10   4         21.86         19.99         1.63 o                         
   5  10   4          0.85          0.62         1.26 o                         
   6  10   4          0.05         -0.47         1.47 o                         
  -6  11   4          9.13          9.01         2.02 o                         
  -5  11   4        319.12        331.26        12.32 o                         
  -4  11   4         42.66         40.37         2.17 o                         
  -3  11   4        156.61        134.99         2.86 o                         
  -2  11   4        552.05        575.92         5.46 o                         
  -1  11   4        202.71        216.52         2.51 o                         
   0  11   4         86.65        101.42         1.80 o                         
   1  11   4       2378.69       2515.27        44.32 o                         
   2  11   4         35.33         38.86         1.83 o                         
   3  11   4        749.73        767.76         8.88 o                         
   4  11   4         22.22         21.29         2.04 o                         
   5  11   4          3.87          3.14         1.36 o                         
   6  11   4         77.98         81.40         6.83 o                         
  -6  12   4         22.41         17.93         2.41 o                         
  -5  12   4         11.16          7.73         1.65 o                         
  -4  12   4          0.20          1.12         0.92 o                         
  -3  12   4        351.87        328.92         4.77 o                         
  -2  12   4        655.50        613.25         6.94 o                         
  -1  12   4         14.52         12.72         0.81 o                         
   0  12   4         22.78         18.57         1.51 o                         
   1  12   4          1.04          4.31         0.72 o                         
   2  12   4         28.82         22.33         1.43 o                         
   3  12   4         17.89         17.16         1.47 o                         
   4  12   4          2.81          4.54         1.10 o                         
   5  12   4          0.04          0.66         1.21 o                         
  -6  13   4          0.00         -1.52         1.52 o                         
  -5  13   4         79.22         76.82         5.81 o                         
  -4  13   4        141.58        154.60         3.88 o                         
  -3  13   4         94.36         78.86         2.24 o                         
  -2  13   4        565.14        546.47         6.52 o                         
  -1  13   4        174.92        174.43         2.63 o                         
   0  13   4        628.52        625.47         5.96 o                         
   1  13   4         36.03         40.20         1.74 o                         
   2  13   4          0.36          0.62         0.73 o                         
   3  13   4          0.53          0.12         0.96 o                         
   4  13   4        179.94        177.51         4.07 o                         
   5  13   4          0.63          0.45         1.25 o                         
  -5  14   4          0.16          2.16         1.38 o                         
  -4  14   4         73.61         73.52         2.89 o                         
  -3  14   4        215.30        213.05         4.28 o                         
  -2  14   4        429.80        383.48         5.25 o                         
  -1  14   4         78.61         76.31         2.34 o                         
   0  14   4        137.91        140.30         2.36 o                         
   1  14   4        130.41        119.19         2.86 o                         
   2  14   4         10.40          9.55         1.09 o                         
   3  14   4         40.35         40.45         2.20 o                         
   4  14   4          0.17         -0.07         0.91 o                         
   5  14   4          0.06         -0.27         1.25 o                         
  -5  15   4         61.38         55.75         4.24 o                         
  -4  15   4        128.17        126.70         4.85 o                         
  -3  15   4        482.63        474.58         8.17 o                         
  -2  15   4         57.54         63.90         2.15 o                         
  -1  15   4        110.43         93.16         2.67 o                         
   0  15   4        160.67        165.52         2.90 o                         
   1  15   4        137.15        144.03         3.02 o                         
   2  15   4         11.13         13.70         1.26 o                         
   3  15   4        111.49         98.66         2.93 o                         
   4  15   4         41.46         44.25         2.58 o                         
   5  15   4         46.03         39.87         3.05 o                         
  -5  16   4          0.90          4.15         3.64 o                         
  -4  16   4        325.02        336.90         7.10 o                         
  -3  16   4        307.58        326.60         8.05 o                         
  -2  16   4          8.84          7.90         1.05 o                         
  -1  16   4        531.44        540.19         6.18 o                         
   0  16   4         17.29         22.37         1.59 o                         
   1  16   4         49.57         57.00         2.22 o                         
   2  16   4          1.39          1.88         0.82 o                         
   3  16   4         12.10         13.09         1.47 o                         
   4  16   4         19.49         22.68         1.95 o                         
   5  16   4         15.03         15.38         2.09 o                         
  -5  17   4         21.27         18.29         2.88 o                         
  -4  17   4         85.32         80.24         3.76 o                         
  -3  17   4         11.11         16.78         1.92 o                         
  -2  17   4        368.92        373.29         5.45 o                         
  -1  17   4          5.44          5.63         0.88 o                         
   0  17   4         86.11         90.22         2.53 o                         
   1  17   4         12.10         20.36         6.32 o                         
   2  17   4          6.67          4.86         1.03 o                         
   3  17   4         22.14         20.86         1.78 o                         
   4  17   4         36.58         33.12         2.36 o                         
   5  17   4          1.43          1.79         1.53 o                         
  -5  18   4         54.62         65.31         4.78 o                         
  -4  18   4         46.78         48.21         3.30 o                         
  -3  18   4        673.34        719.94        11.17 o                         
  -2  18   4         11.22          4.58         1.20 o                         
  -1  18   4        812.23        776.70         8.17 o                         
   0  18   4         55.86         63.39         3.39 o                         
   1  18   4         60.23         64.24         6.90 o                         
   2  18   4         72.87         75.74         2.71 o                         
   3  18   4         85.73         90.17         3.74 o                         
   4  18   4         13.90         15.69         1.78 o                         
  -4  19   4          3.00          2.62         1.56 o                         
  -3  19   4         57.04         62.62         3.55 o                         
  -2  19   4         30.65         24.24         1.94 o                         
  -1  19   4         40.00         44.23         2.24 o                         
   0  19   4         16.31         12.02         1.26 o                         
   1  19   4        287.39        292.25         5.51 o                         
   2  19   4          0.20         -0.52         0.71 o                         
   3  19   4         82.24         88.02         3.40 o                         
   4  19   4         18.15         15.51         1.87 o                         
  -4  20   4        113.59        114.44         4.37 o                         
  -3  20   4         90.88         92.77         3.90 o                         
  -2  20   4         13.45          9.70         1.40 o                         
  -1  20   4         43.81         46.94         2.34 o                         
   0  20   4        239.86        237.08         5.17 o                         
   1  20   4         15.48         16.70         1.67 o                         
   2  20   4          7.36          6.08         1.31 o                         
   3  20   4         92.51         94.41         3.16 o                         
   4  20   4          0.28          0.02         1.25 o                         
  -4  21   4          1.28          2.30         1.72 o                         
  -3  21   4          1.06          1.68         1.22 o                         
  -2  21   4          0.27          0.96         1.03 o                         
  -1  21   4          4.92          2.37         1.19 o                         
   0  21   4          2.64          2.69         1.07 o                         
   1  21   4          1.23         -0.30         0.99 o                         
   2  21   4          0.74          1.19         0.91 o                         
   3  21   4          1.07          2.35         1.21 o                         
   4  21   4          3.86          1.95         1.36 o                         
  -4  22   4        174.33        190.17         6.94 o                         
  -3  22   4        112.76        118.49         6.64 o                         
  -2  22   4         15.34         19.39         2.23 o                         
  -1  22   4        196.15        191.43         5.20 o                         
   0  22   4         73.20         77.81         2.76 o                         
   1  22   4         25.09         29.17         2.51 o                         
   2  22   4         77.52         81.34         3.33 o                         
   3  22   4         80.72         78.12         3.71 o                         
  -3  23   4          2.42          2.91         1.77 o                         
  -2  23   4         26.54         26.23         3.78 o                         
  -1  23   4          3.69          2.03         1.29 o                         
   0  23   4          0.01          0.47         0.92 o                         
   1  23   4         25.02         20.81         2.23 o                         
   2  23   4          3.08          1.63         1.34 o                         
   3  23   4          7.51          6.09         1.50 o                         
  -3  24   4        158.07        176.88         9.05 o                         
  -2  24   4          0.00         -0.44         1.28 o                         
  -1  24   4         88.52         82.47         5.68 o                         
   0  24   4        151.97        166.52         5.97 o                         
   1  24   4          1.02          2.64         1.15 o                         
   2  24   4         39.94         33.78         2.89 o                         
   3  24   4         66.91         72.90         4.38 o                         
  -2  25   4          0.15          3.15         2.96 o                         
  -1  25   4         14.94         15.31         2.47 o                         
   0  25   4          1.20          3.57         1.71 o                         
   1  25   4         42.24         43.78         2.93 o                         
   2  25   4          4.25          4.31         1.73 o                         
  -2  26   4          0.06          4.21         2.57 o                         
  -1  26   4         16.76         18.52         2.63 o                         
   0  26   4         58.25         60.42         4.49 o                         
   1  26   4         22.17         23.95         3.05 o                         
   2  26   4        102.90        105.66         8.50 o                         
  -1  27   4         14.34          7.39         3.69 o                         
   0  27   4         20.46         24.87         3.25 o                         
   1  27   4         10.27         12.56         4.43 o                         
  -6   1   5          4.67          4.35         1.87 o                         
  -5   1   5        427.12        411.54         5.99 o                         
  -4   1   5        304.81        295.90         4.51 o                         
  -3   1   5       1106.67       1115.56         9.10 o                         
  -2   1   5       1004.93        955.80         8.62 o                         
  -1   1   5        417.23        439.22         4.10 o                         
   0   1   5       1628.80       1597.14        11.73 o                         
   1   1   5         18.03         20.89         1.13 o                         
   2   1   5          3.52          4.56         0.47 o                         
   3   1   5         67.05         69.03         1.29 o                         
   4   1   5        120.07        123.41         2.46 o                         
   5   1   5         28.83         24.04         1.99 o                         
   6   1   5         29.22         32.91         2.53 o                         
  -6   2   5         55.43         63.99         3.29 o                         
  -5   2   5         68.81         67.40         3.34 o                         
  -4   2   5          3.38          4.19         1.13 o                         
  -3   2   5        502.97        495.42         4.95 o                         
  -2   2   5        196.86        215.08         2.87 o                         
  -1   2   5        265.85        275.78         2.91 o                         
   0   2   5        317.19        309.94         3.24 o                         
   1   2   5         26.68         29.54         0.90 o                         
   2   2   5         19.05         17.48         0.77 o                         
   3   2   5         22.70         26.75         0.97 o                         
   4   2   5          9.00         10.76         1.05 o                         
   5   2   5          2.67          2.56         1.10 o                         
   6   2   5          0.04          1.12         1.39 o                         
  -6   3   5          0.82         -0.29         1.02 o                         
  -5   3   5          2.14          2.24         1.00 o                         
  -4   3   5        240.34        220.18         3.78 o                         
  -3   3   5         93.67         79.86         2.40 o                         
  -2   3   5       1842.03       1909.08        13.97 o                         
  -1   3   5        297.53        343.03         3.89 o                         
   0   3   5        777.89        704.95         5.01 o                         
   1   3   5        199.00        182.43         2.05 o                         
   2   3   5         24.45         23.86         0.88 o                         
   3   3   5          2.21          3.11         0.47 o                         
   4   3   5        179.58        169.07         3.22 o                         
   5   3   5          1.11          2.33         0.96 o                         
   6   3   5          0.52          1.98         1.43 o                         
  -6   4   5         12.48         12.10         1.67 o                         
  -5   4   5          0.86         -0.62         0.80 o                         
  -4   4   5        578.16        565.92         9.25 o                         
  -3   4   5        597.26        575.81         5.18 o                         
  -2   4   5        156.30        143.13         1.96 o                         
  -1   4   5        424.62        431.72         4.45 o                         
   0   4   5        416.98        427.38         3.67 o                         
   1   4   5        113.19        104.71         1.51 o                         
   2   4   5          1.32          0.51         0.31 o                         
   3   4   5         16.43         22.01         0.96 o                         
   4   4   5         17.31         17.47         1.27 o                         
   5   4   5         30.90         30.82         2.26 o                         
   6   4   5         16.09         14.50         2.09 o                         
  -6   5   5          9.92          8.14         2.51 o                         
  -5   5   5        216.73        198.00         4.42 o                         
  -4   5   5         63.42         67.62         2.20 o                         
  -3   5   5        279.25        283.10         4.02 o                         
  -2   5   5         17.76         12.45         0.77 o                         
  -1   5   5        636.67        669.23         5.97 o                         
   0   5   5         96.77         87.66         1.37 o                         
   1   5   5        834.91        823.50         6.24 o                         
   2   5   5          5.03          5.70         0.49 o                         
   3   5   5        303.50        302.59         3.69 o                         
   4   5   5         21.30         16.83         1.39 o                         
   5   5   5         25.83         21.14         1.69 o                         
   6   5   5         24.40         19.13         3.31 o                         
  -6   6   5         76.90         68.13         3.97 o                         
  -5   6   5         21.90         22.84         1.93 o                         
  -4   6   5        430.70        405.39         5.67 o                         
  -3   6   5        164.20        142.75         2.36 o                         
  -2   6   5         48.30         37.76         1.28 o                         
  -1   6   5        361.79        375.44         3.94 o                         
   0   6   5        295.58        267.83         2.62 o                         
   1   6   5        242.17        269.68         2.78 o                         
   2   6   5        654.07        659.96         5.67 o                         
   3   6   5        157.66        155.00         2.76 o                         
   4   6   5         47.64         46.13         2.07 o                         
   5   6   5          0.07          0.37         0.95 o                         
   6   6   5          0.64         -0.46         1.56 o                         
  -6   7   5          0.04         -1.29         1.29 o                         
  -5   7   5          0.08         -0.88         0.88 o                         
  -4   7   5          3.21          2.70         0.85 o                         
  -3   7   5          0.32          0.49         0.53 o                         
  -2   7   5        341.85        364.02         3.99 o                         
  -1   7   5         42.61         44.13         1.34 o                         
   0   7   5       1004.91        998.51         7.17 o                         
   1   7   5         63.10         63.96         1.28 o                         
   2   7   5          1.06          4.55         0.91 o                         
   3   7   5          6.76          6.34         0.80 o                         
   4   7   5         26.01         20.48         1.65 o                         
   5   7   5          3.18          2.01         1.11 o                         
   6   7   5          1.45          0.48         1.49 o                         
  -6   8   5        111.14        116.05         4.48 o                         
  -5   8   5          7.64          5.28         1.27 o                         
  -4   8   5          0.10         -0.69         0.69 o                         
  -3   8   5       1851.54       1853.24        15.26 o                         
  -2   8   5        206.99        204.34         2.83 o                         
  -1   8   5        348.39        299.71         3.43 o                         
   0   8   5       1569.70       1621.22        11.56 o                         
   1   8   5         40.37         30.14         0.88 o                         
   2   8   5         93.82         84.53         2.24 o                         
   3   8   5         39.19         39.31         1.82 o                         
   4   8   5          0.13          0.57         0.81 o                         
   5   8   5         63.94         56.42         3.35 o                         
   6   8   5         12.78          8.53         2.84 o                         
  -6   9   5          2.99          3.07         1.55 o                         
  -5   9   5         33.24         41.00         2.88 o                         
  -4   9   5         58.79         53.81         2.24 o                         
  -3   9   5         25.39         16.78         1.21 o                         
  -2   9   5          3.11          1.47         0.54 o                         
  -1   9   5         59.96         69.40         1.63 o                         
   0   9   5        142.69        147.75         2.21 o                         
   1   9   5          1.15          0.84         0.44 o                         
   2   9   5         79.33         91.63         2.38 o                         
   3   9   5         77.44         66.84         2.08 o                         
   4   9   5         11.80         11.62         1.54 o                         
   5   9   5          0.08          1.39         1.21 o                         
  -6  10   5         27.20         32.97         3.04 o                         
  -5  10   5          7.75          8.68         1.97 o                         
  -4  10   5        763.94        755.86         8.75 o                         
  -3  10   5        338.37        338.17         4.91 o                         
  -2  10   5        116.90        108.84         2.22 o                         
  -1  10   5        960.61        974.68         9.71 o                         
   0  10   5        884.98        874.74         8.25 o                         
   1  10   5         25.31         23.32         1.21 o                         
   2  10   5        468.60        451.72         6.25 o                         
   3  10   5         14.65         14.78         1.29 o                         
   4  10   5          1.99          1.35         0.86 o                         
   5  10   5          3.24          4.66         1.38 o                         
  -6  11   5          4.43          4.60         1.80 o                         
  -5  11   5         78.77         78.75         3.90 o                         
  -4  11   5          0.68         -0.51         0.78 o                         
  -3  11   5          4.27          5.95         1.00 o                         
  -2  11   5         12.48         12.46         1.14 o                         
  -1  11   5         19.61         14.35         1.12 o                         
   0  11   5          0.13          0.31         0.52 o                         
   1  11   5         42.51         42.44         1.72 o                         
   2  11   5         36.17         30.49         1.69 o                         
   3  11   5         58.40         61.80         2.51 o                         
   4  11   5          4.14          3.20         1.02 o                         
   5  11   5          2.31          0.82         1.18 o                         
  -6  12   5         85.99         86.40         5.47 o                         
  -5  12   5         28.54         34.28         2.74 o                         
  -4  12   5        235.13        245.19         4.97 o                         
  -3  12   5        376.91        405.74         5.63 o                         
  -2  12   5         78.13         87.44         2.92 o                         
  -1  12   5       1183.92       1215.56        10.92 o                         
   0  12   5        198.66        182.03         3.01 o                         
   1  12   5         28.52         24.35         1.37 o                         
   2  12   5         67.59         63.78         2.19 o                         
   3  12   5         64.45         65.36         4.48 o                         
   4  12   5          1.33          0.44         0.93 o                         
   5  12   5          7.74          7.36         1.68 o                         
  -5  13   5          2.91          3.13         1.76 o                         
  -4  13   5        133.13        130.51         6.51 o                         
  -3  13   5          4.45          2.78         0.94 o                         
  -2  13   5        501.27        473.90         6.13 o                         
  -1  13   5         22.64         25.51         1.66 o                         
   0  13   5        107.12        106.65         2.33 o                         
   1  13   5          3.30         12.42         7.57 o                         
   2  13   5         30.88         32.09         1.80 o                         
   3  13   5          0.09          0.58         0.76 o                         
   4  13   5         12.97         14.72         1.62 o                         
   5  13   5          0.09         -0.80         1.22 o                         
  -5  14   5         98.92        104.01         5.18 o                         
  -4  14   5         48.80         49.52         3.21 o                         
  -3  14   5        303.93        329.21         5.75 o                         
  -2  14   5         16.24         11.59         1.62 o                         
  -1  14   5         72.07         71.72         1.97 o                         
   0  14   5        167.83        159.54         5.31 o                         
   1  14   5         21.08         19.95         1.52 o                         
   2  14   5         50.22         48.41         2.19 o                         
   3  14   5         54.97         60.59         2.73 o                         
   4  14   5         33.61         32.09         2.22 o                         
   5  14   5         22.25         23.44         2.42 o                         
  -5  15   5         36.71         37.40         3.59 o                         
  -4  15   5         71.79         72.83         3.94 o                         
  -3  15   5        173.43        157.25         3.91 o                         
  -2  15   5        191.55        180.14         3.57 o                         
  -1  15   5          0.55          0.33         0.70 o                         
   0  15   5        259.10        268.83         4.55 o                         
   1  15   5        521.64        524.63         6.98 o                         
   2  15   5         34.28         35.16         2.34 o                         
   3  15   5         10.43          7.99         1.27 o                         
   4  15   5         22.52         24.37         2.07 o                         
   5  15   5         28.92         26.78         2.68 o                         
  -5  16   5         80.28         99.76         5.11 o                         
  -4  16   5        175.30        165.14         4.97 o                         
  -3  16   5         86.00         82.28         3.35 o                         
  -2  16   5         71.33         56.58         2.28 o                         
  -1  16   5        181.29        178.92         3.29 o                         
   0  16   5        482.51        479.57         6.94 o                         
   1  16   5          5.91          5.72         1.04 o                         
   2  16   5        133.19        133.54         5.00 o                         
   3  16   5         24.18         24.12         1.87 o                         
   4  16   5        116.59        114.31         3.97 o                         
   5  16   5         23.49         22.54         5.91 o                         
  -5  17   5        145.42        144.32         8.48 o                         
  -4  17   5         10.27         11.50         1.87 o                         
  -3  17   5          4.24          7.86         1.63 o                         
  -2  17   5        209.44        233.61         4.29 o                         
  -1  17   5          0.03          0.14         0.66 o                         
   0  17   5        209.27        196.49         5.20 o                         
   1  17   5        197.10        168.70         3.77 o                         
   2  17   5         16.92         13.83         1.61 o                         
   3  17   5        170.31        179.27         4.68 o                         
   4  17   5          0.05          1.47         1.22 o                         
  -5  18   5          6.33         12.34         4.80 o                         
  -4  18   5         16.30         15.53         2.16 o                         
  -3  18   5        222.90        254.21         7.09 o                         
  -2  18   5          0.88          1.28         0.77 o                         
  -1  18   5        163.94        177.16         3.78 o                         
   0  18   5        185.89        175.48         3.81 o                         
   1  18   5         28.92         30.62         2.00 o                         
   2  18   5         66.86         59.12         3.06 o                         
   3  18   5          0.32          0.41         1.03 o                         
   4  18   5         58.91         54.49         3.42 o                         
  -4  19   5         51.24         48.95         3.55 o                         
  -3  19   5         69.81         70.21         3.63 o                         
  -2  19   5        219.00        201.80         5.70 o                         
  -1  19   5         10.97         11.98         1.34 o                         
   0  19   5         35.91         40.88         2.30 o                         
   1  19   5        458.46        475.90         7.01 o                         
   2  19   5         18.20         21.34         1.97 o                         
   3  19   5          5.01          3.01         1.30 o                         
   4  19   5        179.19        190.21         5.27 o                         
  -4  20   5         31.33         36.65         3.22 o                         
  -3  20   5          8.07         15.09         2.02 o                         
  -2  20   5         16.93         18.14         1.90 o                         
  -1  20   5          2.20          2.18         0.97 o                         
   0  20   5         35.20         31.71         2.08 o                         
   1  20   5         44.75         44.48         2.49 o                         
   2  20   5         31.98         25.37         2.32 o                         
   3  20   5         24.34         21.72         2.27 o                         
   4  20   5          2.22          7.27         2.35 o                         
  -4  21   5         63.53         69.78         4.28 o                         
  -3  21   5        122.47        116.83         4.42 o                         
  -2  21   5        155.15        161.60         4.86 o                         
  -1  21   5         15.57         13.33         1.47 o                         
   0  21   5         47.28         45.43         2.50 o                         
   1  21   5         36.91         47.36         2.54 o                         
   2  21   5         18.04         18.13         1.92 o                         
   3  21   5         26.91         26.05         2.47 o                         
  -3  22   5          0.02          0.69         1.42 o                         
  -2  22   5          7.96          6.67         1.60 o                         
  -1  22   5         25.10         32.00         2.72 o                         
   0  22   5         11.22          7.23         1.23 o                         
   1  22   5          2.39          2.69         1.07 o                         
   2  22   5          0.36         -0.27         1.04 o                         
   3  22   5          0.32         -1.17         1.17 o                         
  -3  23   5          0.38          1.52         2.40 o                         
  -2  23   5        187.72        204.75         6.88 o                         
  -1  23   5         50.72         60.16         3.74 o                         
   0  23   5         77.46         74.48         3.28 o                         
   1  23   5         15.02         16.73         1.80 o                         
   2  23   5          0.14         -0.38         1.30 o                         
   3  23   5         29.12         28.48         3.06 o                         
  -2  24   5         48.89         60.13         6.83 o                         
  -1  24   5         49.17         48.14         3.41 o                         
   0  24   5         25.95         22.14         2.23 o                         
   1  24   5          0.05         -0.04         1.10 o                         
   2  24   5         16.02         12.06         2.12 o                         
  -2  25   5          7.85          3.46         4.06 o                         
  -1  25   5          8.92          7.28         2.05 o                         
   0  25   5         24.59         26.46         2.67 o                         
   1  25   5        195.69        196.90         4.77 o                         
   2  25   5         40.81         44.54         4.91 o                         
  -1  26   5         10.54         13.10         3.26 o                         
   0  26   5        141.56        158.37         6.55 o                         
   1  26   5          3.47          5.46         2.11 o                         
  -6   0   6         65.12         66.16         5.58 o                         
  -5   0   6         69.26         67.45         7.39 o                         
  -4   0   6       1486.81       1464.17        24.81 o                         
  -3   0   6          7.44          4.71         1.20 o                         
  -2   0   6         63.18         73.39         2.99 o                         
  -1   0   6         35.76         28.92         1.84 o                         
   0   0   6       2031.03       2075.72        23.46 o                         
   1   0   6        109.16         99.76         4.69 o                         
   2   0   6        232.44        223.89         4.87 o                         
   3   0   6        425.83        450.05         5.12 o                         
   4   0   6         77.55         67.80         2.91 o                         
   5   0   6          8.19          8.08         2.05 o                         
   6   0   6          0.52          2.07         1.94 o                         
  -6   1   6         24.31         27.85         2.66 o                         
  -5   1   6         18.01         12.82         2.10 o                         
  -4   1   6        134.84        109.65         3.50 o                         
  -3   1   6          2.47          3.39         0.78 o                         
  -2   1   6         29.36         26.73         1.11 o                         
  -1   1   6        184.63        199.17         2.52 o                         
   0   1   6          0.48          3.15         1.12 o                         
   1   1   6         33.56         34.05         1.14 o                         
   2   1   6          7.53          7.30         0.60 o                         
   3   1   6       1343.18       1405.13         8.21 o                         
   4   1   6         11.79         11.51         1.11 o                         
   5   1   6          0.97          1.81         1.10 o                         
   6   1   6         10.28          9.60         1.83 o                         
  -6   2   6        100.25        106.54         4.15 o                         
  -5   2   6          6.86          8.74         1.55 o                         
  -4   2   6         82.07         71.57         2.93 o                         
  -3   2   6       1850.77       1748.36        15.67 o                         
  -2   2   6         96.59        110.83         2.17 o                         
  -1   2   6       1463.24       1542.08        13.25 o                         
   0   2   6         18.28         25.81         1.26 o                         
   1   2   6        143.76        149.16         1.96 o                         
   2   2   6        603.57        656.28         5.11 o                         
   3   2   6          0.02          7.13         0.89 o                         
   4   2   6         52.22         50.41         1.99 o                         
   5   2   6         45.30         42.31         2.61 o                         
   6   2   6         13.92         12.54         2.16 o                         
  -6   3   6          6.02          6.88         1.68 o                         
  -5   3   6         11.15         11.54         1.70 o                         
  -4   3   6         88.84         81.08         2.69 o                         
  -3   3   6        106.38         95.83         2.17 o                         
  -2   3   6        247.54        250.39         3.45 o                         
  -1   3   6        359.38        378.41         4.42 o                         
   0   3   6        166.42        150.30         1.85 o                         
   1   3   6        274.20        269.30         2.78 o                         
   2   3   6          0.10          2.80         0.45 o                         
   3   3   6         38.79         33.91         1.14 o                         
   4   3   6         29.06         30.50         1.76 o                         
   5   3   6          0.02          1.31         0.99 o                         
   6   3   6          0.28          0.00         2.96 o                         
  -6   4   6         70.80         78.58         3.93 o                         
  -5   4   6         59.95         70.62         3.00 o                         
  -4   4   6        249.25        255.37         6.09 o                         
  -3   4   6        459.61        462.03         5.04 o                         
  -2   4   6         63.03         52.81         1.46 o                         
  -1   4   6       1525.71       1557.31        12.08 o                         
   0   4   6        220.54        226.43         3.47 o                         
   1   4   6          1.26          2.22         0.40 o                         
   2   4   6        154.84        154.26         2.03 o                         
   3   4   6         19.93         25.08         1.15 o                         
   4   4   6          5.23          5.06         0.84 o                         
   5   4   6          4.32          3.62         1.20 o                         
  -6   5   6         53.54         57.61         3.62 o                         
  -5   5   6        113.18         99.03         5.65 o                         
  -4   5   6         71.08         59.63         2.37 o                         
  -3   5   6        821.64        771.05         7.20 o                         
  -2   5   6         34.58         29.26         1.32 o                         
  -1   5   6          0.01          1.86         0.53 o                         
   0   5   6         73.37         78.60         1.64 o                         
   1   5   6        182.70        168.31         2.24 o                         
   2   5   6          4.95          5.26         0.55 o                         
   3   5   6         21.08         27.36         1.28 o                         
   4   5   6         49.95         55.13         2.37 o                         
   5   5   6          0.04         -0.04         1.01 o                         
  -6   6   6          0.16          0.16         1.60 o                         
  -5   6   6         14.20         10.83         1.58 o                         
  -4   6   6        246.69        228.65         5.34 o                         
  -3   6   6        466.21        472.66         5.15 o                         
  -2   6   6         51.59         47.50         1.43 o                         
  -1   6   6        624.81        607.24         5.83 o                         
   0   6   6        682.89        683.76         5.98 o                         
   1   6   6         98.84         92.86         1.63 o                         
   2   6   6          3.51          3.52         0.51 o                         
   3   6   6         10.23         11.90         1.14 o                         
   4   6   6          0.89          3.55         0.99 o                         
   5   6   6          1.21          0.89         1.05 o                         
  -6   7   6          7.75          8.13         2.33 o                         
  -5   7   6         22.16         20.66         1.91 o                         
  -4   7   6        217.58        205.91         3.97 o                         
  -3   7   6         60.36         56.47         1.76 o                         
  -2   7   6        250.85        241.35         3.28 o                         
  -1   7   6          0.50          3.60         0.57 o                         
   0   7   6        467.18        480.01         4.69 o                         
   1   7   6         41.52         33.52         1.35 o                         
   2   7   6         44.24         42.17         1.94 o                         
   3   7   6        159.14        163.99         3.24 o                         
   4   7   6         52.91         54.74         2.52 o                         
   5   7   6         11.00          6.85         1.43 o                         
  -6   8   6         32.27         32.37         2.96 o                         
  -5   8   6          2.24          2.18         1.38 o                         
  -4   8   6         45.36         48.19         2.30 o                         
  -3   8   6          9.60          6.99         0.84 o                         
  -2   8   6         97.56         85.37         1.91 o                         
  -1   8   6        177.65        174.23         2.64 o                         
   0   8   6          0.36          3.36         0.61 o                         
   1   8   6         22.88         29.67         1.30 o                         
   2   8   6          2.76          4.31         0.79 o                         
   3   8   6          2.17          4.99         0.97 o                         
   4   8   6          0.92          1.85         0.91 o                         
   5   8   6         16.71         13.35         1.72 o                         
  -6   9   6          6.45          5.22         2.72 o                         
  -5   9   6         83.04         80.25         3.19 o                         
  -4   9   6          1.09          0.78         0.82 o                         
  -3   9   6         13.39         17.82         1.24 o                         
  -2   9   6       2063.16       2122.95        17.32 o                         
  -1   9   6        304.95        296.07         4.09 o                         
   0   9   6        883.83        918.05         8.25 o                         
   1   9   6       1674.94       1689.41        14.32 o                         
   2   9   6          8.58          9.34         1.11 o                         
   3   9   6        260.70        262.74         4.60 o                         
   4   9   6          0.43         -0.77         0.82 o                         
   5   9   6         11.04          7.55         1.62 o                         
  -6  10   6          2.26         -1.95         1.95 o                         
  -5  10   6          3.92          3.21         1.41 o                         
  -4  10   6         62.75         65.73         2.42 o                         
  -3  10   6          8.73          4.80         0.93 o                         
  -2  10   6          7.48          4.53         1.01 o                         
  -1  10   6        243.99        232.82         3.89 o                         
   0  10   6         57.00         63.79         2.02 o                         
   1  10   6        117.32        117.79         3.50 o                         
   2  10   6        154.85        168.82         3.43 o                         
   3  10   6          0.39          1.89         0.89 o                         
   4  10   6         40.02         33.32         2.20 o                         
   5  10   6         11.42          5.58         1.56 o                         
  -5  11   6         66.20         54.79         3.40 o                         
  -4  11   6         38.56         42.69         2.26 o                         
  -3  11   6          1.44          1.79         0.91 o                         
  -2  11   6         37.30         32.22         1.81 o                         
  -1  11   6        611.61        581.35         7.00 o                         
   0  11   6        365.27        353.17         4.63 o                         
   1  11   6        121.04        109.50         2.81 o                         
   2  11   6         16.52         13.48         1.45 o                         
   3  11   6         44.84         40.30         2.46 o                         
   4  11   6         73.14         76.14         3.14 o                         
   5  11   6         10.21          6.87         1.72 o                         
  -5  12   6          0.34         -0.74         2.18 o                         
  -4  12   6         47.68         51.71         2.77 o                         
  -3  12   6         29.18         23.49         1.86 o                         
  -2  12   6        173.22        155.36         3.28 o                         
  -1  12   6        123.11        121.47         2.83 o                         
   0  12   6          3.92          5.48         0.85 o                         
   1  12   6         12.80         13.46         1.49 o                         
   2  12   6        157.81        144.97         3.73 o                         
   3  12   6          0.06          0.73         0.97 o                         
   4  12   6         44.06         34.00         2.45 o                         
   5  12   6          8.73          6.67         2.18 o                         
  -5  13   6          3.68          4.14         1.90 o                         
  -4  13   6         51.20         44.54         3.13 o                         
  -3  13   6         95.51         94.31         3.93 o                         
  -2  13   6        731.82        747.02         9.25 o                         
  -1  13   6        289.34        268.52         4.46 o                         
   0  13   6        180.31        171.84         3.80 o                         
   1  13   6        197.99        195.73         3.97 o                         
   2  13   6         28.95         23.62         1.86 o                         
   3  13   6         39.89         36.00         2.77 o                         
   4  13   6         29.02         31.18         2.35 o                         
   5  13   6          0.18         -0.16         1.36 o                         
  -5  14   6          2.03          3.02         1.88 o                         
  -4  14   6         25.89         25.76         2.85 o                         
  -3  14   6        142.35        151.98         3.94 o                         
  -2  14   6        283.65        276.30         4.65 o                         
  -1  14   6        647.24        619.93         8.15 o                         
   0  14   6        230.88        231.97         4.32 o                         
   1  14   6         91.66         71.77         3.06 o                         
   2  14   6          6.63          5.70         1.22 o                         
   3  14   6          0.16         -0.95         0.99 o                         
   4  14   6         20.78         18.89         2.18 o                         
  -5  15   6        259.50        296.99        10.35 o                         
  -4  15   6         20.33         19.26         2.27 o                         
  -3  15   6        140.60        146.66         4.99 o                         
  -2  15   6        182.45        199.60         3.97 o                         
  -1  15   6         79.52         74.11         2.37 o                         
   0  15   6        229.01        219.70         4.85 o                         
   1  15   6         19.09         20.85         2.48 o                         
   2  15   6         57.21         68.00         3.26 o                         
   3  15   6         12.97          9.62         1.81 o                         
   4  15   6         20.06         24.25         2.32 o                         
  -5  16   6         23.64         30.84         3.48 o                         
  -4  16   6         94.33         94.28         4.14 o                         
  -3  16   6        183.54        196.48         4.81 o                         
  -2  16   6        141.97        120.56         3.97 o                         
  -1  16   6         55.66         56.46         2.44 o                         
   0  16   6          1.22          3.66         1.00 o                         
   1  16   6         15.46         12.67         1.43 o                         
   2  16   6         62.30         54.63         3.00 o                         
   3  16   6         13.90         12.42         3.05 o                         
   4  16   6         15.98         16.23         2.47 o                         
  -4  17   6         30.04         32.17         3.25 o                         
  -3  17   6          3.93          1.92         1.27 o                         
  -2  17   6         83.81         96.38         2.87 o                         
  -1  17   6          6.51          4.66         1.14 o                         
   0  17   6         46.75         46.35         2.42 o                         
   1  17   6         42.97         38.64         3.28 o                         
   2  17   6         17.25         13.72         1.75 o                         
   3  17   6         35.55         30.16         2.77 o                         
   4  17   6         20.40         26.29         2.60 o                         
  -4  18   6         72.64         63.46         3.92 o                         
  -3  18   6        177.23        183.95         5.34 o                         
  -2  18   6         78.86         72.97         2.82 o                         
  -1  18   6        233.28        227.97         5.25 o                         
   0  18   6         28.42         32.72         2.95 o                         
   1  18   6          0.01          1.52         1.18 o                         
   2  18   6          2.79          2.86         1.03 o                         
   3  18   6         52.03         51.86         3.56 o                         
   4  18   6         12.92         10.08         1.95 o                         
  -4  19   6         27.02         23.81         2.60 o                         
  -3  19   6         25.61         22.44         2.39 o                         
  -2  19   6         34.61         29.85         2.34 o                         
  -1  19   6          1.81          1.49         1.05 o                         
   0  19   6         29.84         27.14         2.00 o                         
   1  19   6         12.87          9.67         1.52 o                         
   2  19   6         20.21         18.03         1.78 o                         
   3  19   6          2.35          5.73         1.49 o                         
  -4  20   6        281.16        326.01         7.90 o                         
  -3  20   6         86.71         94.76         5.05 o                         
  -2  20   6          2.76          3.78         1.49 o                         
  -1  20   6        154.58        151.74         4.20 o                         
   0  20   6         84.19         89.08         2.96 o                         
   1  20   6          0.36          1.97         1.03 o                         
   2  20   6        162.53        166.14         6.64 o                         
   3  20   6         25.62         27.82         2.60 o                         
  -3  21   6          7.09          7.96         1.83 o                         
  -2  21   6          5.55          6.63         1.76 o                         
  -1  21   6          3.41          2.44         1.16 o                         
   0  21   6         30.15         28.17         2.10 o                         
   1  21   6          9.43          9.10         1.42 o                         
   2  21   6          0.14          2.18         1.12 o                         
   3  21   6          2.52          1.43         1.38 o                         
  -3  22   6         30.47         26.81         3.34 o                         
  -2  22   6          4.73         11.42         2.05 o                         
  -1  22   6         99.36         98.93         5.47 o                         
   0  22   6        120.87        127.27         3.69 o                         
   1  22   6          0.97         -0.74         1.00 o                         
   2  22   6         63.01         61.26         3.40 o                         
  -3  23   6         34.36         33.25         6.28 o                         
  -2  23   6          2.77          1.49         2.17 o                         
  -1  23   6         21.65         20.95         3.63 o                         
   0  23   6          2.63          4.28         1.32 o                         
   1  23   6          3.01          2.47         1.20 o                         
   2  23   6          5.94          2.99         1.45 o                         
  -2  24   6          9.36          5.09         2.11 o                         
  -1  24   6         23.48         21.86         2.50 o                         
   0  24   6         68.82         70.34         3.77 o                         
   1  24   6          1.87          1.43         1.19 o                         
  -1  25   6          8.20          6.83         2.61 o                         
   0  25   6         22.67         21.91         2.76 o                         
   1  25   6         43.18         39.70         3.22 o                         
  -6   1   7          0.33          0.53         1.30 o                         
  -5   1   7        156.80        166.64         4.80 o                         
  -4   1   7         96.44         95.54         3.41 o                         
  -3   1   7         58.13         62.65         2.23 o                         
  -2   1   7        525.77        527.01         6.53 o                         
  -1   1   7          7.84         10.56         1.02 o                         
   0   1   7        255.11        257.59         4.06 o                         
   1   1   7        139.51        133.88         2.20 o                         
   2   1   7          6.56          4.47         0.56 o                         
   3   1   7         82.44         95.05         1.65 o                         
   4   1   7         60.74         65.84         2.32 o                         
   5   1   7          0.01         -1.03         1.03 o                         
  -6   2   7         22.63         23.23         2.58 o                         
  -5   2   7          2.38          0.30         1.08 o                         
  -4   2   7        193.22        168.50         4.57 o                         
  -3   2   7          2.89          4.21         0.95 o                         
  -2   2   7        236.69        228.72         4.65 o                         
  -1   2   7         11.20         10.99         1.12 o                         
   0   2   7        105.51        108.76         2.24 o                         
   1   2   7          4.09          4.41         0.54 o                         
   2   2   7          7.85          8.65         0.71 o                         
   3   2   7         19.59         23.94         1.02 o                         
   4   2   7         20.70         20.50         1.35 o                         
   5   2   7          0.03          0.43         1.12 o                         
  -6   3   7         39.13         45.38         3.41 o                         
  -5   3   7         12.39          6.90         2.08 o                         
  -4   3   7          7.72          7.27         1.65 o                         
  -3   3   7        291.89        299.64         4.71 o                         
  -2   3   7         93.63         92.85         3.00 o                         
  -1   3   7         21.74         23.56         1.24 o                         
   0   3   7        224.36        231.13         3.25 o                         
   1   3   7        542.82        534.66         6.03 o                         
   2   3   7         21.40         22.76         1.05 o                         
   3   3   7        104.33        107.48         1.94 o                         
   4   3   7         20.01         22.65         1.43 o                         
   5   3   7          0.06          1.11         1.12 o                         
  -6   4   7         91.17         96.46         4.32 o                         
  -5   4   7          3.60          3.05         1.22 o                         
  -4   4   7          8.88          7.80         1.46 o                         
  -3   4   7         86.11         75.48         2.08 o                         
  -2   4   7        393.85        375.79         4.48 o                         
  -1   4   7        453.08        488.44         5.25 o                         
   0   4   7         24.98         25.59         1.26 o                         
   1   4   7          1.56          1.62         0.52 o                         
   2   4   7         79.95         85.87         1.62 o                         
   3   4   7          8.17         13.27         0.92 o                         
   4   4   7          1.05          1.73         0.81 o                         
   5   4   7         14.91         12.32         1.84 o                         
  -6   5   7         38.63         45.98         3.49 o                         
  -5   5   7         67.17         62.79         3.63 o                         
  -4   5   7          5.06          1.78         0.96 o                         
  -3   5   7          3.86          3.24         0.69 o                         
  -2   5   7          6.38          3.67         0.75 o                         
  -1   5   7         72.68         71.50         1.76 o                         
   0   5   7        220.08        220.97         3.15 o                         
   1   5   7         44.78         37.97         1.39 o                         
   2   5   7         21.52         21.02         1.06 o                         
   3   5   7        113.59        107.71         2.34 o                         
   4   5   7         35.76         34.62         2.31 o                         
   5   5   7          4.36          2.51         1.33 o                         
  -6   6   7         22.31         20.84         6.65 o                         
  -5   6   7         23.34         22.15         2.27 o                         
  -4   6   7        182.75        185.60         4.26 o                         
  -3   6   7        283.34        290.86         3.98 o                         
  -2   6   7          5.19          8.41         0.87 o                         
  -1   6   7         80.81         80.91         1.89 o                         
   0   6   7        933.78        972.21         8.54 o                         
   1   6   7          2.71          6.73         1.67 o                         
   2   6   7        238.70        239.98         4.41 o                         
   3   6   7          7.76          6.29         1.01 o                         
   4   6   7         27.02         26.15         1.94 o                         
   5   6   7          3.39          3.51         1.21 o                         
  -6   7   7          9.66          8.13         3.69 o                         
  -5   7   7         15.65         17.20         2.07 o                         
  -4   7   7         25.60         27.61         1.91 o                         
  -3   7   7         53.64         46.56         1.85 o                         
  -2   7   7       1270.86       1266.78        10.71 o                         
  -1   7   7          8.71         11.51         0.95 o                         
   0   7   7         87.54         77.05         1.96 o                         
   1   7   7        184.71        182.30         3.01 o                         
   2   7   7         61.17         59.27         2.22 o                         
   3   7   7          0.28          1.19         0.77 o                         
   4   7   7          0.64         -0.33         0.95 o                         
   5   7   7          5.42          4.15         1.34 o                         
  -5   8   7          5.41          6.37         1.97 o                         
  -4   8   7         24.25         17.41         1.58 o                         
  -3   8   7         44.83         46.40         1.86 o                         
  -2   8   7         36.34         39.96         1.65 o                         
  -1   8   7        732.61        752.90         7.82 o                         
   0   8   7        196.14        182.15         3.77 o                         
   1   8   7        319.70        308.02         4.11 o                         
   2   8   7        215.25        213.36         5.40 o                         
   3   8   7          1.24          2.00         0.91 o                         
   4   8   7          0.45         -0.64         0.91 o                         
   5   8   7          3.91          4.93         1.45 o                         
  -5   9   7          2.37          2.51         1.27 o                         
  -4   9   7         30.34         27.95         1.98 o                         
  -3   9   7        301.70        294.06         4.45 o                         
  -2   9   7         57.18         45.36         1.95 o                         
  -1   9   7        140.85        128.45         2.72 o                         
   0   9   7         82.28         86.09         2.09 o                         
   1   9   7          2.85          3.10         0.84 o                         
   2   9   7          0.64          2.11         0.80 o                         
   3   9   7         15.04         12.77         1.47 o                         
   4   9   7          0.25          1.08         1.05 o                         
   5   9   7          0.69          1.45         1.39 o                         
  -5  10   7          2.93          4.29         1.53 o                         
  -4  10   7        276.58        293.69         5.70 o                         
  -3  10   7        404.01        403.90         6.63 o                         
  -2  10   7         47.67         44.59         2.17 o                         
  -1  10   7        383.51        387.43         6.51 o                         
   0  10   7        427.85        422.55         6.91 o                         
   1  10   7         11.61         10.05         1.23 o                         
   2  10   7         47.87         43.60         2.29 o                         
   3  10   7         48.49         55.27         2.87 o                         
   4  10   7         31.33         27.65         2.32 o                         
   5  10   7          5.71          8.59         2.11 o                         
  -5  11   7          6.07          4.87         1.98 o                         
  -4  11   7         12.45          7.60         1.38 o                         
  -3  11   7         40.29         35.59         2.31 o                         
  -2  11   7         21.70         15.55         1.38 o                         
  -1  11   7         99.25        115.42         2.90 o                         
   0  11   7          2.44          3.85         0.82 o                         
   1  11   7          7.34          5.22         1.01 o                         
   2  11   7          6.54          8.58         1.19 o                         
   3  11   7          3.61          3.16         1.31 o                         
   4  11   7          1.57          0.55         1.18 o                         
   5  11   7          1.53          2.22         2.59 o                         
  -5  12   7         17.84         20.11         2.92 o                         
  -4  12   7          4.74          3.35         1.19 o                         
  -3  12   7        385.65        376.09         6.56 o                         
  -2  12   7          3.25          5.05         1.01 o                         
  -1  12   7        643.65        624.12        12.27 o                         
   0  12   7         77.18         72.09         2.50 o                         
   1  12   7         48.28         38.04         2.17 o                         
   2  12   7         85.71         85.04         3.17 o                         
   3  12   7          0.44         -0.81         0.92 o                         
   4  12   7          0.83          1.03         1.28 o                         
  -5  13   7          9.12         10.59         2.38 o                         
  -4  13   7        171.50        179.20         5.06 o                         
  -3  13   7         48.93         49.54         2.80 o                         
  -2  13   7         64.23         52.45         2.46 o                         
  -1  13   7          1.72          2.34         1.00 o                         
   0  13   7        236.36        245.36         5.20 o                         
   1  13   7          2.41          1.23         0.87 o                         
   2  13   7         14.91         18.26         1.68 o                         
   3  13   7          3.05          3.41         1.41 o                         
   4  13   7          1.24          1.40         1.30 o                         
  -5  14   7          9.17         10.56         2.91 o                         
  -4  14   7        192.24        207.26         5.77 o                         
  -3  14   7         29.78         30.31         2.74 o                         
  -2  14   7         39.56         33.40         1.99 o                         
  -1  14   7         62.27         65.11         2.47 o                         
   0  14   7         89.16         84.02         3.08 o                         
   1  14   7         22.35         20.08         1.65 o                         
   2  14   7        187.82        181.55         4.19 o                         
   3  14   7          4.09          3.93         1.46 o                         
   4  14   7          0.00          0.70         1.24 o                         
  -4  15   7         52.42         72.64         4.20 o                         
  -3  15   7          0.16         -0.12         1.31 o                         
  -2  15   7        118.67        111.19         3.05 o                         
  -1  15   7         37.28         29.56         2.75 o                         
   0  15   7         11.21         12.43         1.45 o                         
   1  15   7          0.12          0.97         0.84 o                         
   2  15   7         13.64         13.06         1.52 o                         
   3  15   7          1.24          0.81         1.24 o                         
   4  15   7         11.29         16.22         2.10 o                         
  -4  16   7         98.22        102.02         6.61 o                         
  -3  16   7          2.50          0.24         1.12 o                         
  -2  16   7         22.09         13.60         1.44 o                         
  -1  16   7         47.41         46.74         2.73 o                         
   0  16   7         31.60         23.60         1.84 o                         
   1  16   7          0.20          2.54         1.18 o                         
   2  16   7         60.76         56.13         2.85 o                         
   3  16   7         32.03         40.66         2.88 o                         
   4  16   7         43.98         46.09         3.65 o                         
  -4  17   7         64.17         71.59         4.23 o                         
  -3  17   7         68.38         66.79         4.21 o                         
  -2  17   7          8.73          4.46         1.04 o                         
  -1  17   7          5.06          3.40         1.13 o                         
   0  17   7         13.31         14.95         1.55 o                         
   1  17   7        390.62        418.63         6.76 o                         
   2  17   7          3.45          3.70         1.13 o                         
   3  17   7         95.55        109.98         4.04 o                         
  -4  18   7          1.18          1.98         1.56 o                         
  -3  18   7         23.33         20.47         2.32 o                         
  -2  18   7         18.45         17.21         1.83 o                         
  -1  18   7         13.45          8.56         1.48 o                         
   0  18   7         14.82         10.65         1.39 o                         
   1  18   7          3.75          5.40         1.18 o                         
   2  18   7        226.73        229.43         5.08 o                         
   3  18   7          0.06         -0.48         1.20 o                         
  -3  19   7         13.99         11.62         1.99 o                         
  -2  19   7        196.56        217.92         5.15 o                         
  -1  19   7          0.08          0.43         0.97 o                         
   0  19   7         73.47         73.47         3.29 o                         
   1  19   7          0.40          1.28         0.99 o                         
   2  19   7          2.60          3.52         1.23 o                         
   3  19   7          1.20          1.49         1.40 o                         
  -3  20   7         16.88         17.32         4.04 o                         
  -2  20   7         26.61         25.86         2.56 o                         
  -1  20   7          2.42          2.69         1.15 o                         
   0  20   7         27.00         30.36         2.23 o                         
   1  20   7          4.17          3.13         1.21 o                         
   2  20   7         44.35         40.05         2.63 o                         
   3  20   7          0.15          0.74         4.06 o                         
  -3  21   7        147.90        160.09         7.96 o                         
  -2  21   7         23.94         19.42         2.39 o                         
  -1  21   7         39.19         43.07         2.92 o                         
   0  21   7         70.78         74.96         3.45 o                         
   1  21   7         75.85         76.54         3.53 o                         
   2  21   7         10.38         10.59         1.62 o                         
  -2  22   7         11.23          7.07         2.20 o                         
  -1  22   7          1.64          2.30         1.25 o                         
   0  22   7          0.05         -0.76         1.02 o                         
   1  22   7          2.54          4.26         1.30 o                         
   2  22   7         12.18         11.91         2.44 o                         
  -2  23   7         45.28         46.72         5.58 o                         
  -1  23   7          2.98          1.74         1.65 o                         
   0  23   7         28.22         32.11         2.45 o                         
   1  23   7        109.00        115.97         4.08 o                         
  -1  24   7         63.31         69.75         8.50 o                         
   0  24   7         35.54         40.48         4.01 o                         
  -5   0   8        111.82        128.36         6.13 o                         
  -4   0   8        214.58        221.98         7.70 o                         
  -3   0   8        362.52        339.57         9.76 o                         
  -2   0   8          0.13          1.85         1.48 o                         
  -1   0   8         53.38         63.74         5.44 o                         
   0   0   8         26.44         28.88         2.33 o                         
   1   0   8          0.08          0.82         1.02 o                         
   2   0   8        189.72        207.68         3.74 o                         
   3   0   8         15.17         15.32         1.27 o                         
   4   0   8        451.69        480.10         9.39 o                         
   5   0   8          0.02          0.18         1.82 o                         
  -5   1   8          0.96          1.26         1.24 o                         
  -4   1   8         58.04         69.75         3.68 o                         
  -3   1   8        166.35        163.74         3.59 o                         
  -2   1   8        395.75        370.49         5.52 o                         
  -1   1   8         10.68         11.36         1.14 o                         
   0   1   8         79.26         80.40         2.37 o                         
   1   1   8        284.43        298.69         4.38 o                         
   2   1   8         24.48         23.56         1.23 o                         
   3   1   8        113.95        104.72         1.90 o                         
   4   1   8         53.25         54.35         2.38 o                         
   5   1   8         16.88         12.90         1.75 o                         
  -5   2   8          1.07          1.27         1.24 o                         
  -4   2   8         93.78         99.02         3.60 o                         
  -3   2   8         30.01         24.23         1.75 o                         
  -2   2   8         36.27         32.17         2.12 o                         
  -1   2   8        226.87        246.47         5.04 o                         
   0   2   8        579.66        597.53         7.30 o                         
   1   2   8          5.70          6.48         0.93 o                         
   2   2   8        166.29        184.65         2.98 o                         
   3   2   8         15.83         18.24         1.07 o                         
   4   2   8         66.21         66.27         3.00 o                         
   5   2   8         24.35         23.49         2.19 o                         
  -5   3   8          1.57          2.79         1.35 o                         
  -4   3   8         28.91         36.49         2.67 o                         
  -3   3   8         19.04         20.35         1.47 o                         
  -2   3   8         55.44         48.75         2.28 o                         
  -1   3   8          0.62         -0.36         0.57 o                         
   0   3   8          0.01          5.22         1.88 o                         
   1   3   8         15.91         16.75         1.11 o                         
   2   3   8          2.40          5.11         0.77 o                         
   3   3   8         84.25        101.49         2.40 o                         
   4   3   8          0.00          0.89         0.91 o                         
   5   3   8          4.86          6.98         1.52 o                         
  -5   4   8         52.02         63.05         3.72 o                         
  -4   4   8        170.30        157.84         5.32 o                         
  -3   4   8        275.01        251.84         4.53 o                         
  -2   4   8        419.65        411.46         5.47 o                         
  -1   4   8         14.73         14.37         1.22 o                         
   0   4   8          4.95          3.50         0.72 o                         
   1   4   8          0.01          0.16         0.50 o                         
   2   4   8         22.89         22.89         1.41 o                         
   3   4   8         16.00         22.50         1.41 o                         
   4   4   8         19.49         17.32         1.74 o                         
   5   4   8          5.46          7.58         1.79 o                         
  -5   5   8         65.64         76.50         5.97 o                         
  -4   5   8         47.11         47.02         2.79 o                         
  -3   5   8          4.43          0.08         0.70 o                         
  -2   5   8         57.00         60.30         2.12 o                         
  -1   5   8        203.92        187.15         4.06 o                         
   0   5   8        142.86        153.52         3.05 o                         
   1   5   8         75.32         74.10         2.05 o                         
   2   5   8          1.45          1.45         0.79 o                         
   3   5   8         79.21         95.60         2.69 o                         
   4   5   8          6.55          8.69         1.35 o                         
   5   5   8          1.43          2.20         1.60 o                         
  -5   6   8         22.31         27.30         2.61 o                         
  -4   6   8         25.43         26.08         2.11 o                         
  -3   6   8        124.22        116.11         2.78 o                         
  -2   6   8        191.36        181.75         3.41 o                         
  -1   6   8        183.97        189.13         3.40 o                         
   0   6   8         13.62         14.03         1.24 o                         
   1   6   8         21.65         24.68         1.43 o                         
   2   6   8          3.90          1.79         0.80 o                         
   3   6   8          0.25          2.03         0.97 o                         
   4   6   8          7.13          3.27         1.14 o                         
   5   6   8          2.63          3.74         1.80 o                         
  -5   7   8          0.61          1.48         1.27 o                         
  -4   7   8          0.24          0.24         0.96 o                         
  -3   7   8        164.08        174.93         3.42 o                         
  -2   7   8        316.48        324.13         5.18 o                         
  -1   7   8          2.80          4.03         0.87 o                         
   0   7   8        480.99        483.06         5.97 o                         
   1   7   8        362.10        359.08         4.70 o                         
   2   7   8          8.10          7.98         1.10 o                         
   3   7   8         47.94         53.12         2.66 o                         
   4   7   8         12.01         13.58         1.63 o                         
  -5   8   8         12.03         12.42         2.35 o                         
  -4   8   8         47.19         46.27         3.12 o                         
  -3   8   8         13.31         12.61         1.34 o                         
  -2   8   8         42.41         42.42         2.00 o                         
  -1   8   8        321.50        336.75         5.22 o                         
   0   8   8         47.01         44.35         1.93 o                         
   1   8   8         28.27         33.55         1.85 o                         
   2   8   8        147.42        146.99         3.57 o                         
   3   8   8          0.63          0.66         0.89 o                         
   4   8   8          3.52          4.57         1.30 o                         
  -5   9   8         69.71         69.40         4.98 o                         
  -4   9   8          4.54          2.28         2.04 o                         
  -3   9   8          4.26          4.86         1.08 o                         
  -2   9   8         36.27         39.42         1.95 o                         
  -1   9   8         66.91         56.01         2.12 o                         
   0   9   8          0.27          1.55         0.75 o                         
   1   9   8         31.80         29.23         1.78 o                         
   2   9   8         18.26         16.52         1.60 o                         
   3   9   8          1.48          2.82         1.04 o                         
   4   9   8         20.04         24.23         2.12 o                         
  -5  10   8         12.23         11.08         2.35 o                         
  -4  10   8          0.02          0.97         1.22 o                         
  -3  10   8         11.36         12.39         1.57 o                         
  -2  10   8          1.26          1.32         0.76 o                         
  -1  10   8        412.76        425.75         5.67 o                         
   0  10   8         29.35         26.45         1.52 o                         
   1  10   8          3.12          2.34         0.89 o                         
   2  10   8         72.78         68.76         2.92 o                         
   3  10   8          0.02          1.79         1.07 o                         
   4  10   8          5.13          3.58         1.30 o                         
  -5  11   8         18.11         18.01         3.78 o                         
  -4  11   8          0.08          0.49         1.24 o                         
  -3  11   8        138.26        149.33         4.87 o                         
  -2  11   8        193.66        176.04         3.80 o                         
  -1  11   8         44.19         42.78         2.19 o                         
   0  11   8        370.25        375.14         5.92 o                         
   1  11   8        110.64        107.33         3.22 o                         
   2  11   8          5.99          6.04         1.16 o                         
   3  11   8        138.60        136.82         4.12 o                         
   4  11   8         10.05         10.57         1.65 o                         
  -4  12   8         25.94         30.73         2.72 o                         
  -3  12   8          5.04          8.10         1.39 o                         
  -2  12   8          3.47          3.43         0.95 o                         
  -1  12   8         90.97         90.86         2.71 o                         
   0  12   8        226.90        226.80         5.15 o                         
   1  12   8          6.22          5.14         1.10 o                         
   2  12   8          5.74          4.59         1.08 o                         
   3  12   8          5.83          6.81         1.45 o                         
   4  12   8          2.06          1.97         1.39 o                         
  -4  13   8          0.05         -0.59         1.03 o                         
  -3  13   8         17.78         20.84         1.94 o                         
  -2  13   8         98.00         96.95         2.90 o                         
  -1  13   8        217.92        195.50         4.57 o                         
   0  13   8        204.61        198.08         4.26 o                         
   1  13   8        159.06        155.91         4.35 o                         
   2  13   8         14.14         10.27         1.40 o                         
   3  13   8          9.20         13.92         1.88 o                         
   4  13   8          8.30          7.41         1.69 o                         
  -4  14   8         11.28          9.96         2.22 o                         
  -3  14   8         13.17         10.11         1.56 o                         
  -2  14   8          3.32          1.85         0.88 o                         
  -1  14   8         38.27         38.10         2.44 o                         
   0  14   8         52.47         43.05         2.44 o                         
   1  14   8         13.08         14.63         1.59 o                         
   2  14   8         23.49         23.63         2.09 o                         
   3  14   8          0.43          2.76         1.33 o                         
   4  14   8          1.05          1.66         2.35 o                         
  -4  15   8         20.92         21.67         2.58 o                         
  -3  15   8         47.83         50.80         3.82 o                         
  -2  15   8         37.90         35.48         2.34 o                         
  -1  15   8        116.86        119.78         3.72 o                         
   0  15   8          2.79          2.06         1.03 o                         
   1  15   8          4.53          1.81         1.03 o                         
   2  15   8          0.77          0.70         0.95 o                         
   3  15   8         28.15         27.48         2.47 o                         
  -4  16   8        187.37        210.20         6.22 o                         
  -3  16   8          8.07          5.23         1.37 o                         
  -2  16   8         63.28         58.82         2.84 o                         
  -1  16   8         47.26         39.97         2.68 o                         
   0  16   8         72.34         77.57         3.17 o                         
   1  16   8          4.11          4.69         1.18 o                         
   2  16   8         11.79         11.54         1.65 o                         
   3  16   8         47.12         51.85         3.38 o                         
  -4  17   8         16.76         20.87         3.63 o                         
  -3  17   8         13.89         12.80         1.77 o                         
  -2  17   8          7.41          6.71         1.44 o                         
  -1  17   8          0.44          0.55         1.05 o                         
   0  17   8         48.92         45.04         2.65 o                         
   1  17   8         28.13         26.64         2.11 o                         
   2  17   8          1.52          2.52         1.21 o                         
   3  17   8          0.04          3.65         1.61 o                         
  -3  18   8         69.36         75.42         4.37 o                         
  -2  18   8          7.17          4.76         1.38 o                         
  -1  18   8        121.01        125.82         5.30 o                         
   0  18   8         44.50         45.14         2.71 o                         
   1  18   8         13.27         13.68         1.68 o                         
   2  18   8         58.86         50.48         2.99 o                         
   3  18   8          0.05          0.56         2.47 o                         
  -3  19   8         57.24         62.32         4.53 o                         
  -2  19   8          2.75          3.33         1.40 o                         
  -1  19   8          7.16         10.41         1.70 o                         
   0  19   8         12.62         11.89         1.65 o                         
   1  19   8          3.58          3.43         1.23 o                         
   2  19   8          1.61          2.43         1.28 o                         
  -2  20   8          1.37         -0.13         1.23 o                         
  -1  20   8          3.85          4.48         1.42 o                         
   0  20   8         32.64         34.84         3.13 o                         
   1  20   8          6.83          5.74         1.42 o                         
   2  20   8         56.93         56.03         4.30 o                         
  -2  21   8          0.00          2.42         1.90 o                         
  -1  21   8          3.74          3.24         1.41 o                         
   0  21   8          0.00          1.41         1.10 o                         
   1  21   8          0.11          0.59         1.25 o                         
  -1  22   8         33.84         36.12         3.13 o                         
   0  22   8         61.90         62.96         3.41 o                         
  -5   1   9          3.53          4.26         1.56 o                         
  -4   1   9          2.43          3.75         1.33 o                         
  -3   1   9        154.56        153.49         3.67 o                         
  -2   1   9          6.91          6.26         1.10 o                         
  -1   1   9         16.45         15.23         1.39 o                         
   0   1   9         12.29         14.53         1.42 o                         
   1   1   9        141.97        133.56         3.03 o                         
   2   1   9          0.10          0.87         0.79 o                         
   3   1   9         43.06         46.52         2.11 o                         
   4   1   9         15.70         18.93         3.26 o                         
  -5   2   9          3.66          3.26         1.52 o                         
  -4   2   9         32.51         41.12         3.00 o                         
  -3   2   9         64.63         63.16         3.58 o                         
  -2   2   9         33.14         29.81         1.93 o                         
  -1   2   9         77.02         80.87         2.54 o                         
   0   2   9          3.26          5.42         1.00 o                         
   1   2   9          1.32          1.80         0.77 o                         
   2   2   9          0.13         -0.21         0.69 o                         
   3   2   9          4.01          4.09         1.03 o                         
   4   2   9          0.02          4.39         2.05 o                         
  -5   3   9        196.68        223.09         6.04 o                         
  -4   3   9         22.45         23.14         2.30 o                         
  -3   3   9          0.38          1.00         0.79 o                         
  -2   3   9         47.82         40.71         2.04 o                         
  -1   3   9        133.05        129.26         3.21 o                         
   0   3   9        158.08        166.14         3.36 o                         
   1   3   9         20.62         16.18         1.52 o                         
   2   3   9          3.45          3.53         0.90 o                         
   3   3   9         38.54         38.96         2.00 o                         
   4   3   9          6.87          6.03         1.75 o                         
  -5   4   9          7.64          8.16         1.78 o                         
  -4   4   9          0.43          1.74         1.65 o                         
  -3   4   9          0.69          0.24         0.80 o                         
  -2   4   9         25.71         28.82         1.79 o                         
  -1   4   9         53.72         61.44         2.39 o                         
   0   4   9         31.05         29.34         1.93 o                         
   1   4   9          0.98          2.59         0.91 o                         
   2   4   9         84.21         86.24         2.83 o                         
   3   4   9          2.41          1.94         0.90 o                         
   4   4   9          2.77          2.67         1.43 o                         
  -5   5   9          6.95          8.91         1.89 o                         
  -4   5   9          5.50          6.22         1.58 o                         
  -3   5   9        195.52        197.89         3.94 o                         
  -2   5   9         57.48         60.88         2.50 o                         
  -1   5   9        131.05        134.38         3.35 o                         
   0   5   9          0.25          0.48         0.81 o                         
   1   5   9        130.27        122.29         3.22 o                         
   2   5   9          0.00          0.72         0.80 o                         
   3   5   9         14.40         14.78         1.39 o                         
   4   5   9          6.38          5.61         1.43 o                         
  -5   6   9         81.49         98.26         4.19 o                         
  -4   6   9         52.98         55.72         4.87 o                         
  -3   6   9          4.57          1.78         0.96 o                         
  -2   6   9         11.70         12.85         1.34 o                         
  -1   6   9         41.47         33.72         2.06 o                         
   0   6   9         63.05         63.49         2.95 o                         
   1   6   9         19.46         21.27         1.54 o                         
   2   6   9          3.92          3.12         0.92 o                         
   3   6   9         20.56         20.44         1.80 o                         
   4   6   9         12.09         12.20         1.69 o                         
  -5   7   9          0.01         -0.39         1.95 o                         
  -4   7   9          1.75          1.67         1.33 o                         
  -3   7   9          5.99          3.42         1.08 o                         
  -2   7   9         13.76         13.25         1.46 o                         
  -1   7   9          5.91          7.79         1.22 o                         
   0   7   9         71.35         67.90         3.72 o                         
   1   7   9          6.14          6.00         1.37 o                         
   2   7   9         12.00         10.76         1.27 o                         
   3   7   9          8.59          8.11         1.38 o                         
   4   7   9          0.49          1.12         1.19 o                         
  -5   8   9          8.77          0.74         2.59 o                         
  -4   8   9        115.02        127.07         4.51 o                         
  -3   8   9         15.01         15.21         1.56 o                         
  -2   8   9         49.35         45.00         2.93 o                         
  -1   8   9        528.52        542.98         7.46 o                         
   0   8   9         92.25         87.93         3.03 o                         
   1   8   9          0.27          0.57         0.74 o                         
   2   8   9         85.72         92.83         3.94 o                         
   3   8   9          0.93          1.48         1.08 o                         
   4   8   9          0.05          0.86         1.14 o                         
  -4   9   9          4.76          5.12         1.69 o                         
  -3   9   9         45.30         46.66         2.70 o                         
  -2   9   9         90.85         94.08         2.93 o                         
  -1   9   9          0.11          3.14         0.93 o                         
   0   9   9          0.53          0.38         0.71 o                         
   1   9   9         30.94         29.21         1.91 o                         
   2   9   9          9.32          9.24         1.35 o                         
   3   9   9          0.31          0.52         1.08 o                         
   4   9   9          8.60         10.28         2.41 o                         
  -4  10   9         41.21         38.39         3.13 o                         
  -3  10   9        108.40        102.29         3.90 o                         
  -2  10   9        195.96        202.30         4.28 o                         
  -1  10   9         44.47         43.33         3.22 o                         
   0  10   9         16.45         20.73         1.72 o                         
   1  10   9         22.09         15.28         1.59 o                         
   2  10   9         14.86         16.01         1.69 o                         
   3  10   9          0.96          1.20         1.28 o                         
   4  10   9          4.69          3.23         1.42 o                         
  -4  11   9          4.84          4.13         1.57 o                         
  -3  11   9         59.48         73.49         4.08 o                         
  -2  11   9          1.51          5.24         1.25 o                         
  -1  11   9          4.79          2.72         0.95 o                         
   0  11   9          8.62          7.54         1.38 o                         
   1  11   9          5.61          3.80         1.10 o                         
   2  11   9          4.11          5.10         1.19 o                         
   3  11   9          1.82         -0.50         1.13 o                         
  -4  12   9        127.43        142.35         5.76 o                         
  -3  12   9         57.90         61.72         3.73 o                         
  -2  12   9         16.84         21.89         2.04 o                         
  -1  12   9         53.63         47.09         2.45 o                         
   0  12   9         70.56         69.07         3.22 o                         
   1  12   9         31.73         32.40         2.22 o                         
   2  12   9         22.52         22.83         2.52 o                         
   3  12   9          4.28          6.46         1.55 o                         
  -4  13   9         17.92         23.44         3.68 o                         
  -3  13   9          8.79          9.83         1.83 o                         
  -2  13   9         32.45         26.45         1.99 o                         
  -1  13   9          0.36          1.26         1.04 o                         
   0  13   9         12.29         12.80         1.75 o                         
   1  13   9          0.06          1.21         1.03 o                         
   2  13   9          3.65          6.03         1.31 o                         
   3  13   9          0.53         -0.36         1.27 o                         
  -4  14   9         56.97         59.35         8.33 o                         
  -3  14   9         35.98         50.42         3.78 o                         
  -2  14   9          2.94          2.71         1.01 o                         
  -1  14   9         53.86         53.02         3.10 o                         
   0  14   9         38.29         40.30         2.73 o                         
   1  14   9          3.12          0.80         1.07 o                         
   2  14   9         12.13         14.52         1.71 o                         
   3  14   9         11.45         10.85         1.88 o                         
  -3  15   9         42.37         46.35         3.35 o                         
  -2  15   9          4.25          3.20         1.08 o                         
  -1  15   9         34.51         34.09         2.56 o                         
   0  15   9          0.38          1.07         1.14 o                         
   1  15   9          9.67         11.26         1.58 o                         
   2  15   9          0.08          2.87         1.28 o                         
   3  15   9         66.29         73.58         6.20 o                         
  -3  16   9        101.35        117.42         8.00 o                         
  -2  16   9         28.10         26.47         2.37 o                         
  -1  16   9          2.67          0.07         1.08 o                         
   0  16   9          0.08          2.43         1.21 o                         
   1  16   9          4.25          3.92         1.57 o                         
   2  16   9         99.33        109.44         3.85 o                         
  -3  17   9         55.60         56.76         3.50 o                         
  -2  17   9          0.14         -1.08         1.08 o                         
  -1  17   9         18.38         16.77         1.95 o                         
   0  17   9         13.18         14.21         1.94 o                         
   1  17   9         22.91         26.11         2.24 o                         
   2  17   9          0.00          1.12         1.19 o                         
  -2  18   9          0.00          0.29         1.22 o                         
  -1  18   9         60.60         69.22         3.71 o                         
   0  18   9          3.58          3.44         1.40 o                         
   1  18   9         13.51         14.20         2.69 o                         
   2  18   9         22.81         22.66         3.78 o                         
  -2  19   9          6.44          5.64         1.80 o                         
  -1  19   9          7.66          5.99         1.73 o                         
   0  19   9         15.33         14.53         1.99 o                         
   1  19   9         78.60         86.63         3.81 o                         
  -1  20   9          4.15          6.18         1.83 o                         
   0  20   9          3.43          2.73         1.47 o                         
  -4   0  10         43.98         54.55         9.61 o                         
  -3   0  10         27.46         27.31         2.91 o                         
  -2   0  10        186.73        183.55         9.25 o                         
  -1   0  10         80.30         64.66         3.73 o                         
   0   0  10         27.83         24.41         2.54 o                         
   1   0  10          6.85          5.15         1.36 o                         
   2   0  10        159.97        168.25         5.73 o                         
   3   0  10          9.12          3.69         2.09 o                         
  -4   1  10         18.62         22.91         2.43 o                         
  -3   1  10          4.47          3.77         1.15 o                         
  -2   1  10        166.82        156.69         3.97 o                         
  -1   1  10          4.61          5.57         1.09 o                         
   0   1  10          0.96          0.15         0.82 o                         
   1   1  10         27.42         24.23         1.87 o                         
   2   1  10          0.40          3.09         0.96 o                         
   3   1  10          0.42          0.26         1.27 o                         
  -4   2  10         88.42         95.45         4.62 o                         
  -3   2  10          7.80          6.83         1.19 o                         
  -2   2  10          0.89          1.27         0.84 o                         
  -1   2  10        190.17        189.70         4.66 o                         
   0   2  10          1.11          1.17         0.94 o                         
   1   2  10         10.78         11.67         1.43 o                         
   2   2  10          0.03          0.19         0.90 o                         
   3   2  10          0.02         -0.27         0.87 o                         
  -4   3  10          5.08         11.34         1.89 o                         
  -3   3  10          1.05          1.69         0.91 o                         
  -2   3  10         42.39         34.55         2.42 o                         
  -1   3  10         96.86         99.96         3.86 o                         
   0   3  10         58.68         61.68         2.88 o                         
   1   3  10         65.07         62.11         3.16 o                         
   2   3  10          2.44          3.97         1.13 o                         
   3   3  10         11.91         12.16         1.35 o                         
  -4   4  10        134.69        156.44         5.08 o                         
  -3   4  10         55.76         62.09         2.97 o                         
  -2   4  10         18.86         21.70         1.85 o                         
  -1   4  10         31.20         33.18         2.14 o                         
   0   4  10         41.77         42.88         2.48 o                         
   1   4  10         24.66         21.35         1.80 o                         
   2   4  10         21.03         23.97         2.16 o                         
   3   4  10          2.81          3.69         1.06 o                         
  -4   5  10         41.16         51.20         4.12 o                         
  -3   5  10         48.92         47.58         2.90 o                         
  -2   5  10         23.90         24.33         1.97 o                         
  -1   5  10        208.15        211.92         4.48 o                         
   0   5  10          0.07         -0.82         0.82 o                         
   1   5  10          3.51          3.37         1.03 o                         
   2   5  10          0.02          1.40         1.02 o                         
   3   5  10          5.31          5.71         1.21 o                         
  -4   6  10          1.41          1.97         1.79 o                         
  -3   6  10          3.91          4.54         1.20 o                         
  -2   6  10        114.51        118.31         4.03 o                         
  -1   6  10         18.31         20.75         2.09 o                         
   0   6  10         22.88         22.99         1.90 o                         
   1   6  10          6.44          5.14         1.34 o                         
   2   6  10         25.59         25.18         2.00 o                         
   3   6  10          0.10          0.74         1.10 o                         
  -4   7  10          6.36          7.14         2.11 o                         
  -3   7  10         36.21         37.97         2.38 o                         
  -2   7  10         97.01         95.95         3.10 o                         
  -1   7  10         21.89         16.96         1.65 o                         
   0   7  10          6.95          8.49         1.27 o                         
   1   7  10          3.39          1.31         1.24 o                         
   2   7  10          0.32         -0.36         0.93 o                         
   3   7  10          0.38         -0.72         1.10 o                         
  -4   8  10         59.98         60.03         3.89 o                         
  -3   8  10          3.62          2.56         1.27 o                         
  -2   8  10         14.14         16.65         1.64 o                         
  -1   8  10          6.29          4.90         1.20 o                         
   0   8  10         24.05         26.24         1.99 o                         
   1   8  10         42.00         34.99         3.09 o                         
   2   8  10          5.35          0.73         1.18 o                         
   3   8  10          0.58          0.40         1.41 o                         
  -4   9  10          0.21          0.15         1.41 o                         
  -3   9  10        122.10        142.61         4.88 o                         
  -2   9  10          0.28         -0.89         0.89 o                         
  -1   9  10         41.63         45.59         2.62 o                         
   0   9  10        313.16        334.58         6.78 o                         
   1   9  10          2.90          4.62         1.30 o                         
   2   9  10          3.96          5.85         1.41 o                         
   3   9  10         68.76         68.29         4.37 o                         
  -4  10  10          2.18          2.14         2.37 o                         
  -3  10  10          0.01          1.10         1.31 o                         
  -2  10  10         14.64         16.11         1.69 o                         
  -1  10  10         33.04         35.22         2.28 o                         
   0  10  10         21.65         22.45         3.09 o                         
   1  10  10         58.68         59.71         5.88 o                         
   2  10  10          7.47          6.49         1.54 o                         
   3  10  10          0.30          1.22         1.31 o                         
  -3  11  10         74.29         75.00         6.88 o                         
  -2  11  10         38.55         39.82         2.67 o                         
  -1  11  10          2.22          0.29         1.08 o                         
   0  11  10         32.60         32.05         5.60 o                         
   1  11  10         99.73        102.93         4.23 o                         
   2  11  10          0.39         -0.20         1.29 o                         
   3  11  10          0.71          1.54         1.41 o                         
  -3  12  10          1.66          2.64         1.55 o                         
  -2  12  10         27.98         26.27         2.25 o                         
  -1  12  10          1.03          0.47         1.27 o                         
   0  12  10         85.86         88.49         4.90 o                         
   1  12  10          0.36          3.27         1.35 o                         
   2  12  10          0.83         -0.36         1.10 o                         
  -3  13  10          4.71          4.71         1.72 o                         
  -2  13  10         11.75          7.98         1.56 o                         
  -1  13  10         10.99         10.73         2.02 o                         
   0  13  10         64.35         69.71         6.47 o                         
   1  13  10         14.86          9.08         1.73 o                         
   2  13  10          6.16          4.46         1.37 o                         
  -3  14  10         11.67          7.08         2.04 o                         
  -2  14  10          3.27          3.58         1.61 o                         
  -1  14  10          2.02         -0.47         1.71 o                         
   0  14  10         87.80         93.88         4.44 o                         
   1  14  10         20.28         18.04         1.93 o                         
   2  14  10         16.66         15.63         1.93 o                         
  -2  15  10         11.37          7.84         1.93 o                         
  -1  15  10          6.22          6.98         1.78 o                         
   0  15  10         29.42         29.42         2.59 o                         
   1  15  10         63.08         65.90         4.81 o                         
   2  15  10          9.31          6.28         3.69 o                         
  -2  16  10         10.20          8.64         2.04 o                         
  -1  16  10         12.03          7.96         1.92 o                         
   0  16  10          2.98          1.90         1.34 o                         
   1  16  10          7.96          7.45         1.56 o                         
  -1  17  10         10.54          6.68         2.88 o                         
   0  17  10         19.77         19.30         2.31 o                         
   1  17  10          2.21          3.02         2.21 o                         
  -4   1  11          0.19         -0.53         2.77 o                         
  -3   1  11         87.30         91.88         3.25 o                         
  -2   1  11         51.15         50.05         2.56 o                         
  -1   1  11          2.38          3.73         1.21 o                         
   0   1  11         67.08         74.42         3.12 o                         
   1   1  11          4.57          2.24         1.23 o                         
   2   1  11          2.35          2.30         1.30 o                         
   3   1  11          4.04          2.46         1.69 o                         
  -4   2  11         19.47         17.37         3.40 o                         
  -3   2  11          9.49          9.41         1.56 o                         
  -2   2  11         37.37         34.43         2.35 o                         
  -1   2  11          0.25          0.74         0.99 o                         
   0   2  11         20.00         21.36         1.95 o                         
   1   2  11          1.44          0.09         1.00 o                         
   2   2  11          6.83          5.81         1.64 o                         
   3   2  11          1.14          0.84         1.55 o                         
  -4   3  11         10.16          9.61         4.06 o                         
  -3   3  11         21.90         18.67         1.89 o                         
  -2   3  11          0.81         -0.55         1.03 o                         
  -1   3  11         52.04         55.08         3.77 o                         
   0   3  11          7.91          6.62         1.34 o                         
   1   3  11          7.86          7.09         1.34 o                         
   2   3  11          0.40          1.03         1.13 o                         
   3   3  11         15.39         15.62         2.35 o                         
  -3   4  11          1.18          0.50         1.17 o                         
  -2   4  11          2.84          2.28         1.18 o                         
  -1   4  11         15.27         13.77         1.62 o                         
   0   4  11         45.91         47.51         2.72 o                         
   1   4  11         33.52         33.98         2.55 o                         
   2   4  11          2.26          1.74         1.14 o                         
   3   4  11          0.76          0.09         1.09 o                         
  -3   5  11         55.86         58.88         3.07 o                         
  -2   5  11         10.27          7.04         1.45 o                         
  -1   5  11          1.13          1.09         1.10 o                         
   0   5  11          0.58          2.10         1.10 o                         
   1   5  11          5.52          5.59         1.43 o                         
   2   5  11          2.18          1.78         1.37 o                         
  -3   6  11          1.01          0.14         1.13 o                         
  -2   6  11         69.90         71.11         3.29 o                         
  -1   6  11        101.24        107.50         3.66 o                         
   0   6  11         33.33         31.26         2.23 o                         
   1   6  11          0.01          0.73         1.25 o                         
   2   6  11         25.27         22.07         2.24 o                         
  -3   7  11         28.05         29.62         2.60 o                         
  -2   7  11          2.98          2.65         1.18 o                         
  -1   7  11          2.72          1.15         1.07 o                         
   0   7  11        106.18        106.80         3.69 o                         
   1   7  11          3.98          2.31         1.38 o                         
   2   7  11          2.53          1.75         1.41 o                         
  -3   8  11          3.56          1.67         1.55 o                         
  -2   8  11         21.73         21.23         1.93 o                         
  -1   8  11          3.14          4.15         1.91 o                         
   0   8  11          0.27          1.45         1.27 o                         
   1   8  11         13.35         11.90         1.89 o                         
   2   8  11          1.68          0.66         1.61 o                         
  -3   9  11          1.56          1.93         1.60 o                         
  -2   9  11         15.19         18.02         2.25 o                         
  -1   9  11         44.42         42.66         2.70 o                         
   0   9  11         15.34         14.40         1.94 o                         
   1   9  11          8.04          8.43         1.63 o                         
   2   9  11          2.46          0.26         1.52 o                         
  -3  10  11          8.62          8.06         2.33 o                         
  -2  10  11         96.15        106.86         3.57 o                         
  -1  10  11         51.29         49.86         3.25 o                         
   0  10  11          1.91          2.96         1.36 o                         
   1  10  11          1.70          0.94         1.38 o                         
   2  10  11         22.05         24.41         2.60 o                         
  -2  11  11          0.60         -0.55         1.19 o                         
  -1  11  11         18.08         16.44         2.34 o                         
   0  11  11          1.01          1.57         1.65 o                         
   1  11  11         19.43         17.49         2.36 o                         
   2  11  11          0.68          1.11         3.33 o                         
  -2  12  11          0.07          0.30         1.15 o                         
  -1  12  11         39.69         47.05         3.69 o                         
   0  12  11          0.58          0.65         1.46 o                         
   1  12  11          7.88          6.87         1.86 o                         
  -2  13  11         17.38         17.28         3.52 o                         
  -1  13  11         13.29         17.33         2.45 o                         
   0  13  11          0.19         -1.03         1.38 o                         
   1  13  11          1.16         -0.74         2.96 o                         
  -1  14  11          6.20          4.74         4.62 o                         
   0  14  11          1.79          2.40         2.61 o                         
  -2   0  12         29.01         28.63         3.48 o                         
  -1   0  12        238.69        290.88         8.45 o                         
   0   0  12          4.85          4.08         1.86 o                         
   1   0  12         19.85         17.75         2.91 o                         
   2   0  12          3.70          9.61         4.80 o                         
  -2   1  12          4.85          4.13         1.43 o                         
  -1   1  12         20.57         22.34         2.39 o                         
   0   1  12         35.97         33.56         2.52 o                         
   1   1  12          2.55          2.81         1.33 o                         
   2   1  12          0.80          0.27         2.47 o                         
  -2   2  12         18.68         24.67         2.29 o                         
  -1   2  12          7.85          5.91         1.52 o                         
   0   2  12         12.91         11.59         1.92 o                         
   1   2  12         17.08         19.86         2.04 o                         
  -2   3  12          0.73         -0.06         1.21 o                         
  -1   3  12          1.55          1.54         1.26 o                         
   0   3  12         19.53         22.50         2.10 o                         
   1   3  12          4.55          5.16         2.03 o                         
  -2   4  12         22.75         21.03         2.11 o                         
  -1   4  12         44.43         40.41         2.70 o                         
   0   4  12         59.43         64.93         3.28 o                         
   1   4  12          0.74          0.17         1.36 o                         
  -2   5  12         45.37         46.37         3.94 o                         
  -1   5  12          0.23          0.38         1.20 o                         
   0   5  12         24.35         26.90         2.56 o                         
   1   5  12         13.55         12.32         1.99 o                         
  -2   6  12          4.34          4.62         1.46 o                         
  -1   6  12         17.00         17.01         1.95 o                         
   0   6  12         43.25         44.21         3.14 o                         
   1   6  12          4.42          7.25         1.77 o                         
  -2   7  12          1.63         -0.43         1.31 o                         
  -1   7  12         58.69         64.66         3.35 o                         
   0   7  12         25.07         24.55         2.50 o                         
   1   7  12          6.43          7.21         2.13 o                         
  -2   8  12          7.31          7.43         1.93 o                         
  -1   8  12          3.70          3.97         1.43 o                         
   0   8  12         11.59          9.22         1.77 o                         
   1   8  12         30.05         23.28         5.54 o                         
  -1   9  12          0.07          0.06         1.77 o                         
   0   9  12          0.10         -0.74         3.33 o                         
                                                                                
